# Supplementary material for: Deficiency of the Ribosomal Protein uL5 Leads to Significant Rearrangements of the Transcriptional and Translational Landscapes in Mammalian Cells
Source: Int J Mol Sci. 2021 Dec 15;22(24):13485. doi: 10.3390/ijms222413485 (PMC8706191; doi:10.3390/ijms222413485)
Supplement: Supplementary file 1 [file ijms-22-13485-s001.zip]

Archive with 9 entries (9 files):
- Supplementary Materials.pdf
- Table S1.xlsx
- Table S2_revised_2.xlsx
- Table S3.xlsx
- Table S4.xlsx
- Table S5.xlsx
- Table S6.xlsx
- Table S7.xlsx
- Table S8.xlsx
