# Supplementary material for: Deficiency of the Ribosomal Protein uL5 Leads to Significant Rearrangements of the Transcriptional and Translational Landscapes in Mammalian Cells
Source: Int J Mol Sci. 2021 Dec 15;22(24):13485. doi: 10.3390/ijms222413485 (PMC8706191; doi:10.3390/ijms222413485)
Supplement: Supplementary file 1 [file ijms-22-13485-s001.zip › Table S1.xlsx]

## Sheet: uL5 metadata
Bam-name	Total raw read counts	Seq mode	Read counts after QC filtering	Uniquely mapped reads %	Exonic, %	Intronic, %	Intergenic, %	intronic/intergenic overlapping exon	5'-3' bias
uL5_T_KD_rep1	102628716	2 x 100 PE	91329888	95.24	84.28	13.55	2.17	7,254,768 / 4.27%	1.07
uL5_T_KD_rep2	94781514	2 x 100 PE	82253569	95.25	82.89	14.77	2.33	6,474,649 / 4.23%	1.09
uL5_T_KD_rep3	110306546	2 x 100 PE	96307039	95.18	83.55	14.14	2.31	7,637,503 / 4.27%	1.12
uL5_T_KD_rep4	95248896	2 x 100 PE	84346362	95.13	83.73	14.04	2.22	6,764,984 / 4.32%	1.09
uL5_R_KD_rep1	97382299	2 x 100 PE	83160960	95.08	90.14	8.47	1.39	6,334,963 / 4.13%	1.22
uL5_R_KD_rep2	110193125	2 x 100 PE	94992264	94.8	91.37	7.42	1.21	7,579,502 / 4.36%	1.14
uL5_R_KD_rep3	93567708	2 x 100 PE	82279348	95.27	90.14	8.36	1.5	6,168,300 / 4.06%	1.13
uL5_R_KD_rep4	98691099	2 x 100 PE	87559295	95.23	90.02	8.58	1.4	6,852,996 / 4.25%	1.17
uL5_T_NC_rep1	16706329	2 x 100 PE	14901766	95.07	83.17	14.32	2.51	1,149,630 / 4.16%	1.13
uL5_T_NC_rep2	75492252	2 x 100 PE	65829268	95.32	81.8	15.54	2.66	5,233,593 / 4.26%	1.07
uL5_T_NC_rep3	144556977	2 x 100 PE	128593146	94.84	83.42	14.15	2.43	10,222,557 / 4.3%	1.1
uL5_T_NC_rep4	147747980	2 x 100 PE	130493489	94.83	82.99	14.48	2.53	10,454,224 / 4.33%	1.12
uL5_R_NC_rep1	88885662	2 x 100 PE	75834833	95.01	90.82	7.7	1.48	5,860,129 / 4.21%	1.16
uL5_R_NC_rep2	81147659	2 x 100 PE	69772064	95.1	90	8.23	1.77	5,178,357 / 4.03%	1.13
uL5_R_NC_rep3	71377310	2 x 100 PE	60063460	95.1	90.62	7.88	1.49	4,592,334 / 4.15%	1.14
uL5_R_NC_rep4	82948021	2 x 100 PE	71815472	95.31	90.35	8.11	1.54	5,306,957 / 4.01%	1.18
