# Supplementary material for: Deficiency of the Ribosomal Protein uL5 Leads to Significant Rearrangements of the Transcriptional and Translational Landscapes in Mammalian Cells
Source: Int J Mol Sci. 2021 Dec 15;22(24):13485. doi: 10.3390/ijms222413485 (PMC8706191; doi:10.3390/ijms222413485)
Supplement: Supplementary file 1 [file ijms-22-13485-s001.zip › Table S2_revised_2.xlsx]

## Sheet: RNA-seq
hgnc_symbol	ensembl	entrez	description	gene_biotype	baseMean	log2FoldChange	lfcSE	LFC_Shrunken	lfcSE_Shrunken	stat	pvalue	padj	RPL5_T_KD_rep1	RPL5_T_KD_rep2	RPL5_T_KD_rep3	RPL5_T_KD_rep4	RPL5_T_NC_rep1	RPL5_T_NC_rep2	RPL5_T_NC_rep3	RPL5_T_NC_rep4
CPLX2	ENSG00000145920	10814	complexin 2 [Source:HGNC Symbol;Acc:HGNC:2310]	protein_coding	77.7388	-9.24088	1.16597	-9.04604	1.40991	-7.92551	2.27213e-15	6.97173e-13	0	0	0	0.887096	80.2517	179.535	160.675	200.562
MMP24	ENSG00000125966	10893	matrix metallopeptidase 24 [Source:HGNC Symbol;Acc:HGNC:7172]	protein_coding	83.1363	-8.60542	1.13382	-8.3134	1.09491	-7.58976	3.20509e-14	7.77235e-12	0	0	1.57712	0	180.566	203.099	144.496	135.352
XKR7	ENSG00000260903	343702	XK related 7 [Source:HGNC Symbol;Acc:HGNC:23062]	protein_coding	187.544	-6.58245	0.59507	-6.47122	0.598514	-11.0616	1.92558e-28	2.41259e-25	2.48129	0	0.788559	12.4193	290.912	383.756	405.035	404.959
FSTL5	ENSG00000168843	56884	follistatin like 5 [Source:HGNC Symbol;Acc:HGNC:21386]	protein_coding	171.782	-5.53001	0.606442	-5.39126	0.61382	-9.11879	7.59685e-20	4.23032e-17	0	2.76698	9.46271	16.8548	366.148	502.698	223.16	253.168
CHGA	ENSG00000100604	1113	chromogranin A [Source:HGNC Symbol;Acc:HGNC:1929]	protein_coding	364.164	-4.0593	0.374269	-3.98824	0.377451	-10.8459	2.08472e-27	2.41105e-24	77.747	20.2912	20.5025	46.129	717.249	599.198	757.628	674.566
SCG3	ENSG00000104112	29106	secretogranin III [Source:HGNC Symbol;Acc:HGNC:13707]	protein_coding	113.683	-3.83216	0.684869	-3.56608	0.711165	-5.59546	2.20041e-08	1.63697e-06	24.8129	0	26.811	7.98386	125.393	286.134	212.56	225.769
CELF3	ENSG00000159409	11189	CUGBP Elav-like family member 3 [Source:HGNC Symbol;Acc:HGNC:11967]	protein_coding	112.221	-3.87378	0.779971	-3.52687	0.823153	-4.96657	6.81467e-07	3.0861e-05	39.7006	0	14.9826	2.66129	110.346	210.954	257.192	261.936
SLITRK1	ENSG00000178235	114798	SLIT and NTRK like family member 1 [Source:HGNC Symbol;Acc:HGNC:20297]	protein_coding	40.4034	-3.22591	0.743595	-2.83778	0.800107	-4.33825	1.4362e-05	0.00039655	14.0606	9.22326	3.9428	4.43548	35.1101	66.2036	98.1903	92.0611
SYN1	ENSG00000008056	6853	synapsin I [Source:HGNC Symbol;Acc:HGNC:11494]	protein_coding	98.7457	-3.05767	0.725698	-2.65898	0.792301	-4.21342	2.51532e-05	0.000630298	4.96257	65.4851	3.9428	10.6451	175.551	195.244	177.412	156.723
RPL11	ENSG00000142676	6135	ribosomal protein L11 [Source:HGNC Symbol;Acc:HGNC:10301]	protein_coding	41789.9	-2.62696	0.0885165	-2.62528	0.0886134	-29.6776	1.4946e-193	2.24713e-189	12850.6	10940.6	11565	11218.2	77603.4	64300.5	76419.4	69421.7
AP3B2	ENSG00000103723	8120	adaptor related protein complex 3 subunit beta 2 [Source:HGNC Symbol;Acc:HGNC:567]	protein_coding	923.566	-2.64448	0.21826	-2.60785	0.219749	-12.1162	8.66836e-34	3.2417e-30	330.011	279.465	153.769	256.371	1564.91	1416.08	1619.58	1768.34
CPLX1	ENSG00000168993	10815	complexin 1 [Source:HGNC Symbol;Acc:HGNC:2309]	protein_coding	308.6	-2.48943	0.344342	-2.39024	0.351641	-7.22953	4.84654e-13	9.58786e-11	104.214	81.1647	100.147	86.9354	616.935	222.175	625.406	631.824
KCNB1	ENSG00000158445	3745	potassium voltage-gated channel subfamily B member 1 [Source:HGNC Symbol;Acc:HGNC:6231]	protein_coding	84.6459	-2.66391	0.576149	-2.38535	0.614251	-4.62364	3.77055e-06	0.000133076	48.7986	20.2912	9.46271	13.3064	180.566	117.82	141.707	145.215
TMEM121B	ENSG00000183307	27439	transmembrane protein 121B [Source:HGNC Symbol;Acc:HGNC:1844]	protein_coding	430.069	-2.34441	0.321881	-2.25244	0.328633	-7.28346	3.25367e-13	6.7943e-11	92.6347	161.407	79.6445	234.193	586.84	747.315	789.428	749.092
DISP2	ENSG00000140323	85455	dispatched RND transporter family member 2 [Source:HGNC Symbol;Acc:HGNC:19712]	protein_coding	515.716	-2.23848	0.251774	-2.18051	0.254911	-8.89083	6.06519e-19	2.84969e-16	184.442	106.99	202.66	227.984	792.485	768.635	875.345	967.189
SHISA7	ENSG00000187902	729956	shisa family member 7 [Source:HGNC Symbol;Acc:HGNC:35409]	protein_coding	44.1204	-2.53724	0.660058	-2.12871	0.73725	-3.84396	0.000121067	0.00226679	17.369	19.3688	8.67415	6.20967	90.2832	74.0582	61.9269	75.0736
BICDL1	ENSG00000135127	92558	BICD family like cargo adaptor 1 [Source:HGNC Symbol;Acc:HGNC:28095]	protein_coding	385.729	-2.17148	0.312208	-2.07842	0.318807	-6.95524	3.51965e-12	5.84664e-10	118.275	78.3977	213.7	151.693	491.542	565.535	755.954	710.733
SYP	ENSG00000102003	6855	synaptophysin [Source:HGNC Symbol;Acc:HGNC:11506]	protein_coding	2457.99	-2.09365	0.141196	-2.07437	0.141751	-14.828	9.65945e-50	7.26149e-46	1057.86	947.228	854.798	879.112	3470.89	3394.34	4463.76	4595.93
TMEM145	ENSG00000167619	284339	transmembrane protein 145 [Source:HGNC Symbol;Acc:HGNC:26912]	protein_coding	980.555	-2.10192	0.221956	-2.05415	0.224436	-9.47001	2.79816e-21	1.82915e-18	228.278	482.376	434.496	337.983	1554.88	1344.27	1634.09	1828.07
FBLL1	ENSG00000188573	345630	fibrillarin like 1 [Source:HGNC Symbol;Acc:HGNC:35458]	protein_coding	126.171	-2.23048	0.492137	-1.98804	0.525855	-4.53223	5.83647e-06	0.000189528	47.1444	74.7084	13.4055	41.6935	250.787	197.489	215.907	168.231
UNC13A	ENSG00000130477	23025	unc-13 homolog A [Source:HGNC Symbol;Acc:HGNC:23150]	protein_coding	608.773	-2.03147	0.2638	-1.96087	0.268725	-7.70083	1.35189e-14	3.62957e-12	306.025	231.504	247.608	168.548	1274	590.222	1022.07	1030.21
TMEM169	ENSG00000163449	92691	transmembrane protein 169 [Source:HGNC Symbol;Acc:HGNC:25130]	protein_coding	110.652	-2.28494	0.601603	-1.90568	0.675795	-3.79809	0.000145815	0.00261302	56.2425	14.7572	60.7191	16.8548	356.117	77.4245	157.886	145.215
RUNDC3A	ENSG00000108309	10900	RUN domain containing 3A [Source:HGNC Symbol;Acc:HGNC:16984]	protein_coding	226.727	-2.15327	0.501006	-1.89062	0.53921	-4.29791	1.72419e-05	0.000457199	19.8503	69.1744	153.769	91.3708	235.739	215.442	488.162	540.311
TMEM179	ENSG00000258986	388021	transmembrane protein 179 [Source:HGNC Symbol;Acc:HGNC:20137]	protein_coding	393.76	-2.07045	0.414783	-1.89034	0.435367	-4.99166	5.98629e-07	2.76935e-05	91.8076	61.7958	309.904	142.822	536.683	398.343	885.387	723.337
NMNAT2	ENSG00000157064	23057	nicotinamide nucleotide adenylyltransferase 2 [Source:HGNC Symbol;Acc:HGNC:16789]	protein_coding	864.499	-1.92171	0.256922	-1.85115	0.261779	-7.47973	7.44765e-14	1.6467e-11	224.143	360.629	268.11	591.693	1404.4	1269.09	1413.72	1384.2
ZNF385A	ENSG00000161642	25946	zinc finger protein 385A [Source:HGNC Symbol;Acc:HGNC:17521]	protein_coding	893.888	-1.85198	0.219392	-1.79921	0.222159	-8.44141	3.13523e-17	1.24048e-14	383.772	391.988	399.8	384.112	797.501	1544	1501.87	1748.06
INHBE	ENSG00000139269	83729	inhibin subunit beta E [Source:HGNC Symbol;Acc:HGNC:24029]	protein_coding	693.658	-1.8417	0.238884	-1.77782	0.24308	-7.70959	1.26219e-14	3.45038e-12	205.12	393.833	319.367	292.742	1113.49	768.635	1203.39	1252.69
PSD	ENSG00000059915	5662	pleckstrin and Sec7 domain containing [Source:HGNC Symbol;Acc:HGNC:9507]	protein_coding	287.889	-1.96465	0.415508	-1.77318	0.438461	-4.7283	2.26407e-06	8.67621e-05	57.0696	137.427	124.592	154.355	155.488	429.762	613.69	630.728
CACNA1B	ENSG00000148408	774	calcium voltage-gated channel subunit alpha1 B [Source:HGNC Symbol;Acc:HGNC:1389]	protein_coding	756.683	-1.81835	0.226467	-1.7609	0.229784	-8.0292	9.8112e-16	3.13854e-13	345.726	222.28	403.742	369.919	857.69	1335.29	1187.77	1331.05
SCAMP5	ENSG00000198794	192683	secretory carrier membrane protein 5 [Source:HGNC Symbol;Acc:HGNC:30386]	protein_coding	1482.51	-1.72647	0.152702	-1.69941	0.15375	-11.3061	1.22341e-29	2.04378e-26	704.685	708.346	586.688	759.354	1991.25	2013.04	2555.74	2540.99
ENTPD2	ENSG00000054179	954	ectonucleoside triphosphate diphosphohydrolase 2 [Source:HGNC Symbol;Acc:HGNC:3364]	protein_coding	154.237	-2.07676	0.586174	-1.66573	0.677742	-3.54291	0.000395736	0.00571555	31.4296	12.9126	84.3759	105.564	466.463	116.698	184.107	232.345
GABRD	ENSG00000187730	2563	gamma-aminobutyric acid type A receptor subunit delta [Source:HGNC Symbol;Acc:HGNC:4084]	protein_coding	445.995	-1.72823	0.284432	-1.63078	0.292773	-6.07607	1.23162e-09	1.18702e-07	281.212	107.912	234.991	203.145	667.092	605.931	688.448	779.231
SCN3B	ENSG00000166257	55800	sodium voltage-gated channel beta subunit 3 [Source:HGNC Symbol;Acc:HGNC:20665]	protein_coding	279.671	-1.89948	0.485121	-1.61303	0.533542	-3.91547	9.02269e-05	0.00179915	119.102	19.3688	227.105	108.226	295.928	498.21	495.973	473.457
PHLDA3	ENSG00000174307	23612	pleckstrin homology like domain family A member 3 [Source:HGNC Symbol;Acc:HGNC:8934]	protein_coding	981.665	-1.67361	0.240587	-1.60231	0.245518	-6.95636	3.49181e-12	5.84664e-10	403.623	398.445	413.994	663.547	1138.57	1071.6	1942.05	1821.49
NOVA2	ENSG00000104967	4858	NOVA alternative splicing regulator 2 [Source:HGNC Symbol;Acc:HGNC:7887]	protein_coding	688.751	-1.6801	0.27379	-1.58709	0.281801	-6.13646	8.43806e-10	8.45775e-08	274.596	465.774	167.963	400.967	1213.81	893.187	1041.04	1052.67
VSIG10L	ENSG00000186806	147645	V-set and immunoglobulin domain containing 10 like [Source:HGNC Symbol;Acc:HGNC:27111]	protein_coding	229.33	-1.70502	0.323292	-1.57483	0.337149	-5.27394	1.33528e-07	7.75134e-06	99.2515	93.1549	146.672	89.5967	426.337	239.006	355.94	384.684
ARPC1A	ENSG00000241685	10552	actin related protein 2/3 complex subunit 1A [Source:HGNC Symbol;Acc:HGNC:703]	protein_coding	1604.53	-1.54251	0.137879	-1.51796	0.138934	-11.1874	4.6992e-29	7.06525e-26	764.236	815.336	977.025	722.096	2447.68	2285.71	2359.92	2464.28
SLCO3A1	ENSG00000176463	28232	solute carrier organic anion transporter family member 3A1 [Source:HGNC Symbol;Acc:HGNC:10952]	protein_coding	88.6145	-1.83396	0.504089	-1.50334	0.568792	-3.63818	0.000274576	0.0043065	27.2942	40.5823	29.1767	58.5483	120.378	219.93	114.369	98.6368
ABCA1	ENSG00000165029	19	ATP binding cassette subfamily A member 1 [Source:HGNC Symbol;Acc:HGNC:29]	protein_coding	174.166	-1.7433	0.435798	-1.49442	0.476067	-4.00024	6.32795e-05	0.00135727	48.7986	42.427	72.5475	156.129	295.928	288.378	233.76	255.36
FLT3	ENSG00000122025	2322	fms related receptor tyrosine kinase 3 [Source:HGNC Symbol;Acc:HGNC:3765]	protein_coding	108.054	-1.85224	0.529388	-1.48135	0.609888	-3.49883	0.0004673	0.00646353	44.6632	71.0191	52.8335	18.629	170.535	288.378	108.233	110.144
H2AC6	ENSG00000180573	8334	H2A clustered histone 6 [Source:HGNC Symbol;Acc:HGNC:4733]	protein_coding	209.046	-1.65145	0.369966	-1.46965	0.393771	-4.46379	8.05208e-06	0.000249101	114.966	50.7279	148.249	89.5967	300.944	392.733	264.444	310.706
G6PD	ENSG00000160211	2539	glucose-6-phosphate dehydrogenase [Source:HGNC Symbol;Acc:HGNC:4057]	protein_coding	2149.56	-1.49054	0.148832	-1.46073	0.150177	-10.0149	1.31091e-23	1.09497e-20	1205.08	1113.25	1118.18	1084.03	2843.92	2479.83	3726.21	3626
GOLGA7B	ENSG00000155265	401647	golgin A7 family member B [Source:HGNC Symbol;Acc:HGNC:31668]	protein_coding	256.683	-1.61071	0.346627	-1.44963	0.365754	-4.64682	3.37097e-06	0.00012125	96.7702	139.271	173.483	100.242	220.692	554.315	362.635	406.055
SPTBN4	ENSG00000160460	57731	spectrin beta, non-erythrocytic 4 [Source:HGNC Symbol;Acc:HGNC:14896]	protein_coding	944.69	-1.50442	0.211526	-1.44392	0.2158	-7.11224	1.14174e-12	2.06819e-10	361.441	451.94	517.295	638.709	1464.59	1031.2	1607.31	1485.03
CARMIL3	ENSG00000186648	90668	capping protein regulator and myosin 1 linker 3 [Source:HGNC Symbol;Acc:HGNC:20272]	protein_coding	1055.74	-1.51364	0.229608	-1.44214	0.234875	-6.59228	4.33117e-11	6.02742e-09	771.68	385.532	570.129	469.274	1118.51	1504.73	1636.88	1989.18
BSN	ENSG00000164061	8927	bassoon presynaptic cytomatrix protein [Source:HGNC Symbol;Acc:HGNC:1117]	protein_coding	1830.77	-1.46577	0.16094	-1.43046	0.162734	-9.10757	8.42472e-20	4.52377e-17	727.017	955.529	1184.42	1031.69	2322.28	2910.71	2629.38	2885.13
SCN2B	ENSG00000149575	6327	sodium voltage-gated channel beta subunit 2 [Source:HGNC Symbol;Acc:HGNC:10589]	protein_coding	155.527	-1.88284	0.577975	-1.42453	0.699808	-3.25765	0.00112337	0.0128343	128.2	59.0288	7.09704	71.8547	180.566	278.279	229.855	289.335
BNIP3L	ENSG00000104765	665	BCL2 interacting protein 3 like [Source:HGNC Symbol;Acc:HGNC:1085]	protein_coding	5526.87	-1.43812	0.11887	-1.41829	0.119647	-12.0983	1.07805e-33	3.2417e-30	3066.87	3149.74	3018.61	2672.82	8902.92	9312.26	7047.95	7043.77
TMEM151A	ENSG00000179292	256472	transmembrane protein 151A [Source:HGNC Symbol;Acc:HGNC:28497]	protein_coding	69.2238	-1.87135	0.574444	-1.41646	0.693733	-3.25766	0.00112333	0.0128343	15.7148	49.8056	39.428	14.1935	100.315	108.843	107.675	117.816
GAL3ST4	ENSG00000197093	79690	galactose-3-O-sulfotransferase 4 [Source:HGNC Symbol;Acc:HGNC:24145]	protein_coding	81.0969	-1.84393	0.567038	-1.3954	0.683881	-3.25187	0.00114648	0.0129897	10.7522	46.1163	31.5424	54.1128	85.2674	116.698	162.907	141.379
CACNG5	ENSG00000075429	27091	calcium voltage-gated channel auxiliary subunit gamma 5 [Source:HGNC Symbol;Acc:HGNC:1409]	protein_coding	176.712	-1.65883	0.437111	-1.39193	0.483505	-3.79497	0.000147661	0.0026218	155.494	35.0484	71.7589	78.0644	230.724	347.849	242.686	252.072
RNF144B	ENSG00000137393	255488	ring finger protein 144B [Source:HGNC Symbol;Acc:HGNC:21578]	protein_coding	319.888	-1.52433	0.316254	-1.38468	0.332295	-4.81997	1.43583e-06	5.86621e-05	120.756	123.592	216.065	200.484	406.274	693.454	404.477	393.999
ZNF467	ENSG00000181444	168544	zinc finger protein 467 [Source:HGNC Symbol;Acc:HGNC:23154]	protein_coding	234.516	-1.50285	0.337188	-1.3389	0.357665	-4.457	8.31158e-06	0.000253993	124.891	93.1549	171.906	102.016	255.802	269.303	421.214	437.838
PPP1R3F	ENSG00000049769	89801	protein phosphatase 1 regulatory subunit 3F [Source:HGNC Symbol;Acc:HGNC:14944]	protein_coding	401.196	-1.50406	0.3448	-1.33122	0.3676	-4.36213	1.28803e-05	0.000362652	243.166	104.223	144.306	347.741	416.306	654.181	637.679	661.963
SYT6	ENSG00000134207	148281	synaptotagmin 6 [Source:HGNC Symbol;Acc:HGNC:18638]	protein_coding	170.69	-1.67161	0.48918	-1.31525	0.571184	-3.41718	0.000632743	0.00812407	58.7238	56.2619	123.015	83.387	546.715	115.576	179.086	202.754
APH1B	ENSG00000138613	83464	aph-1 homolog B, gamma-secretase subunit [Source:HGNC Symbol;Acc:HGNC:24080]	protein_coding	1446.17	-1.36818	0.189616	-1.31511	0.19318	-7.21552	5.37292e-13	1.04911e-10	718.746	699.123	895.015	919.918	1815.69	2923.06	1834.37	1763.41
CRIP2	ENSG00000182809	1397	cysteine rich protein 2 [Source:HGNC Symbol;Acc:HGNC:2361]	protein_coding	255.01	-1.61903	0.465182	-1.29604	0.532294	-3.48042	0.000500635	0.00678724	136.471	67.3298	44.9479	254.596	225.708	368.047	426.235	516.747
PCDHGC4	ENSG00000242419	56098	protocadherin gamma subfamily C, 4 [Source:HGNC Symbol;Acc:HGNC:8717]	protein_coding	95.938	-1.66051	0.495499	-1.2909	0.582204	-3.35119	0.000804655	0.00988397	43.8361	21.2135	39.428	78.9515	180.566	138.018	138.359	127.132
KIF13B	ENSG00000197892	23303	kinesin family member 13B [Source:HGNC Symbol;Acc:HGNC:14405]	protein_coding	1923.84	-1.2978	0.137441	-1.269	0.138884	-9.44259	3.63689e-21	2.27836e-18	1024.77	1334.61	1005.41	1086.69	2753.64	2425.97	2946.83	2812.79
SLCO2A1	ENSG00000174640	6578	solute carrier organic anion transporter family member 2A1 [Source:HGNC Symbol;Acc:HGNC:10955]	protein_coding	137.173	-1.52462	0.416809	-1.25856	0.465412	-3.65785	0.00025434	0.00405514	38.0464	68.2521	63.0848	114.435	185.582	195.244	206.423	226.317
FOLH1	ENSG00000086205	2346	folate hydrolase 1 [Source:HGNC Symbol;Acc:HGNC:3788]	protein_coding	84.653	-1.63576	0.510812	-1.2212	0.621898	-3.20227	0.00136351	0.0147273	34.738	54.4172	20.5025	54.1128	165.519	150.361	109.348	88.2252
TMEM92	ENSG00000167105	162461	transmembrane protein 92 [Source:HGNC Symbol;Acc:HGNC:26579]	protein_coding	84.7041	-1.60276	0.494076	-1.21436	0.59206	-3.24396	0.00117879	0.0132857	41.3548	20.2912	44.9479	60.3225	155.488	102.111	120.506	132.612
PGBD5	ENSG00000177614	79605	piggyBac transposable element derived 5 [Source:HGNC Symbol;Acc:HGNC:19405]	protein_coding	1281.62	-1.24092	0.16288	-1.19825	0.165679	-7.61861	2.56416e-14	6.53427e-12	787.395	604.123	890.284	758.467	2091.56	1624.79	1678.72	1817.66
ACTA2	ENSG00000107796	59	actin alpha 2, smooth muscle [Source:HGNC Symbol;Acc:HGNC:130]	protein_coding	543.58	-1.25955	0.208006	-1.18991	0.213476	-6.05534	1.40125e-09	1.3334e-07	269.633	365.241	359.583	291.854	636.998	751.803	831.828	841.701
BRICD5	ENSG00000182685	283870	BRICHOS domain containing 5 [Source:HGNC Symbol;Acc:HGNC:28309]	protein_coding	234.778	-1.37228	0.338464	-1.18725	0.365358	-4.05444	5.02544e-05	0.0011227	168.727	86.6986	89.1072	180.08	295.928	363.559	329.719	364.408
CRMP1	ENSG00000072832	1400	collapsin response mediator protein 1 [Source:HGNC Symbol;Acc:HGNC:2365]	protein_coding	790.405	-1.28019	0.24628	-1.18159	0.255747	-5.1981	2.0134e-07	1.1048e-05	397.006	426.114	639.522	389.435	657.061	1365.59	1178.84	1269.68
RTN2	ENSG00000125744	6253	reticulon 2 [Source:HGNC Symbol;Acc:HGNC:10468]	protein_coding	1144.54	-1.22658	0.173053	-1.1779	0.17614	-7.0879	1.36159e-12	2.40842e-10	712.956	759.996	589.842	690.16	1193.74	1607.96	1745.11	1856.56
CYS1	ENSG00000205795	192668	cystin 1 [Source:HGNC Symbol;Acc:HGNC:18525]	protein_coding	110.5	-1.43795	0.401443	-1.176	0.449641	-3.58195	0.000341043	0.00512759	60.378	59.9512	58.3534	61.2096	120.378	198.611	194.149	130.968
SLC2A14	ENSG00000173262	144195	solute carrier family 2 member 14 [Source:HGNC Symbol;Acc:HGNC:18301]	protein_coding	74.603	-1.56647	0.492696	-1.17067	0.594255	-3.17939	0.00147584	0.0157036	34.738	45.194	29.9653	42.5806	65.2045	131.285	132.78	115.076
FUT1	ENSG00000174951	2523	fucosyltransferase 1 (H blood group) [Source:HGNC Symbol;Acc:HGNC:4012]	protein_coding	390.656	-1.26974	0.248496	-1.16842	0.258979	-5.10968	3.22697e-07	1.65589e-05	199.33	271.164	276.784	167.661	576.809	598.076	509.362	526.063
CCDC88B	ENSG00000168071	283234	coiled-coil domain containing 88B [Source:HGNC Symbol;Acc:HGNC:26757]	protein_coding	425.815	-1.27055	0.249962	-1.16821	0.260367	-5.08299	3.71547e-07	1.84974e-05	182.788	247.183	231.836	338.871	546.715	541.972	636.564	680.594
ATF5	ENSG00000169136	22809	activating transcription factor 5 [Source:HGNC Symbol;Acc:HGNC:790]	protein_coding	810.922	-1.23467	0.206155	-1.16494	0.211667	-5.98904	2.11078e-09	1.92337e-07	497.911	531.26	369.046	545.564	812.548	1178.2	1221.8	1331.05
MAPK11	ENSG00000185386	5600	mitogen-activated protein kinase 11 [Source:HGNC Symbol;Acc:HGNC:6873]	protein_coding	576.617	-1.26014	0.24084	-1.16477	0.2504	-5.23228	1.67432e-07	9.46368e-06	441.669	237.96	273.63	403.628	887.784	712.53	755.396	900.335
INA	ENSG00000148798	9118	internexin neuronal intermediate filament protein alpha [Source:HGNC Symbol;Acc:HGNC:6057]	protein_coding	1872.33	-1.19614	0.140246	-1.1644	0.142162	-8.5289	1.47743e-17	6.17034e-15	1192.67	974.898	1227.79	1141.69	3119.78	2570.72	2410.68	2340.43
GUCY2D	ENSG00000132518	3000	guanylate cyclase 2D, retinal [Source:HGNC Symbol;Acc:HGNC:4689]	protein_coding	113.328	-1.63089	0.532913	-1.16082	0.67773	-3.06032	0.00221098	0.0215159	16.5419	37.8154	101.724	65.6451	140.44	207.587	146.17	190.698
RBM47	ENSG00000163694	54502	RNA binding motif protein 47 [Source:HGNC Symbol;Acc:HGNC:30358]	protein_coding	461.211	-1.28728	0.27695	-1.16047	0.292348	-4.64804	3.35098e-06	0.000121111	234.895	379.076	177.426	276.774	827.596	724.873	551.205	517.843
NFASC	ENSG00000163531	23114	neurofascin [Source:HGNC Symbol;Acc:HGNC:29866]	protein_coding	454.009	-1.27244	0.263066	-1.15837	0.275295	-4.83696	1.31839e-06	5.44758e-05	230.76	296.067	343.812	196.935	466.463	814.64	586.91	696.486
IDNK	ENSG00000148057	414328	IDNK gluconokinase [Source:HGNC Symbol;Acc:HGNC:31367]	protein_coding	236.097	-1.34708	0.341199	-1.1532	0.371648	-3.94808	7.87806e-05	0.00160933	81.8825	116.213	165.597	165.887	456.431	253.593	359.287	289.883
CABP1	ENSG00000157782	9478	calcium binding protein 1 [Source:HGNC Symbol;Acc:HGNC:1384]	protein_coding	319.255	-1.27292	0.269695	-1.15267	0.28288	-4.71985	2.36014e-06	8.98348e-05	171.209	173.397	179.003	228.871	310.975	553.192	450.783	486.608
ATP1A3	ENSG00000105409	478	ATPase Na+/K+ transporting subunit alpha 3 [Source:HGNC Symbol;Acc:HGNC:801]	protein_coding	256.986	-1.33769	0.343813	-1.14001	0.374368	-3.89075	9.99346e-05	0.00195132	190.232	141.116	174.272	78.9515	280.881	498.21	315.213	377.012
ASPHD1	ENSG00000174939	253982	aspartate beta-hydroxylase domain containing 1 [Source:HGNC Symbol;Acc:HGNC:27380]	protein_coding	213.494	-1.46863	0.444192	-1.13866	0.519417	-3.30628	0.000945425	0.0111961	151.358	34.126	149.826	118.871	270.849	189.634	420.656	372.628
IFI27L2	ENSG00000119632	83982	interferon alpha inducible protein 27 like 2 [Source:HGNC Symbol;Acc:HGNC:19753]	protein_coding	615.263	-1.28241	0.298072	-1.13275	0.317514	-4.30234	1.69004e-05	0.000451327	472.272	178.931	279.15	506.532	712.234	737.216	1018.17	1017.6
ST6GALNAC2	ENSG00000070731	10610	ST6 N-acetylgalactosaminide alpha-2,6-sialyltransferase 2 [Source:HGNC Symbol;Acc:HGNC:10867]	protein_coding	62.6901	-1.69553	0.57984	-1.12358	0.802056	-2.92413	0.0034542	0.0300544	14.0606	27.6698	38.6394	39.0322	65.2045	70.6919	133.338	112.884
STAG3	ENSG00000066923	10734	stromal antigen 3 [Source:HGNC Symbol;Acc:HGNC:11356]	protein_coding	86.5955	-1.57067	0.515617	-1.11718	0.652381	-3.0462	0.00231752	0.0223359	71.1302	28.5921	28.3881	47.9032	80.2517	129.041	125.527	181.93
ABCD1	ENSG00000101986	215	ATP binding cassette subfamily D member 1 [Source:HGNC Symbol;Acc:HGNC:61]	protein_coding	611.256	-1.23345	0.262332	-1.11588	0.275687	-4.70186	2.57808e-06	9.73905e-05	496.257	198.3	324.098	440.887	837.627	788.832	898.776	905.267
LRRC24	ENSG00000254402	441381	leucine rich repeat containing 24 [Source:HGNC Symbol;Acc:HGNC:28947]	protein_coding	184.051	-1.48665	0.468064	-1.1128	0.563429	-3.17616	0.00149238	0.015826	54.5883	136.504	63.0848	136.613	115.362	188.512	378.814	398.931
CARMIL2	ENSG00000159753	146206	capping protein regulator and myosin 1 linker 2 [Source:HGNC Symbol;Acc:HGNC:27089]	protein_coding	668.101	-1.20177	0.231704	-1.10972	0.240446	-5.18668	2.14076e-07	1.15778e-05	307.68	529.415	375.354	414.274	652.045	1127.7	931.692	1006.64
ATP1B2	ENSG00000129244	482	ATPase Na+/K+ transporting subunit beta 2 [Source:HGNC Symbol;Acc:HGNC:805]	protein_coding	905.025	-1.14435	0.168515	-1.0949	0.172145	-6.7908	1.11515e-11	1.69356e-09	576.486	531.26	532.278	609.435	1384.34	1336.41	1000.31	1269.68
RAB37	ENSG00000172794	326624	RAB37, member RAS oncogene family [Source:HGNC Symbol;Acc:HGNC:30268]	protein_coding	146.312	-1.46325	0.46057	-1.09149	0.556693	-3.17704	0.00148788	0.0158094	107.522	32.2814	48.1021	122.419	260.818	209.832	179.644	209.877
GORASP1	ENSG00000114745	64689	golgi reassembly stacking protein 1 [Source:HGNC Symbol;Acc:HGNC:16769]	protein_coding	1937.35	-1.12769	0.14909	-1.08883	0.15141	-7.56385	3.91306e-14	9.33854e-12	1301.02	1088.34	1173.38	1311.13	2387.49	2180.23	2886.57	3170.63
NIM1K	ENSG00000177453	167359	NIM1 serine/threonine protein kinase [Source:HGNC Symbol;Acc:HGNC:28646]	protein_coding	147.577	-1.40201	0.424701	-1.08597	0.495357	-3.30116	0.000962866	0.0113188	63.6864	49.8056	89.8958	121.532	170.535	327.652	166.812	190.698
ZFPM1	ENSG00000179588	161882	zinc finger protein, FOG family member 1 [Source:HGNC Symbol;Acc:HGNC:19762]	protein_coding	244.612	-1.34496	0.385324	-1.08587	0.434593	-3.49046	0.000482189	0.00662074	114.966	71.0191	167.175	203.145	200.629	328.774	487.604	383.588
GDAP1L1	ENSG00000124194	78997	ganglioside induced differentiation associated protein 1 like 1 [Source:HGNC Symbol;Acc:HGNC:4213]	protein_coding	256.082	-1.24782	0.30534	-1.08548	0.32753	-4.08665	4.37641e-05	0.00100304	121.583	188.154	137.998	164.113	230.724	426.396	364.866	414.823
HLA-DRB1	ENSG00000196126	3123	major histocompatibility complex, class II, DR beta 1 [Source:HGNC Symbol;Acc:HGNC:4948]	protein_coding	218.415	-1.46995	0.470046	-1.08161	0.574003	-3.12725	0.00176449	0.0181582	67.8218	183.543	163.232	51.4515	140.44	526.262	324.14	290.431
SCN3A	ENSG00000153253	6328	sodium voltage-gated channel alpha subunit 3 [Source:HGNC Symbol;Acc:HGNC:10590]	protein_coding	176.373	-1.55434	0.518093	-1.07792	0.675542	-3.00012	0.00269874	0.0251086	141.433	125.436	14.9826	76.2902	280.881	324.285	244.918	202.754
ATP6V0E1	ENSG00000113732	8992	ATPase H+ transporting V0 subunit e1 [Source:HGNC Symbol;Acc:HGNC:863]	protein_coding	2297.78	-1.10525	0.134399	-1.07334	0.136112	-8.22371	1.97307e-16	6.97025e-14	1508.62	1586.4	1488.01	1260.56	2643.29	3659.15	3124.8	3111.44
RTL5	ENSG00000242732	340526	retrotransposon Gag like 5 [Source:HGNC Symbol;Acc:HGNC:29430]	protein_coding	466.912	-1.21426	0.282509	-1.07297	0.301076	-4.29814	1.72234e-05	0.000457199	160.457	376.309	223.951	362.822	727.281	673.257	595.837	615.384
DDAH2	ENSG00000213722	23564	dimethylarginine dimethylaminohydrolase 2 [Source:HGNC Symbol;Acc:HGNC:2716]	protein_coding	684.904	-1.12803	0.190457	-1.06311	0.195916	-5.92275	3.166e-09	2.81661e-07	494.603	397.522	350.12	474.596	1038.26	825.861	959.03	939.242
SEMA6B	ENSG00000167680	10501	semaphorin 6B [Source:HGNC Symbol;Acc:HGNC:10739]	protein_coding	687.463	-1.1532	0.229243	-1.05854	0.238793	-5.03047	4.89269e-07	2.35775e-05	348.207	419.658	410.051	529.596	937.942	632.861	1102.41	1118.98
ACOT7	ENSG00000097021	11332	acyl-CoA thioesterase 7 [Source:HGNC Symbol;Acc:HGNC:24157]	protein_coding	1739.41	-1.10373	0.161589	-1.05691	0.16481	-6.83047	8.46344e-12	1.3255e-09	1046.28	933.394	1265.64	1174.51	2387.49	1805.45	2663.97	2638.54
UNC5B	ENSG00000107731	219699	unc-5 netrin receptor B [Source:HGNC Symbol;Acc:HGNC:12568]	protein_coding	4365.31	-1.09182	0.141006	-1.05602	0.143077	-7.74307	9.7041e-15	2.70187e-12	2376.25	3321.29	2498.94	2971.77	4754.91	5636.28	6470.52	6892.52
RPS6KA2	ENSG00000071242	6196	ribosomal protein S6 kinase A2 [Source:HGNC Symbol;Acc:HGNC:10431]	protein_coding	2348.48	-1.09563	0.157542	-1.05037	0.16056	-6.95448	3.5387e-12	5.84664e-10	1609.53	1033.93	1532.17	1811.45	3295.34	3073.42	3194.53	3237.48
SYT12	ENSG00000173227	91683	synaptotagmin 12 [Source:HGNC Symbol;Acc:HGNC:18381]	protein_coding	171.722	-1.22365	0.313487	-1.0436	0.340497	-3.90335	9.48705e-05	0.00187189	102.56	109.757	85.1644	115.322	225.708	242.372	230.413	262.484
HAPLN3	ENSG00000140511	145864	hyaluronan and proteoglycan link protein 3 [Source:HGNC Symbol;Acc:HGNC:21446]	protein_coding	971.559	-1.11514	0.198062	-1.04343	0.204432	-5.63028	1.79913e-08	1.36616e-06	706.34	461.163	559.089	722.983	1559.89	1033.45	1390.29	1339.27
IPMK	ENSG00000151151	253430	inositol polyphosphate multikinase [Source:HGNC Symbol;Acc:HGNC:20739]	protein_coding	1327.55	-1.11813	0.222448	-1.02633	0.231737	-5.02647	4.99592e-07	2.3998e-05	617.013	1056.06	931.289	742.499	1900.96	2571.84	1446.63	1354.06
BCL11B	ENSG00000127152	64919	BAF chromatin remodeling complex subunit BCL11B [Source:HGNC Symbol;Acc:HGNC:13222]	protein_coding	194.92	-1.27967	0.371216	-1.02451	0.422169	-3.44724	0.000566342	0.00743016	76.0928	98.6888	143.518	133.064	371.164	332.14	231.528	173.162
HLA-DOA	ENSG00000204252	3111	major histocompatibility complex, class II, DO alpha [Source:HGNC Symbol;Acc:HGNC:4936]	protein_coding	441.074	-1.13807	0.248839	-1.02394	0.262091	-4.57353	4.79575e-06	0.000162032	274.596	261.94	246.031	319.354	652.045	396.099	667.248	711.281
ANK1	ENSG00000029534	286	ankyrin 1 [Source:HGNC Symbol;Acc:HGNC:492]	protein_coding	1403.19	-1.06997	0.16221	-1.02149	0.16556	-6.59619	4.21859e-11	5.92771e-09	947.024	1015.48	731.783	936.773	1625.1	1696.61	2103.84	2168.91
ROM1	ENSG00000149489	6094	retinal outer segment membrane protein 1 [Source:HGNC Symbol;Acc:HGNC:10254]	protein_coding	125.023	-1.33843	0.417045	-1.0151	0.493452	-3.20932	0.0013305	0.0144675	63.6864	64.5628	68.6047	86.9354	155.488	286.134	136.685	138.092
RPL22L1	ENSG00000163584	200916	ribosomal protein L22 like 1 [Source:HGNC Symbol;Acc:HGNC:27610]	protein_coding	6572.65	-1.0472	0.136099	-1.01307	0.138208	-7.69442	1.42142e-14	3.74931e-12	4447.29	4442.84	4492.42	3744.43	10919.2	9616.35	8218.42	6700.18
IGFBP5	ENSG00000115461	3488	insulin like growth factor binding protein 5 [Source:HGNC Symbol;Acc:HGNC:5474]	protein_coding	1982.73	-1.05271	0.150055	-1.01116	0.152688	-7.01549	2.29141e-12	4.00596e-10	1257.19	1259.9	1365.79	1293.39	1941.09	2838.9	2772.76	3132.82
HBA1	ENSG00000206172	3039	hemoglobin subunit alpha 1 [Source:HGNC Symbol;Acc:HGNC:4823]	protein_coding	235.03	-1.1965	0.316015	-1.01043	0.345283	-3.78621	0.000152959	0.00269923	154.667	90.3879	134.055	192.5	321.007	282.768	347.572	357.285
IGF2BP1	ENSG00000159217	10642	insulin like growth factor 2 mRNA binding protein 1 [Source:HGNC Symbol;Acc:HGNC:28866]	protein_coding	16890.1	-1.01931	0.0919811	-1.00793	0.0926529	-11.0818	1.53814e-28	2.10236e-25	11040.9	12358.2	10521	10713.5	23137.6	25041.8	21960.6	20347.7
ULBP1	ENSG00000111981	80329	UL16 binding protein 1 [Source:HGNC Symbol;Acc:HGNC:14893]	protein_coding	1187.4	-1.08563	0.205286	-1.00665	0.212869	-5.28837	1.23414e-07	7.19196e-06	760.928	893.734	647.407	734.515	1830.74	2160.03	1197.25	1274.61
PRR36	ENSG00000183248	80164	proline rich 36 [Source:HGNC Symbol;Acc:HGNC:26172]	protein_coding	229.281	-1.17371	0.302185	-1.00192	0.32826	-3.88407	0.000102721	0.00199794	145.569	98.6888	152.981	164.113	366.148	263.692	292.897	350.161
IQCD	ENSG00000166578	115811	IQ motif containing D [Source:HGNC Symbol;Acc:HGNC:25168]	protein_coding	313.545	-1.16694	0.296518	-1.00174	0.320677	-3.93547	8.30344e-05	0.00168251	148.877	266.552	130.112	228.871	396.243	494.844	435.162	407.699
BEX2	ENSG00000133134	84707	brain expressed X-linked 2 [Source:HGNC Symbol;Acc:HGNC:30933]	protein_coding	6904.07	-1.02289	0.112445	-0.997304	0.113621	-9.09681	9.30225e-20	4.82273e-17	4821.14	4214.11	4654.08	4515.32	10392.6	7426.02	9387.78	9821.49
HBA2	ENSG00000188536	3040	hemoglobin subunit alpha 2 [Source:HGNC Symbol;Acc:HGNC:4824]	protein_coding	166.485	-1.29346	0.39623	-0.996352	0.462771	-3.26443	0.00109686	0.0125984	110.004	56.2619	73.336	145.484	270.849	167.192	259.423	249.332
MYH10	ENSG00000133026	4628	myosin heavy chain 10 [Source:HGNC Symbol;Acc:HGNC:7568]	protein_coding	16388.7	-1.00402	0.0788495	-0.992743	0.0792695	-12.7334	3.85906e-37	1.93403e-33	10425.5	11252.4	11151.8	10775.6	23273	22826.8	20672.4	20732.4
MTRNR2L12	ENSG00000269028	100462981	MT-RNR2 like 12 [Source:HGNC Symbol;Acc:HGNC:37169]	protein_coding	197.352	-1.45876	0.495786	-0.991039	0.654833	-2.94233	0.00325753	0.0289291	135.644	70.0967	64.6619	152.58	210.661	83.035	471.425	390.712
CDC42BPG	ENSG00000171219	55561	CDC42 binding protein kinase gamma [Source:HGNC Symbol;Acc:HGNC:29829]	protein_coding	510.922	-1.10879	0.251415	-0.988874	0.265679	-4.41019	1.03282e-05	0.000304478	324.221	204.756	450.267	317.58	616.935	701.309	733.08	739.228
CFL1	ENSG00000172757	1072	cofilin 1 [Source:HGNC Symbol;Acc:HGNC:1874]	protein_coding	13855	-1.00314	0.0978509	-0.984394	0.0985958	-10.2517	1.16237e-24	1.16508e-21	9448.74	8715.98	10129.8	8613.7	16832.8	16839.3	20416.3	19843.5
SCD5	ENSG00000145284	79966	stearoyl-CoA desaturase 5 [Source:HGNC Symbol;Acc:HGNC:21088]	protein_coding	884.552	-1.03849	0.170509	-0.983741	0.175013	-6.09051	1.1255e-09	1.09883e-07	678.218	592.133	529.912	509.193	1384.34	1114.24	1125.28	1143.09
CLUL1	ENSG00000079101	27098	clusterin like 1 [Source:HGNC Symbol;Acc:HGNC:2096]	protein_coding	178.378	-1.20954	0.345803	-0.979116	0.389417	-3.49778	0.000469141	0.00648303	102.56	99.6112	133.267	91.3708	331.038	283.89	188.012	197.274
TMEM198	ENSG00000188760	130612	transmembrane protein 198 [Source:HGNC Symbol;Acc:HGNC:33704]	protein_coding	680.854	-1.10526	0.258352	-0.977646	0.274037	-4.27811	1.88491e-05	0.000492007	360.614	528.493	398.223	449.757	591.856	694.576	1148.16	1275.16
LRRC56	ENSG00000161328	115399	leucine rich repeat containing 56 [Source:HGNC Symbol;Acc:HGNC:25430]	protein_coding	112.467	-1.48009	0.511687	-0.975844	0.699315	-2.89256	0.00382111	0.0322573	74.4386	21.2135	52.8335	90.4837	95.2989	234.518	152.307	178.642
LRRC8A	ENSG00000136802	56262	leucine rich repeat containing 8 VRAC subunit A [Source:HGNC Symbol;Acc:HGNC:19027]	protein_coding	1465.57	-1.01326	0.148309	-0.970956	0.151138	-6.83206	8.37026e-12	1.3247e-09	1047.1	940.772	827.199	1073.39	1880.9	1699.97	2074.27	2180.97
PARM1	ENSG00000169116	25849	prostate androgen-regulated mucin-like protein 1 [Source:HGNC Symbol;Acc:HGNC:24536]	protein_coding	829.349	-1.11037	0.270294	-0.968452	0.289786	-4.10799	3.99114e-05	0.000924603	764.236	590.288	324.098	413.387	1625.1	1091.8	863.629	962.257
BAX	ENSG00000087088	581	BCL2 associated X, apoptosis regulator [Source:HGNC Symbol;Acc:HGNC:959]	protein_coding	3767.45	-0.989942	0.112891	-0.96473	0.1141	-8.76901	1.80252e-18	8.21238e-16	2690.54	2681.2	2170.9	2558.38	4769.96	4561.31	5380.94	5326.39
MAPK8IP2	ENSG00000008735	23542	mitogen-activated protein kinase 8 interacting protein 2 [Source:HGNC Symbol;Acc:HGNC:6883]	protein_coding	4449.48	-0.986651	0.117103	-0.959881	0.11843	-8.4255	3.5922e-17	1.38484e-14	2910.55	2766.98	2968.14	3310.64	5010.72	5537.54	6379.02	6712.24
WIPI1	ENSG00000070540	55062	WD repeat domain, phosphoinositide interacting 1 [Source:HGNC Symbol;Acc:HGNC:25471]	protein_coding	567.112	-1.02918	0.189306	-0.959459	0.195384	-5.43659	5.43084e-08	3.66156e-06	437.534	366.163	330.406	361.048	697.187	775.367	788.312	780.875
GPRIN1	ENSG00000169258	114787	G protein regulated inducer of neurite outgrowth 1 [Source:HGNC Symbol;Acc:HGNC:24835]	protein_coding	3942.54	-0.98144	0.109589	-0.958213	0.110747	-8.95565	3.37735e-19	1.69262e-16	2473.84	2529.02	2491.85	3107.5	5366.83	4893.45	5229.75	5448.04
NPTN	ENSG00000156642	27020	neuroplastin [Source:HGNC Symbol;Acc:HGNC:17867]	protein_coding	4163.67	-0.983154	0.110318	-0.957718	0.111553	-8.91199	5.01241e-19	2.43102e-16	2900.62	2897.02	2766.27	2607.17	6324.84	5813.57	4919	5080.89
LHFPL6	ENSG00000183722	10186	LHFPL tetraspan subfamily member 6 [Source:HGNC Symbol;Acc:HGNC:6586]	protein_coding	862.177	-1.05241	0.228522	-0.949363	0.240289	-4.60529	4.11887e-06	0.000143019	424.3	460.24	809.062	542.015	1489.67	1127.7	980.788	1063.63
TMEM245	ENSG00000106771	23731	transmembrane protein 245 [Source:HGNC Symbol;Acc:HGNC:1363]	protein_coding	8001.2	-0.966253	0.101465	-0.946211	0.102434	-9.52306	1.68159e-21	1.14921e-18	4831.06	5894.58	5624.01	5308.38	11390.7	11392.6	10158.2	9409.96
VPS4B	ENSG00000119541	9525	vacuolar protein sorting 4 homolog B [Source:HGNC Symbol;Acc:HGNC:10895]	protein_coding	1788.56	-1.00804	0.178066	-0.945514	0.183469	-5.66107	1.5043e-08	1.15985e-06	1119.89	1196.26	1295.6	1131.05	2743.6	3099.22	1936.47	1786.42
SGSM1	ENSG00000167037	129049	small G protein signaling modulator 1 [Source:HGNC Symbol;Acc:HGNC:29410]	protein_coding	470.819	-1.05667	0.242824	-0.939141	0.257251	-4.35159	1.35152e-05	0.000376997	414.375	225.97	271.264	307.822	717.249	657.547	627.079	545.243
ARHGAP27	ENSG00000159314	201176	Rho GTPase activating protein 27 [Source:HGNC Symbol;Acc:HGNC:31813]	protein_coding	873.836	-1.04959	0.241901	-0.934181	0.255738	-4.33893	1.43177e-05	0.000396439	609.569	468.541	386.394	819.676	867.721	1098.53	1375.78	1364.48
SKAP2	ENSG00000005020	8935	src kinase associated phosphoprotein 2 [Source:HGNC Symbol;Acc:HGNC:15687]	protein_coding	2294.74	-0.966706	0.128506	-0.933669	0.130572	-7.52266	5.36745e-14	1.24153e-11	1517.72	1628.83	1361.05	1695.24	3395.65	3239.49	2779.46	2740.46
C1orf226	ENSG00000239887	400793	chromosome 1 open reading frame 226 [Source:HGNC Symbol;Acc:HGNC:34351]	protein_coding	400.293	-1.13571	0.318992	-0.932675	0.353986	-3.56031	0.000370412	0.00544927	337.455	113.446	248.396	303.387	476.494	686.722	474.215	562.23
GNG4	ENSG00000168243	2786	G protein subunit gamma 4 [Source:HGNC Symbol;Acc:HGNC:4407]	protein_coding	4140.39	-0.948189	0.0935057	-0.93048	0.0942475	-10.1404	3.65445e-24	3.23204e-21	3002.36	2735.62	2905.05	2668.38	5256.49	5726.05	5300.05	5529.14
GDF15	ENSG00000130513	9518	growth differentiation factor 15 [Source:HGNC Symbol;Acc:HGNC:30142]	protein_coding	270.573	-1.24353	0.397391	-0.926123	0.474428	-3.12925	0.00175255	0.0180601	253.091	165.096	95.4157	131.29	310.975	181.779	494.299	532.639
FDXR	ENSG00000161513	2232	ferredoxin reductase [Source:HGNC Symbol;Acc:HGNC:3642]	protein_coding	2387.12	-0.998717	0.190998	-0.925263	0.197735	-5.22895	1.70479e-07	9.56398e-06	1726.98	1242.37	1700.13	1705	2919.16	2024.26	3847.28	3931.77
APLP1	ENSG00000105290	333	amyloid beta precursor like protein 1 [Source:HGNC Symbol;Acc:HGNC:597]	protein_coding	1741.15	-0.987993	0.181177	-0.921764	0.187005	-5.4532	4.94701e-08	3.39627e-06	1115.75	1335.53	1114.23	1101.77	2517.9	1491.26	2514.45	2738.27
MUC19	ENSG00000205592	283463	mucin 19, oligomeric [Source:HGNC Symbol;Acc:HGNC:14362]	protein_coding	90.3442	-1.45404	0.514564	-0.921517	0.738679	-2.82577	0.00471673	0.0374797	50.4528	80.2423	29.9653	33.7096	95.2989	194.122	94.8429	144.119
PSME1	ENSG00000092010	5720	proteasome activator subunit 1 [Source:HGNC Symbol;Acc:HGNC:9568]	protein_coding	3477.13	-0.959948	0.142895	-0.917874	0.145776	-6.71788	1.8439e-11	2.69156e-09	1885.78	2363.92	2549.41	2633.79	5447.08	3667	4613.27	4656.76
STOX1	ENSG00000165730	219736	storkhead box 1 [Source:HGNC Symbol;Acc:HGNC:23508]	protein_coding	469.303	-1.10603	0.305637	-0.91552	0.337985	-3.61876	0.000296018	0.00458355	318.432	221.358	202.66	441.774	922.894	682.233	497.647	467.429
PLXNA2	ENSG00000076356	5362	plexin A2 [Source:HGNC Symbol;Acc:HGNC:9100]	protein_coding	508.249	-1.0462	0.254613	-0.91413	0.27235	-4.10896	3.97438e-05	0.000922142	296.927	263.785	275.996	484.354	862.706	658.669	642.143	581.409
SPTB	ENSG00000070182	6710	spectrin beta, erythrocytic [Source:HGNC Symbol;Acc:HGNC:11274]	protein_coding	1656.38	-0.95433	0.14541	-0.910743	0.148433	-6.56303	5.2726e-11	7.09797e-09	1071.92	928.782	1215.17	1290.72	2337.33	1925.51	2230.48	2251.11
SYT3	ENSG00000213023	84258	synaptotagmin 3 [Source:HGNC Symbol;Acc:HGNC:11511]	protein_coding	441.033	-1.07933	0.288776	-0.909756	0.314253	-3.7376	0.000185783	0.00313145	220.834	320.969	358.006	241.29	315.991	653.059	705.185	712.925
VLDLR	ENSG00000147852	7436	very low density lipoprotein receptor [Source:HGNC Symbol;Acc:HGNC:12698]	protein_coding	1139.69	-0.962337	0.162606	-0.908435	0.167099	-5.91821	3.25473e-09	2.87852e-07	702.204	730.482	786.982	859.596	1855.82	1509.22	1363.51	1309.68
VWA5B2	ENSG00000145198	90113	von Willebrand factor A domain containing 5B2 [Source:HGNC Symbol;Acc:HGNC:25144]	protein_coding	160.803	-1.23032	0.396759	-0.907858	0.477129	-3.10091	0.00192924	0.0193931	48.7986	130.048	124.592	80.7257	240.755	182.901	227.623	250.976
ZNF726	ENSG00000213967	730087	zinc finger protein 726 [Source:HGNC Symbol;Acc:HGNC:32462]	protein_coding	115.028	-1.37555	0.475886	-0.904762	0.647963	-2.8905	0.00384633	0.0323612	40.5277	104.223	59.142	48.7903	275.865	138.018	119.948	133.708
KCNH2	ENSG00000055118	3757	potassium voltage-gated channel subfamily H member 2 [Source:HGNC Symbol;Acc:HGNC:6251]	protein_coding	165.605	-1.31839	0.450694	-0.900274	0.583319	-2.92524	0.00344189	0.0300164	57.8967	79.32	183.734	60.3225	150.472	210.954	287.876	294.267
ANKRD52	ENSG00000139645	283373	ankyrin repeat domain 52 [Source:HGNC Symbol;Acc:HGNC:26614]	protein_coding	7196.59	-0.917418	0.0978405	-0.897365	0.0987314	-9.37667	6.80879e-21	4.09481e-18	5129.65	5388.23	4737.67	4689.19	8662.17	8891.47	9501.59	10572.8
ALDH1A3	ENSG00000184254	220	aldehyde dehydrogenase 1 family member A3 [Source:HGNC Symbol;Acc:HGNC:409]	protein_coding	1135.96	-0.984848	0.207001	-0.896436	0.216024	-4.75769	1.9582e-06	7.68709e-05	853.563	567.23	711.281	925.241	1138.57	2015.28	1457.23	1419.27
ARHGAP23	ENSG00000275832	57636	Rho GTPase activating protein 23 [Source:HGNC Symbol;Acc:HGNC:29293]	protein_coding	446.589	-1.04182	0.266189	-0.895054	0.286801	-3.91383	9.08429e-05	0.00180904	385.426	201.067	226.317	355.725	566.778	717.018	571.847	548.53
C1R	ENSG00000159403	715	complement C1r [Source:HGNC Symbol;Acc:HGNC:1246]	protein_coding	561.74	-0.975988	0.199438	-0.893868	0.207352	-4.89368	9.89675e-07	4.25136e-05	360.614	356.018	369.834	434.677	596.872	848.303	730.291	797.314
UNC5A	ENSG00000113763	90249	unc-5 netrin receptor A [Source:HGNC Symbol;Acc:HGNC:12567]	protein_coding	264.075	-1.1809	0.372069	-0.891484	0.438914	-3.17387	0.0015042	0.0159153	105.868	123.592	181.369	232.419	516.62	185.146	362.077	405.507
H2BC21	ENSG00000184678	8349	H2B clustered histone 21 [Source:HGNC Symbol;Acc:HGNC:4760]	protein_coding	226.527	-1.23431	0.405989	-0.891328	0.496993	-3.04025	0.00236379	0.0226656	130.681	206.601	153.769	49.6774	295.928	428.64	248.265	298.65
SCN4B	ENSG00000177098	6330	sodium voltage-gated channel beta subunit 4 [Source:HGNC Symbol;Acc:HGNC:10592]	protein_coding	380.179	-1.02973	0.259047	-0.889538	0.278131	-3.97507	7.03595e-05	0.00147539	295.273	194.611	312.27	196.935	531.667	428.64	511.036	570.998
SLC1A4	ENSG00000115902	6509	solute carrier family 1 member 4 [Source:HGNC Symbol;Acc:HGNC:10942]	protein_coding	3125.46	-0.933716	0.147087	-0.888862	0.150342	-6.34807	2.18034e-10	2.48344e-08	2539.18	1889.85	1961.94	2190.24	4825.13	3125.03	4188.71	4283.58
GDAP1	ENSG00000104381	54332	ganglioside induced differentiation associated protein 1 [Source:HGNC Symbol;Acc:HGNC:15968]	protein_coding	2726.08	-0.917317	0.12246	-0.886061	0.124406	-7.49074	6.84871e-14	1.53687e-11	1825.4	1877.85	2102.3	1727.18	4178.1	3338.23	3497.47	3262.14
LRRK2	ENSG00000188906	120892	leucine rich repeat kinase 2 [Source:HGNC Symbol;Acc:HGNC:18618]	protein_coding	205.138	-1.19049	0.380668	-0.885817	0.454864	-3.12737	0.00176376	0.0181582	66.9947	119.902	127.747	180.967	426.337	260.326	225.391	233.441
STMN3	ENSG00000197457	50861	stathmin 3 [Source:HGNC Symbol;Acc:HGNC:15926]	protein_coding	1569.05	-0.942867	0.17192	-0.881019	0.177013	-5.48433	4.15047e-08	2.92969e-06	1024.77	846.695	1273.52	1161.21	1625.1	1934.49	2267.3	2419.34
RASL10B	ENSG00000270885	91608	RAS like family 10 member B [Source:HGNC Symbol;Acc:HGNC:30295]	protein_coding	404.765	-1.03923	0.277018	-0.879104	0.300504	-3.75149	0.000175788	0.00299151	310.161	213.057	310.692	233.306	315.991	580.123	657.764	617.028
SLC12A5	ENSG00000124140	57468	solute carrier family 12 member 5 [Source:HGNC Symbol;Acc:HGNC:13818]	protein_coding	125.813	-1.26577	0.42882	-0.878102	0.544721	-2.95175	0.00315978	0.028295	110.831	84.854	37.0623	62.9838	175.551	193	170.159	172.066
SDSL	ENSG00000139410	113675	serine dehydratase like [Source:HGNC Symbol;Acc:HGNC:30404]	protein_coding	607.245	-0.976606	0.217944	-0.876614	0.229168	-4.48099	7.42979e-06	0.000234186	392.043	391.988	507.832	344.193	847.658	594.71	907.145	872.388
ZFHX2	ENSG00000136367	85446	zinc finger homeobox 2 [Source:HGNC Symbol;Acc:HGNC:20152]	protein_coding	951.7	-0.941427	0.176253	-0.876027	0.181974	-5.34135	9.22562e-08	5.7317e-06	508.664	700.045	637.156	763.789	1168.67	1425.06	1182.19	1228.03
APLF	ENSG00000169621	200558	aprataxin and PNKP like factor [Source:HGNC Symbol;Acc:HGNC:28724]	protein_coding	208.721	-1.26513	0.429761	-0.871723	0.550535	-2.9438	0.00324213	0.0288362	135.644	52.5726	144.306	155.242	386.211	432.006	180.759	183.026
TP53INP2	ENSG00000078804	58476	tumor protein p53 inducible nuclear protein 2 [Source:HGNC Symbol;Acc:HGNC:16104]	protein_coding	783.729	-0.975339	0.22464	-0.867866	0.236722	-4.34179	1.41328e-05	0.0003921	429.263	574.609	605.614	515.403	657.061	979.588	1243	1265.29
DPP7	ENSG00000176978	29952	dipeptidyl peptidase 7 [Source:HGNC Symbol;Acc:HGNC:14892]	protein_coding	702.694	-0.987488	0.236567	-0.867599	0.251351	-4.17424	2.98983e-05	0.000733198	321.74	419.658	576.437	569.515	867.721	718.14	1000.31	1148.02
DPP3	ENSG00000254986	10072	dipeptidyl peptidase 3 [Source:HGNC Symbol;Acc:HGNC:3008]	protein_coding	979.793	-0.916867	0.155984	-0.864875	0.159959	-5.87795	4.15388e-09	3.56877e-07	770.853	601.356	632.425	710.564	1268.98	1182.69	1360.16	1311.32
WDTC1	ENSG00000142784	23038	WD and tetratricopeptide repeats 1 [Source:HGNC Symbol;Acc:HGNC:29175]	protein_coding	3066.26	-0.897892	0.125073	-0.864602	0.127054	-7.17895	7.02498e-13	1.33697e-10	2396.92	2184.99	2088.89	1907.26	3596.28	3566.02	4230	4559.76
FAM78A	ENSG00000126882	286336	family with sequence similarity 78 member A [Source:HGNC Symbol;Acc:HGNC:25465]	protein_coding	370.478	-1.02025	0.271505	-0.864452	0.293987	-3.75775	0.000171448	0.00294597	259.708	227.814	241.299	258.145	280.881	513.919	589.142	592.917
NEDD4L	ENSG00000049759	23327	NEDD4 like E3 ubiquitin protein ligase [Source:HGNC Symbol;Acc:HGNC:7728]	protein_coding	1969.02	-0.908961	0.14866	-0.861842	0.15226	-6.11436	9.69461e-10	9.52669e-08	1111.62	1541.21	1495.9	1316.45	2858.97	2847.88	2319.19	2260.98
APOE	ENSG00000130203	348	apolipoprotein E [Source:HGNC Symbol;Acc:HGNC:613]	protein_coding	838.929	-1.0152	0.268121	-0.861209	0.29094	-3.78636	0.000152868	0.00269923	494.603	411.357	428.976	883.547	1349.23	704.675	1231.28	1207.75
NYNRIN	ENSG00000205978	57523	NYN domain and retroviral integrase containing [Source:HGNC Symbol;Acc:HGNC:20165]	protein_coding	2245.79	-0.90355	0.150157	-0.855212	0.153635	-6.01737	1.77276e-09	1.63518e-07	1789.01	1605.77	1433.6	1447.74	2171.81	3010.58	3142.09	3365.71
MORF4L1	ENSG00000185787	10933	mortality factor 4 like 1 [Source:HGNC Symbol;Acc:HGNC:16989]	protein_coding	21248.1	-0.876898	0.107512	-0.853342	0.108836	-8.15625	3.4558e-16	1.15462e-13	16651.1	13465	16003	13789	31167.8	29750.1	24929.2	24229.6
BTG2	ENSG00000159388	7832	BTG anti-proliferation factor 2 [Source:HGNC Symbol;Acc:HGNC:1131]	protein_coding	2468.47	-0.878249	0.117523	-0.848768	0.119249	-7.47297	7.84062e-14	1.70183e-11	1913.9	1844.65	1637.84	1554.19	3435.78	3024.04	3079.05	3258.3
USH1G	ENSG00000182040	124590	USH1 protein network component sans [Source:HGNC Symbol;Acc:HGNC:16356]	protein_coding	409.567	-0.982697	0.251342	-0.846516	0.269496	-3.9098	9.23724e-05	0.00183464	238.204	332.037	258.648	279.435	376.18	526.262	581.889	683.882
ELAVL2	ENSG00000107105	1993	ELAV like RNA binding protein 2 [Source:HGNC Symbol;Acc:HGNC:3313]	protein_coding	623.806	-0.980085	0.248447	-0.846503	0.266862	-3.94484	7.98537e-05	0.00162857	277.904	439.027	505.467	451.532	968.036	1031.2	705.185	612.096
NADK	ENSG00000008130	65220	NAD kinase [Source:HGNC Symbol;Acc:HGNC:29831]	protein_coding	4467.4	-0.870915	0.107657	-0.845749	0.108981	-8.08973	5.9796e-16	1.95442e-13	2760.84	3114.69	3276.46	3486.29	5672.79	5244.67	6144.71	6038.77
GNAO1	ENSG00000087258	2775	G protein subunit alpha o1 [Source:HGNC Symbol;Acc:HGNC:4389]	protein_coding	621.811	-0.944249	0.213898	-0.844365	0.224974	-4.41449	1.01246e-05	0.000299065	468.136	527.57	376.143	331.774	777.438	704.675	840.197	948.558
APBA1	ENSG00000107282	320	amyloid beta precursor protein binding family A member 1 [Source:HGNC Symbol;Acc:HGNC:578]	protein_coding	362.067	-0.992687	0.261151	-0.843849	0.282438	-3.8012	0.000143996	0.00259279	253.918	252.717	165.597	298.951	421.321	568.902	477.562	457.565
EPHX2	ENSG00000120915	2053	epoxide hydrolase 2 [Source:HGNC Symbol;Acc:HGNC:3402]	protein_coding	781.243	-0.94704	0.219317	-0.842393	0.231332	-4.31814	1.57347e-05	0.000430129	355.651	489.755	591.42	701.693	887.784	1141.17	1024.86	1057.61
MAP3K12	ENSG00000139625	7786	mitogen-activated protein kinase kinase kinase 12 [Source:HGNC Symbol;Acc:HGNC:6851]	protein_coding	717.268	-0.907231	0.178382	-0.837569	0.184899	-5.08589	3.65913e-07	1.83997e-05	574.831	498.056	490.484	428.467	1023.21	824.739	932.808	965.545
MT1X	ENSG00000187193	4501	metallothionein 1X [Source:HGNC Symbol;Acc:HGNC:7405]	protein_coding	417.966	-0.949455	0.227532	-0.835313	0.241728	-4.17284	3.00831e-05	0.000735447	276.25	312.668	227.894	321.129	606.903	586.855	549.531	462.497
COL5A1	ENSG00000130635	1289	collagen type V alpha 1 chain [Source:HGNC Symbol;Acc:HGNC:2209]	protein_coding	1576.93	-0.891205	0.163128	-0.832815	0.167952	-5.46323	4.67536e-08	3.25436e-06	1285.31	789.511	1130.79	1217.1	1905.98	2034.36	2097.7	2154.67
LRFN3	ENSG00000126243	79414	leucine rich repeat and fibronectin type III domain containing 3 [Source:HGNC Symbol;Acc:HGNC:28370]	protein_coding	632.914	-0.914284	0.192911	-0.832656	0.201071	-4.73942	2.14334e-06	8.28409e-05	385.426	379.998	540.952	450.645	777.438	866.257	802.26	860.332
PRODH	ENSG00000100033	5625	proline dehydrogenase 1 [Source:HGNC Symbol;Acc:HGNC:9453]	protein_coding	345.514	-1.10514	0.356094	-0.828415	0.419335	-3.10352	0.00191234	0.0192708	257.227	82.087	278.361	262.58	321.007	513.919	529.447	519.487
KCNN2	ENSG00000080709	3781	potassium calcium-activated channel subfamily N member 2 [Source:HGNC Symbol;Acc:HGNC:6291]	protein_coding	128.263	-1.22574	0.42457	-0.82815	0.549211	-2.88701	0.00388928	0.0325768	73.6115	69.1744	67.8161	98.4676	120.378	296.233	161.233	139.188
FBXL16	ENSG00000127585	146330	F-box and leucine rich repeat protein 16 [Source:HGNC Symbol;Acc:HGNC:14150]	protein_coding	403.141	-1.02029	0.295525	-0.827346	0.329172	-3.45246	0.000555501	0.00733271	134.817	338.494	272.053	318.467	596.872	469.035	491.51	603.877
ZMAT1	ENSG00000166432	84460	zinc finger matrin-type 1 [Source:HGNC Symbol;Acc:HGNC:29377]	protein_coding	194.88	-1.18846	0.403352	-0.82722	0.507218	-2.94647	0.00321428	0.0286805	70.3031	101.456	81.2216	221.774	305.96	234.518	258.308	285.499
LRRC29	ENSG00000125122	26231	leucine rich repeat containing 29 [Source:HGNC Symbol;Acc:HGNC:13605]	protein_coding	154.135	-1.39771	0.505326	-0.82203	0.797454	-2.76597	0.00567544	0.0431876	87.6721	31.3591	82.7987	133.951	396.243	98.7443	190.244	212.069
ZNF385C	ENSG00000187595	201181	zinc finger protein 385C [Source:HGNC Symbol;Acc:HGNC:33722]	protein_coding	303.913	-1.07544	0.336908	-0.822023	0.391562	-3.1921	0.00141242	0.015147	287.002	201.989	116.707	171.209	596.872	401.71	363.193	292.623
CAMK2N2	ENSG00000163888	94032	calcium/calmodulin dependent protein kinase II inhibitor 2 [Source:HGNC Symbol;Acc:HGNC:24197]	protein_coding	278.833	-1.10723	0.358197	-0.82147	0.425313	-3.09113	0.00199395	0.0199064	119.929	213.057	249.185	123.306	461.447	205.343	445.762	412.631
POLR2J3	ENSG00000285437	548644	RNA polymerase II subunit J3 [Source:HGNC Symbol;Acc:HGNC:33853]	protein_coding	2288.79	-0.870333	0.150178	-0.820386	0.154058	-5.79532	6.81894e-09	5.66424e-07	1310.12	1601.16	1858.63	1700.56	3039.53	3572.75	2640.54	2587.03
OTUD7A	ENSG00000169918	161725	OTU deubiquitinase 7A [Source:HGNC Symbol;Acc:HGNC:20718]	protein_coding	413.997	-0.963147	0.253688	-0.819176	0.274495	-3.79658	0.000146703	0.00261834	203.465	379.076	243.665	293.629	631.982	536.361	533.352	490.444
CHAC1	ENSG00000128965	79094	ChaC glutathione specific gamma-glutamylcyclotransferase 1 [Source:HGNC Symbol;Acc:HGNC:28680]	protein_coding	1719.32	-0.874498	0.160982	-0.816953	0.165795	-5.43228	5.56399e-08	3.71798e-06	1400.27	975.821	1458.84	1016.61	2322.28	2057.92	2145.12	2377.7
TMCC2	ENSG00000133069	9911	transmembrane and coiled-coil domain family 2 [Source:HGNC Symbol;Acc:HGNC:24239]	protein_coding	1014.48	-0.873196	0.165096	-0.812234	0.170278	-5.28902	1.2297e-07	7.19196e-06	717.092	602.279	775.943	773.547	1218.82	1455.36	1142.58	1430.23
H2AW	ENSG00000181218	92815	H2A.W histone [Source:HGNC Symbol;Acc:HGNC:20507]	protein_coding	483.201	-0.977896	0.274127	-0.809374	0.300722	-3.56731	0.00036067	0.00534253	304.371	258.251	421.879	320.242	566.778	399.466	831.828	762.792
FBXO2	ENSG00000116661	26232	F-box protein 2 [Source:HGNC Symbol;Acc:HGNC:13581]	protein_coding	176.771	-1.42474	0.520526	-0.808032	0.875722	-2.73711	0.00619808	0.0458829	47.9715	123.592	62.2962	150.806	245.771	66.2036	351.477	366.052
NES	ENSG00000132688	10763	nestin [Source:HGNC Symbol;Acc:HGNC:7756]	protein_coding	1710.35	-0.848008	0.138134	-0.804864	0.14131	-6.13904	8.30221e-10	8.43153e-08	1176.96	1155.67	1156.82	1388.3	2487.8	1887.36	2126.16	2303.72
KCNJ14	ENSG00000182324	3770	potassium inwardly rectifying channel subfamily J member 14 [Source:HGNC Symbol;Acc:HGNC:6260]	protein_coding	152.869	-1.22261	0.430799	-0.802398	0.572782	-2.838	0.00453973	0.0364513	122.41	122.669	55.9877	68.3064	125.393	324.285	186.896	217.001
LTBP2	ENSG00000119681	4053	latent transforming growth factor beta binding protein 2 [Source:HGNC Symbol;Acc:HGNC:6715]	protein_coding	743.455	-0.932169	0.240382	-0.801194	0.258165	-3.87786	0.000105378	0.00203646	682.354	324.659	397.434	639.596	1013.18	970.612	906.587	1013.22
DLGAP3	ENSG00000116544	58512	DLG associated protein 3 [Source:HGNC Symbol;Acc:HGNC:30368]	protein_coding	135.068	-1.22394	0.433719	-0.79726	0.579951	-2.82196	0.00477311	0.0377307	112.485	79.32	55.9877	79.8386	90.2832	171.68	244.36	246.592
TMEM86A	ENSG00000151117	144110	transmembrane protein 86A [Source:HGNC Symbol;Acc:HGNC:26890]	protein_coding	372.211	-1.01617	0.313498	-0.792498	0.357618	-3.24139	0.00118947	0.0133628	124.891	308.057	266.533	285.645	526.652	352.338	497.089	616.48
PPM1N	ENSG00000213889	147699	protein phosphatase, Mg2+/Mn2+ dependent 1N (putative) [Source:HGNC Symbol;Acc:HGNC:26845]	protein_coding	683.774	-0.902183	0.221212	-0.789833	0.235295	-4.07837	4.5352e-05	0.00103627	365.576	476.842	426.611	633.386	1048.29	711.408	848.565	959.517
ABCA3	ENSG00000167972	21	ATP binding cassette subfamily A member 3 [Source:HGNC Symbol;Acc:HGNC:33]	protein_coding	6560.49	-0.822051	0.119909	-0.788277	0.121933	-6.85562	7.10039e-12	1.13568e-09	4008.93	4247.31	5242.34	5474.27	7593.82	7920.86	8978.28	9018.15
B4GALT1	ENSG00000086062	2683	beta-1,4-galactosyltransferase 1 [Source:HGNC Symbol;Acc:HGNC:924]	protein_coding	3858.55	-0.812037	0.111583	-0.783226	0.113199	-7.2774	3.40313e-13	7.00904e-11	3104.92	2543.77	2909	2650.64	4549.27	5566.71	4770.04	4774.02
LRP1	ENSG00000123384	4035	LDL receptor related protein 1 [Source:HGNC Symbol;Acc:HGNC:6692]	protein_coding	5259.16	-0.820291	0.12882	-0.781902	0.131372	-6.36772	1.91853e-10	2.27127e-08	3753.36	3907.89	2996.53	4566.77	5968.72	6471.12	7103.74	7305.15
GFRA1	ENSG00000151892	2674	GDNF family receptor alpha 1 [Source:HGNC Symbol;Acc:HGNC:4243]	protein_coding	529.439	-0.943739	0.26469	-0.781667	0.290136	-3.56545	0.000363235	0.00537265	320.086	206.601	417.937	502.096	757.375	685.6	676.732	669.087
BSPRY	ENSG00000119411	54836	B-box and SPRY domain containing [Source:HGNC Symbol;Acc:HGNC:18232]	protein_coding	327.636	-0.941022	0.264684	-0.781064	0.290119	-3.55526	0.000377599	0.00551721	169.555	191.844	288.613	245.725	461.447	467.913	387.74	408.247
SV2A	ENSG00000159164	9900	synaptic vesicle glycoprotein 2A [Source:HGNC Symbol;Acc:HGNC:20566]	protein_coding	3064.18	-0.816123	0.123824	-0.780569	0.126061	-6.59097	4.36973e-11	6.02742e-09	2393.61	1876.01	2330.19	2289.59	3556.15	3625.49	3988.42	4454
SPATA18	ENSG00000163071	132671	spermatogenesis associated 18 [Source:HGNC Symbol;Acc:HGNC:29579]	protein_coding	1312.35	-0.867358	0.195357	-0.778728	0.205058	-4.43987	9.00129e-06	0.000272303	1095.9	1046.84	659.236	907.499	1991.25	1979.37	1409.25	1409.41
MAST1	ENSG00000105613	22983	microtubule associated serine/threonine kinase 1 [Source:HGNC Symbol;Acc:HGNC:19034]	protein_coding	1218.63	-0.841183	0.164769	-0.778096	0.170435	-5.10524	3.30378e-07	1.68953e-05	770.026	780.287	1001.47	934.999	1750.49	1264.6	1563.23	1683.95
MYO15B	ENSG00000266714	80022	myosin XVB [Source:HGNC Symbol;Acc:HGNC:14083]	protein_coding	1736.57	-0.848115	0.17763	-0.774482	0.184555	-4.77461	1.80057e-06	7.1241e-05	1363.05	1384.41	918.672	1307.58	1710.36	2228.48	2183.06	2796.9
TENM3	ENSG00000218336	55714	teneurin transmembrane protein 3 [Source:HGNC Symbol;Acc:HGNC:29944]	protein_coding	1669.29	-0.830004	0.154844	-0.774337	0.159462	-5.36026	8.31033e-08	5.20607e-06	1355.61	1110.48	1120.54	1221.53	2046.42	2661.61	2070.92	1767.24
SLC48A1	ENSG00000211584	55652	solute carrier family 48 member 1 [Source:HGNC Symbol;Acc:HGNC:26035]	protein_coding	759.235	-0.941201	0.26803	-0.77431	0.294462	-3.51155	0.000445507	0.00623668	365.576	400.289	693.144	628.064	687.155	776.489	1185.54	1337.63
WASL	ENSG00000106299	8976	WASP like actin nucleation promoting factor [Source:HGNC Symbol;Acc:HGNC:12735]	protein_coding	2436.76	-0.828602	0.156649	-0.772343	0.161574	-5.28954	1.22623e-07	7.19196e-06	1831.19	1935.96	1700.13	1541.77	3676.53	3705.16	2649.47	2453.87
SCD	ENSG00000099194	6319	stearoyl-CoA desaturase [Source:HGNC Symbol;Acc:HGNC:10571]	protein_coding	20317.6	-0.776789	0.083363	-0.764415	0.0841131	-9.31815	1.18386e-20	6.84587e-18	14062.3	15969.1	15775.1	14080	27561.4	26102.2	24333.9	24657
EPPK1	ENSG00000261150	83481	epiplakin 1 [Source:HGNC Symbol;Acc:HGNC:15577]	protein_coding	2833.55	-1.06464	0.361465	-0.763014	0.440162	-2.94536	0.0032258	0.0287322	1653.36	852.229	2580.96	2247.9	2994.39	3542.45	4889.43	3907.66
CNTN1	ENSG00000018236	1272	contactin 1 [Source:HGNC Symbol;Acc:HGNC:2171]	protein_coding	2066.49	-0.82852	0.173712	-0.757698	0.180679	-4.76951	1.84676e-06	7.28766e-05	1533.44	1579.02	1418.62	1405.16	3566.18	2899.49	2120.58	2009.45
NRP1	ENSG00000099250	8829	neuropilin 1 [Source:HGNC Symbol;Acc:HGNC:8004]	protein_coding	4479.13	-0.782858	0.108047	-0.753405	0.109647	-7.24555	4.30686e-13	8.7505e-11	3324.1	2966.2	3595.04	3268.95	6284.71	5930.27	5396.01	5067.74
SLC6A17	ENSG00000197106	388662	solute carrier family 6 member 17 [Source:HGNC Symbol;Acc:HGNC:31399]	protein_coding	159.549	-1.07112	0.368389	-0.75174	0.452869	-2.90759	0.00364225	0.0310914	95.116	113.446	110.398	96.6934	135.425	175.047	251.613	298.65
FOXN4	ENSG00000139445	121643	forkhead box N4 [Source:HGNC Symbol;Acc:HGNC:21399]	protein_coding	691.396	-0.909044	0.258277	-0.750448	0.282621	-3.51965	0.000432115	0.00609804	559.117	322.814	402.165	645.806	581.825	979.588	939.503	1100.35
DACT3	ENSG00000197380	147906	dishevelled binding antagonist of beta catenin 3 [Source:HGNC Symbol;Acc:HGNC:30745]	protein_coding	327.629	-0.919521	0.267699	-0.748363	0.29551	-3.43491	0.000592749	0.0077361	173.69	222.28	313.847	197.822	396.243	451.082	415.077	450.99
SCAF1	ENSG00000126461	58506	SR-related CTD associated factor 1 [Source:HGNC Symbol;Acc:HGNC:30403]	protein_coding	3884.88	-0.798151	0.144291	-0.748142	0.148114	-5.53153	3.17455e-08	2.30577e-06	3206.65	2293.82	2782.83	3079.11	4052.71	4338.02	5683.88	5642.03
BLCAP	ENSG00000166619	10904	BLCAP apoptosis inducing factor [Source:HGNC Symbol;Acc:HGNC:1055]	protein_coding	2319.77	-0.798157	0.14883	-0.745134	0.153033	-5.36289	8.18988e-08	5.15209e-06	1314.25	1768.1	1778.99	1926.77	2487.8	2774.94	3206.81	3300.5
GPR137B	ENSG00000077585	7107	G protein-coupled receptor 137B [Source:HGNC Symbol;Acc:HGNC:11862]	protein_coding	673.477	-0.852165	0.212101	-0.743901	0.225336	-4.01774	5.87594e-05	0.00128408	545.883	518.347	350.12	505.644	862.706	1068.23	758.744	778.135
SLC2A11	ENSG00000133460	66035	solute carrier family 2 member 11 [Source:HGNC Symbol;Acc:HGNC:14239]	protein_coding	1177.75	-0.806956	0.163332	-0.742803	0.169055	-4.94058	7.78901e-07	3.46889e-05	770.026	807.035	968.351	883.547	1479.64	1207.37	1575.51	1730.53
NPTX2	ENSG00000106236	4885	neuronal pentraxin 2 [Source:HGNC Symbol;Acc:HGNC:7953]	protein_coding	1231.23	-0.807812	0.167011	-0.74054	0.17326	-4.83689	1.31887e-06	5.44758e-05	1004.92	1013.64	660.024	902.176	1605.03	1460.97	1643.01	1560.11
ENPP3	ENSG00000154269	5169	ectonucleotide pyrophosphatase/phosphodiesterase 3 [Source:HGNC Symbol;Acc:HGNC:3358]	protein_coding	239.334	-1.02563	0.343037	-0.740515	0.412304	-2.98984	0.00279123	0.0257629	89.3263	153.106	216.065	168.548	411.29	343.361	296.245	236.728
HIPK2	ENSG00000064393	28996	homeodomain interacting protein kinase 2 [Source:HGNC Symbol;Acc:HGNC:14402]	protein_coding	5525.9	-0.769485	0.117253	-0.735853	0.119429	-6.56261	5.28748e-11	7.09797e-09	4323.23	4254.69	3592.68	4148.95	8491.63	6573.23	6567.6	6255.22
H2BC12	ENSG00000197903	85236	H2B clustered histone 12 [Source:HGNC Symbol;Acc:HGNC:13954]	protein_coding	2063.54	-0.773627	0.126112	-0.733858	0.128854	-6.13443	8.54675e-10	8.50996e-08	1704.64	1450.82	1465.93	1455.72	3014.45	2473.1	2513.34	2430.3
COQ10B	ENSG00000115520	80219	coenzyme Q10B [Source:HGNC Symbol;Acc:HGNC:25819]	protein_coding	898.563	-0.80986	0.178602	-0.733639	0.186398	-4.53444	5.77574e-06	0.000188369	541.748	754.462	730.206	583.709	1153.62	1252.26	1188.33	984.177
WASF3	ENSG00000132970	10810	WASP family member 3 [Source:HGNC Symbol;Acc:HGNC:12734]	protein_coding	2079.77	-0.76959	0.121382	-0.733378	0.123762	-6.34023	2.29418e-10	2.59346e-08	1518.55	1612.23	1331.09	1685.48	2743.6	2560.62	2676.8	2509.76
NELL2	ENSG00000184613	4753	neural EGFL like 2 [Source:HGNC Symbol;Acc:HGNC:7751]	protein_coding	433.485	-0.941783	0.294598	-0.729225	0.335792	-3.19684	0.0013894	0.0149639	239.858	248.106	339.869	353.951	782.454	310.82	547.3	645.523
SLC6A9	ENSG00000196517	6536	solute carrier family 6 member 9 [Source:HGNC Symbol;Acc:HGNC:11056]	protein_coding	1967.45	-0.786629	0.155677	-0.727482	0.160618	-5.05295	4.35039e-07	2.11701e-05	1672.39	1410.24	1250.66	1458.39	1931.06	2330.59	2919.49	2766.76
BACE1	ENSG00000186318	23621	beta-secretase 1 [Source:HGNC Symbol;Acc:HGNC:933]	protein_coding	2156.3	-0.763675	0.123551	-0.725537	0.126117	-6.18106	6.36716e-10	6.69443e-08	1805.55	1670.33	1448.58	1461.93	2919.16	2704.25	2540.68	2699.91
PRRT3	ENSG00000163704	285368	proline rich transmembrane protein 3 [Source:HGNC Symbol;Acc:HGNC:26591]	protein_coding	712.979	-0.850463	0.225744	-0.725284	0.242237	-3.76737	0.000164975	0.00286034	510.318	512.813	355.64	659.999	837.627	730.483	1038.25	1058.7
UPK3BL2	ENSG00000284981	107983993	uroplakin 3B like 2 [Source:HGNC Symbol;Acc:HGNC:53444]	protein_coding	263.03	-0.983904	0.325939	-0.72451	0.383425	-3.01868	0.00253882	0.0240222	139.779	164.174	222.374	184.516	215.676	517.285	314.655	345.777
TRIM68	ENSG00000167333	55128	tripartite motif containing 68 [Source:HGNC Symbol;Acc:HGNC:21161]	protein_coding	1082.3	-0.794365	0.169994	-0.723142	0.176831	-4.67291	2.96959e-06	0.000110038	651.751	775.676	736.515	1001.53	1424.47	1270.21	1340.08	1458.18
CDKN1A	ENSG00000124762	1026	cyclin dependent kinase inhibitor 1A [Source:HGNC Symbol;Acc:HGNC:1784]	protein_coding	2682.09	-0.752848	0.110366	-0.722889	0.112097	-6.82137	9.01758e-12	1.39772e-09	2166.99	1911.06	2066.81	1857.58	3064.61	3357.31	3459.54	3572.85
SEZ6L2	ENSG00000174938	26470	seizure related 6 homolog like 2 [Source:HGNC Symbol;Acc:HGNC:30844]	protein_coding	3209.55	-0.787425	0.162392	-0.722681	0.168161	-4.84892	1.24138e-06	5.19891e-05	2487.9	1926.74	2556.51	2463.46	3129.82	3339.35	4679.66	5092.95
GPC5	ENSG00000179399	2262	glypican 5 [Source:HGNC Symbol;Acc:HGNC:4453]	protein_coding	106.815	-1.17969	0.429956	-0.722247	0.608882	-2.74374	0.00607437	0.0451672	73.6115	59.0288	38.6394	89.5967	170.535	129.041	142.822	151.243
PBXIP1	ENSG00000163346	57326	PBX homeobox interacting protein 1 [Source:HGNC Symbol;Acc:HGNC:21199]	protein_coding	1738.34	-0.791551	0.169826	-0.720544	0.176388	-4.66095	3.14746e-06	0.00011542	1370.5	1206.4	1133.16	1398.06	1625.1	1945.71	2562.99	2664.84
KAZALD1	ENSG00000107821	81621	Kazal type serine peptidase inhibitor domain 1 [Source:HGNC Symbol;Acc:HGNC:25460]	protein_coding	747.411	-0.870391	0.24845	-0.717709	0.271897	-3.50328	0.00045957	0.00638009	584.757	289.61	590.631	644.918	1143.59	751.803	994.735	979.245
RELB	ENSG00000104856	5971	RELB proto-oncogene, NF-kB subunit [Source:HGNC Symbol;Acc:HGNC:9956]	protein_coding	180.997	-1.05114	0.368077	-0.717665	0.46027	-2.85575	0.00429347	0.0351401	84.3637	100.533	173.483	116.21	155.488	293.989	248.823	275.087
SCN8A	ENSG00000196876	6334	sodium voltage-gated channel alpha subunit 8 [Source:HGNC Symbol;Acc:HGNC:10596]	protein_coding	1174.08	-0.797235	0.182323	-0.715254	0.190704	-4.37266	1.22742e-05	0.000352855	829.577	756.307	906.055	947.418	1153.62	1978.25	1379.69	1441.74
SNN	ENSG00000184602	8303	stannin [Source:HGNC Symbol;Acc:HGNC:11149]	protein_coding	1653.87	-0.779661	0.164007	-0.712737	0.170235	-4.75383	1.99595e-06	7.79457e-05	1255.53	857.763	1443.85	1308.47	2221.97	2090.46	1974.96	2077.95
TCEA2	ENSG00000171703	6919	transcription elongation factor A2 [Source:HGNC Symbol;Acc:HGNC:11614]	protein_coding	1883.24	-0.778497	0.166591	-0.709338	0.173025	-4.67309	2.96702e-06	0.000110038	1575.62	989.655	1343.71	1647.34	2051.43	2353.03	2595.91	2509.21
FOXM1	ENSG00000111206	2305	forkhead box M1 [Source:HGNC Symbol;Acc:HGNC:3818]	protein_coding	8959.75	-0.737909	0.10892	-0.709157	0.110656	-6.77477	1.24601e-11	1.87337e-09	7023.69	5584.68	7119.11	7159.75	9630.2	11448.7	11720.4	11991.5
NAP1L2	ENSG00000186462	4674	nucleosome assembly protein 1 like 2 [Source:HGNC Symbol;Acc:HGNC:7638]	protein_coding	765.793	-0.814262	0.20508	-0.709028	0.218198	-3.97046	7.17346e-05	0.00149381	481.37	525.726	517.295	684.838	1289.04	948.17	851.355	828.55
JDP2	ENSG00000140044	122953	Jun dimerization protein 2 [Source:HGNC Symbol;Acc:HGNC:17546]	protein_coding	1183.26	-0.807018	0.19835	-0.708931	0.209681	-4.06867	4.72828e-05	0.00107387	931.31	1075.43	792.502	644.918	1514.75	1106.38	1696.02	1704.77
LRRN2	ENSG00000170382	10446	leucine rich repeat neuronal 2 [Source:HGNC Symbol;Acc:HGNC:16914]	protein_coding	345.387	-0.906086	0.282722	-0.707293	0.31861	-3.20487	0.00135124	0.0146158	183.615	214.902	305.961	262.58	295.928	562.169	481.467	456.469
ATP6V1H	ENSG00000047249	51606	ATPase H+ transporting V1 subunit H [Source:HGNC Symbol;Acc:HGNC:18303]	protein_coding	2036.72	-0.754583	0.137665	-0.707185	0.14137	-5.48131	4.22198e-08	2.96624e-06	1656.67	1723.83	1316.11	1359.03	2783.73	2709.86	2439.14	2305.36
CTDSPL	ENSG00000144677	10217	CTD small phosphatase like [Source:HGNC Symbol;Acc:HGNC:16890]	protein_coding	2276.34	-0.748576	0.128739	-0.706993	0.1318	-5.81467	6.07533e-09	5.07459e-07	1803.9	1531.98	1736.41	1706.77	3265.24	3063.32	2513.9	2589.22
UBE2L3	ENSG00000185651	7332	ubiquitin conjugating enzyme E2 L3 [Source:HGNC Symbol;Acc:HGNC:12488]	protein_coding	6339.61	-0.733274	0.102791	-0.706429	0.104287	-7.13361	9.7773e-13	1.81484e-10	4559.78	4799.78	5243.92	4439.91	8045.23	8968.9	7354.23	7305.15
OGDH	ENSG00000105953	4967	oxoglutarate dehydrogenase [Source:HGNC Symbol;Acc:HGNC:8124]	protein_coding	4191.34	-0.763464	0.153322	-0.704001	0.1583	-4.97947	6.37578e-07	2.90705e-05	3636.74	2306.74	3497.26	3003.71	4178.1	5043.81	5857.39	6006.98
NLGN3	ENSG00000196338	54413	neuroligin 3 [Source:HGNC Symbol;Acc:HGNC:14289]	protein_coding	211.981	-1.04868	0.37128	-0.703811	0.470383	-2.8245	0.0047354	0.0375907	157.975	109.757	88.3187	200.484	170.535	354.582	272.255	341.941
TMEM70	ENSG00000175606	54968	transmembrane protein 70 [Source:HGNC Symbol;Acc:HGNC:26050]	protein_coding	1309.36	-0.743508	0.130581	-0.700359	0.133775	-5.69384	1.24215e-08	9.78266e-07	905.67	985.044	977.025	1043.22	1760.52	1555.22	1648.04	1600.11
METTL7A	ENSG00000185432	25840	methyltransferase like 7A [Source:HGNC Symbol;Acc:HGNC:24550]	protein_coding	2564.48	-0.75842	0.152078	-0.700341	0.157026	-4.98706	6.13048e-07	2.81994e-05	1467.27	2218.19	2285.25	1657.09	2944.23	3389.85	3366.37	3187.61
ZBTB7A	ENSG00000178951	51341	zinc finger and BTB domain containing 7A [Source:HGNC Symbol;Acc:HGNC:18078]	protein_coding	2404.28	-0.748669	0.141132	-0.698255	0.145092	-5.30476	1.12824e-07	6.75823e-06	2098.34	1738.58	1379.19	1962.26	2974.33	2864.71	3021.03	3195.83
RAPGEF3	ENSG00000079337	10411	Rap guanine nucleotide exchange factor 3 [Source:HGNC Symbol;Acc:HGNC:16629]	protein_coding	1010.73	-0.801989	0.204009	-0.697084	0.216508	-3.93115	8.45395e-05	0.00170088	669.947	641.016	956.523	685.725	1113.49	986.321	1434.36	1598.46
CAMKV	ENSG00000164076	79012	CaM kinase like vesicle associated [Source:HGNC Symbol;Acc:HGNC:28788]	protein_coding	1395.51	-0.741625	0.134293	-0.696252	0.137606	-5.52244	3.3432e-08	2.39357e-06	1036.35	1009.02	1165.49	974.918	1574.94	1824.53	1723.91	1854.92
CFI	ENSG00000205403	3426	complement factor I [Source:HGNC Symbol;Acc:HGNC:5394]	protein_coding	92.2974	-1.30191	0.48528	-0.694192	0.863238	-2.6828	0.00730091	0.0507956	47.9715	33.2037	65.4504	62.9838	215.676	114.454	107.675	90.9651
ZBTB22	ENSG00000236104	9278	zinc finger and BTB domain containing 22 [Source:HGNC Symbol;Acc:HGNC:13085]	protein_coding	581.647	-0.783694	0.189247	-0.692818	0.199381	-4.14113	3.45603e-05	0.000822399	392.043	394.755	407.685	513.628	772.423	692.332	751.491	728.817
VANGL2	ENSG00000162738	57216	VANGL planar cell polarity protein 2 [Source:HGNC Symbol;Acc:HGNC:15511]	protein_coding	2552.58	-0.736895	0.134705	-0.690564	0.138157	-5.47045	4.48901e-08	3.13917e-06	1685.62	1895.38	2039.21	2041.21	3154.89	2580.82	3392.59	3630.93
NMU	ENSG00000109255	10874	neuromedin U [Source:HGNC Symbol;Acc:HGNC:7859]	protein_coding	699.222	-0.846569	0.247974	-0.689904	0.272357	-3.41395	0.000640291	0.00819997	609.569	329.27	574.071	484.354	988.099	589.099	1078.98	940.338
POM121	ENSG00000196313	9883	POM121 transmembrane nucleoporin [Source:HGNC Symbol;Acc:HGNC:19702]	protein_coding	8602.25	-0.706729	0.0863908	-0.688481	0.0872761	-8.1806	2.82437e-16	9.651e-14	5992.31	6763.41	6462.24	6937.97	10282.2	10192	10944.3	11243.5
ACBD7	ENSG00000176244	414149	acyl-CoA binding domain containing 7 [Source:HGNC Symbol;Acc:HGNC:17715]	protein_coding	1344	-0.786647	0.196562	-0.68797	0.208134	-4.00204	6.27988e-05	0.00135076	620.322	1207.32	946.271	1168.3	1850.8	1771.79	1578.86	1608.33
KDM6B	ENSG00000132510	23135	lysine demethylase 6B [Source:HGNC Symbol;Acc:HGNC:29012]	protein_coding	1429.14	-0.744183	0.148629	-0.687908	0.153266	-5.00699	5.52865e-07	2.60034e-05	1145.53	992.422	940.751	1203.79	1605.03	1664.07	1829.35	2052.19
POM121C	ENSG00000272391	100101267	POM121 transmembrane nucleoporin C [Source:HGNC Symbol;Acc:HGNC:34005]	protein_coding	6646.55	-0.708066	0.0897565	-0.687667	0.0907442	-7.88874	3.05256e-15	9.17905e-13	4673.92	4950.12	5086.21	5493.78	7699.15	8256.37	8455.53	8557.29
FOXN3	ENSG00000053254	1112	forkhead box N3 [Source:HGNC Symbol;Acc:HGNC:1928]	protein_coding	4324.92	-0.727344	0.126231	-0.686535	0.129171	-5.76201	8.31192e-09	6.86647e-07	2951.08	3965.08	3133.74	2962.9	6239.57	5411.86	5006.03	4929.1
PC	ENSG00000173599	5091	pyruvate carboxylase [Source:HGNC Symbol;Acc:HGNC:8636]	protein_coding	1034.9	-0.736164	0.140675	-0.686519	0.144703	-5.23307	1.66714e-07	9.46368e-06	816.343	700.045	779.885	809.031	1299.07	1282.55	1282.05	1310.23
SYTL1	ENSG00000142765	84958	synaptotagmin like 1 [Source:HGNC Symbol;Acc:HGNC:15584]	protein_coding	815.7	-0.827836	0.237105	-0.684427	0.257722	-3.49143	0.000480449	0.00661497	613.705	569.075	655.293	525.161	631.982	861.768	1229.61	1439
DCDC1	ENSG00000170959	341019	doublecortin domain containing 1 [Source:HGNC Symbol;Acc:HGNC:20625]	protein_coding	119.166	-1.05705	0.379431	-0.684169	0.4956	-2.78589	0.00533813	0.0415203	82.7095	81.1647	83.5873	60.3225	185.582	179.535	146.17	134.256
SUMF1	ENSG00000144455	285362	sulfatase modifying factor 1 [Source:HGNC Symbol;Acc:HGNC:20376]	protein_coding	696.608	-0.8102	0.223127	-0.682238	0.240838	-3.63112	0.000282198	0.00440586	436.706	672.375	533.066	377.016	1048.29	722.629	843.544	939.242
TOR2A	ENSG00000160404	27433	torsin family 2 member A [Source:HGNC Symbol;Acc:HGNC:11996]	protein_coding	1102.84	-0.788674	0.2034	-0.681881	0.216174	-3.87744	0.00010556	0.00203734	549.191	791.355	1059.82	840.967	1168.67	1298.26	1523.62	1590.79
TNFRSF10B	ENSG00000120889	8795	TNF receptor superfamily member 10b [Source:HGNC Symbol;Acc:HGNC:11905]	protein_coding	10265.6	-0.696924	0.0847584	-0.681168	0.0855971	-8.22247	1.99349e-16	6.97025e-14	7821.01	7620.25	8361.88	7550.96	11501.1	12996.1	12837.3	13436.5
TMEM8B	ENSG00000137103	51754	transmembrane protein 8B [Source:HGNC Symbol;Acc:HGNC:21427]	protein_coding	1943.78	-0.727514	0.136966	-0.678093	0.14056	-5.31163	1.08647e-07	6.5603e-06	1325.83	1443.44	1464.35	1636.69	1991.25	2572.96	2388.37	2727.31
HCN2	ENSG00000099822	610	hyperpolarization activated cyclic nucleotide gated potassium and sodium channel 2 [Source:HGNC Symbol;Acc:HGNC:4846]	protein_coding	843.66	-0.780005	0.199546	-0.677437	0.211693	-3.90891	9.27149e-05	0.00183901	583.929	774.754	663.967	464.838	998.13	904.408	1212.87	1146.38
SERPINH1	ENSG00000149257	871	serpin family H member 1 [Source:HGNC Symbol;Acc:HGNC:1546]	protein_coding	4672.57	-0.708159	0.111246	-0.676166	0.11316	-6.36569	1.94416e-10	2.28363e-08	3500.27	3845.18	3310.37	3560.8	4835.16	5715.95	6222.81	6390.02
BEX5	ENSG00000184515	340542	brain expressed X-linked 5 [Source:HGNC Symbol;Acc:HGNC:27990]	protein_coding	591.299	-0.798231	0.2186	-0.674346	0.235435	-3.65157	0.000260646	0.00413378	472.272	530.337	410.051	309.596	872.737	677.745	710.206	747.448
SLC35B2	ENSG00000157593	347734	solute carrier family 35 member B2 [Source:HGNC Symbol;Acc:HGNC:16872]	protein_coding	1637.58	-0.725626	0.144579	-0.671757	0.149051	-5.01887	5.1976e-07	2.48872e-05	1351.47	1147.37	1335.82	1103.55	2041.4	1699.97	2152.93	2268.1
SLC2A3	ENSG00000059804	6515	solute carrier family 2 member 3 [Source:HGNC Symbol;Acc:HGNC:11007]	protein_coding	3143.42	-0.703473	0.114574	-0.67148	0.11678	-6.13991	8.25671e-10	8.43153e-08	2368.8	2781.73	2081.8	2337.5	3832.02	4041.78	3835	3868.76
FBXO41	ENSG00000163013	150726	F-box protein 41 [Source:HGNC Symbol;Acc:HGNC:29409]	protein_coding	1528.81	-0.717248	0.133214	-0.671422	0.13657	-5.38418	7.27751e-08	4.67595e-06	1248.91	1063.44	1103.98	1220.64	1660.21	1925.51	1964.36	2043.43
HIPK3	ENSG00000110422	10114	homeodomain interacting protein kinase 3 [Source:HGNC Symbol;Acc:HGNC:4915]	protein_coding	2883.65	-0.716135	0.131193	-0.670074	0.134602	-5.45864	4.798e-08	3.30908e-06	2176.92	2348.24	2234.78	1955.16	4047.69	3967.73	3431.64	2907.05
LMOD1	ENSG00000163431	25802	leiomodin 1 [Source:HGNC Symbol;Acc:HGNC:6647]	protein_coding	581.892	-0.818494	0.240166	-0.6683	0.262958	-3.40804	0.000654319	0.00832996	330.011	363.396	507.044	484.354	762.391	509.431	849.681	848.825
RAP1GAP	ENSG00000076864	5909	RAP1 GTPase activating protein [Source:HGNC Symbol;Acc:HGNC:9858]	protein_coding	765.46	-0.816243	0.23634	-0.668205	0.257689	-3.45368	0.000552986	0.00731879	397.833	487.91	774.365	563.306	807.533	803.419	1070.05	1219.26
CRELD1	ENSG00000163703	78987	cysteine rich with EGF like domains 1 [Source:HGNC Symbol;Acc:HGNC:14630]	protein_coding	233.473	-0.92866	0.316515	-0.66663	0.376511	-2.93402	0.00334604	0.0294292	187.751	152.184	151.403	150.806	310.975	430.884	210.886	272.895
ITPRIP	ENSG00000148841	85450	inositol 1,4,5-trisphosphate receptor interacting protein [Source:HGNC Symbol;Acc:HGNC:29370]	protein_coding	1026.06	-0.750996	0.181247	-0.665121	0.190556	-4.14349	3.42057e-05	0.000817619	562.425	730.482	861.107	902.176	1389.36	1179.32	1226.82	1356.8
EHD2	ENSG00000024422	30846	EH domain containing 2 [Source:HGNC Symbol;Acc:HGNC:3243]	protein_coding	987.264	-0.800394	0.227912	-0.664661	0.247115	-3.51185	0.000444996	0.00623533	642.653	447.328	795.657	998.87	1118.51	1116.48	1283.17	1495.44
PTGS2	ENSG00000073756	5743	prostaglandin-endoperoxide synthase 2 [Source:HGNC Symbol;Acc:HGNC:9605]	protein_coding	395.361	-0.811058	0.23694	-0.663941	0.259186	-3.42306	0.000619207	0.00801186	257.227	311.746	245.242	331.774	536.683	596.954	457.478	425.782
EVI5L	ENSG00000142459	115704	ecotropic viral integration site 5 like [Source:HGNC Symbol;Acc:HGNC:30464]	protein_coding	1588.91	-0.730855	0.160355	-0.663885	0.166406	-4.55772	5.17127e-06	0.000173163	1190.19	1051.45	1175.74	1374.11	1645.16	1702.22	2250.57	2321.8
SCN4A	ENSG00000007314	6329	sodium voltage-gated channel alpha subunit 4 [Source:HGNC Symbol;Acc:HGNC:10591]	protein_coding	605.563	-0.790385	0.221239	-0.662754	0.238233	-3.57254	0.000353538	0.00526316	454.903	474.075	381.663	475.483	496.557	819.129	838.523	904.171
AEN	ENSG00000181026	64782	apoptosis enhancing nuclease [Source:HGNC Symbol;Acc:HGNC:25722]	protein_coding	5658.85	-0.701424	0.125809	-0.659633	0.128706	-5.57528	2.47126e-08	1.81246e-06	4112.32	4107.12	4440.38	4605.8	5276.55	6989.52	7860.25	7878.89
C8orf82	ENSG00000213563	414919	chromosome 8 open reading frame 82 [Source:HGNC Symbol;Acc:HGNC:33826]	protein_coding	1052.81	-0.728289	0.169207	-0.652111	0.17703	-4.30413	1.67647e-05	0.000449356	878.375	778.443	749.92	753.144	1589.99	1041.3	1380.24	1251.04
VASP	ENSG00000125753	7408	vasodilator stimulated phosphoprotein [Source:HGNC Symbol;Acc:HGNC:12652]	protein_coding	1489.61	-0.717189	0.159701	-0.649611	0.165954	-4.49083	7.09462e-06	0.000225513	1358.92	1019.17	1172.59	962.499	1700.33	1620.3	1947.07	2136.04
SH2D3A	ENSG00000125731	10045	SH2 domain containing 3A [Source:HGNC Symbol;Acc:HGNC:16885]	protein_coding	405.195	-0.847934	0.275608	-0.646663	0.312638	-3.07659	0.00209382	0.0206431	234.068	291.455	313.847	327.338	285.897	562.169	608.111	618.672
XK	ENSG00000047597	7504	X-linked Kx blood group [Source:HGNC Symbol;Acc:HGNC:12811]	protein_coding	432.23	-0.878208	0.295109	-0.644411	0.344431	-2.97588	0.00292149	0.0266533	188.578	417.814	380.874	226.209	722.265	510.553	553.436	458.113
OBSCN	ENSG00000154358	84033	obscurin, cytoskeletal calmodulin and titin-interacting RhoGEF [Source:HGNC Symbol;Acc:HGNC:15719]	protein_coding	5135.57	-0.698289	0.143059	-0.643765	0.147548	-4.88114	1.05475e-06	4.47972e-05	3733.51	4301.73	3192.88	4449.67	5672.79	5087.58	7271.66	7374.75
LIMD2	ENSG00000136490	80774	LIM domain containing 2 [Source:HGNC Symbol;Acc:HGNC:28142]	protein_coding	1368.92	-0.715462	0.16375	-0.643696	0.17063	-4.36924	1.2468e-05	0.000354361	864.315	1038.54	992.008	1255.24	1610.05	1435.16	1922.52	1833.55
FBXL18	ENSG00000155034	80028	F-box and leucine rich repeat protein 18 [Source:HGNC Symbol;Acc:HGNC:21874]	protein_coding	1734.9	-0.689027	0.130814	-0.643231	0.134185	-5.26724	1.38488e-07	7.94721e-06	1294.4	1316.16	1385.5	1325.32	1996.26	1869.41	2421.28	2270.84
BAIAP3	ENSG00000007516	8938	BAI1 associated protein 3 [Source:HGNC Symbol;Acc:HGNC:948]	protein_coding	355.415	-0.798198	0.240864	-0.642208	0.265304	-3.31389	0.000920066	0.01101	234.895	214.902	272.053	313.145	511.605	394.977	449.109	452.634
HRK	ENSG00000135116	8739	harakiri, BCL2 interacting protein [Source:HGNC Symbol;Acc:HGNC:5185]	protein_coding	1155.15	-0.705248	0.153715	-0.642159	0.159281	-4.58801	4.47488e-06	0.000152909	777.47	1009.02	876.09	859.596	1263.96	1352.12	1588.34	1514.62
COL7A1	ENSG00000114270	1294	collagen type VII alpha 1 chain [Source:HGNC Symbol;Acc:HGNC:2214]	protein_coding	971.111	-0.736123	0.187957	-0.641557	0.198543	-3.91645	8.98634e-05	0.00179429	723.709	667.764	610.345	920.805	1023.21	1078.33	1349.56	1395.16
MYORG	ENSG00000164976	57462	myogenesis regulating glycosidase (putative) [Source:HGNC Symbol;Acc:HGNC:19918]	protein_coding	1349.81	-0.700122	0.147691	-0.641541	0.152827	-4.74045	2.13244e-06	8.26319e-05	917.249	1048.68	975.448	1167.42	1835.76	1420.57	1710.52	1722.86
GPC2	ENSG00000213420	221914	glypican 2 [Source:HGNC Symbol;Acc:HGNC:4450]	protein_coding	455.034	-0.818678	0.257724	-0.640772	0.287898	-3.17657	0.00149027	0.0158236	488.813	250.873	295.71	284.758	501.573	567.78	631.542	619.22
RNF4	ENSG00000063978	6047	ring finger protein 4 [Source:HGNC Symbol;Acc:HGNC:10067]	protein_coding	3221.92	-0.674577	0.115052	-0.638935	0.117393	-5.86325	4.53894e-09	3.87744e-07	2255.49	2663.68	2694.51	2315.32	4007.57	3486.35	4166.95	4185.49
SRRM3	ENSG00000177679	222183	serine/arginine repetitive matrix 3 [Source:HGNC Symbol;Acc:HGNC:26729]	protein_coding	662.129	-0.793546	0.240363	-0.637969	0.264584	-3.30145	0.00096187	0.0113159	689.798	367.086	375.354	505.644	862.706	657.547	917.187	921.707
CCDC25	ENSG00000147419	55246	coiled-coil domain containing 25 [Source:HGNC Symbol;Acc:HGNC:25591]	protein_coding	5500.74	-0.666279	0.110695	-0.632966	0.11285	-6.01903	1.7547e-09	1.62852e-07	4811.21	4210.42	4235.35	3733.79	7654.01	6871.71	6215	6274.4
GNG7	ENSG00000176533	2788	G protein subunit gamma 7 [Source:HGNC Symbol;Acc:HGNC:4410]	protein_coding	954.473	-0.741001	0.20068	-0.632234	0.213798	-3.69245	0.000222106	0.00363761	739.423	614.269	689.99	828.547	772.423	1300.51	1327.24	1363.38
KRT17	ENSG00000128422	3872	keratin 17 [Source:HGNC Symbol;Acc:HGNC:6427]	protein_coding	363.69	-0.953873	0.34487	-0.631975	0.432799	-2.76589	0.00567674	0.0431876	346.553	202.912	283.093	164.113	255.802	370.291	590.816	695.938
TMEM30A	ENSG00000112697	55754	transmembrane protein 30A [Source:HGNC Symbol;Acc:HGNC:16667]	protein_coding	4592.3	-0.678732	0.13196	-0.631489	0.135622	-5.14347	2.69713e-07	1.40316e-05	3752.53	3191.25	3504.36	3667.25	6084.08	6904.25	5059.59	4575.11
ZER1	ENSG00000160445	10444	zyg-11 related cell cycle regulator [Source:HGNC Symbol;Acc:HGNC:30960]	protein_coding	1916.99	-0.670468	0.113028	-0.629888	0.11524	-5.93188	2.99493e-09	2.69634e-07	1420.12	1453.59	1450.16	1598.55	2277.14	2301.42	2380.56	2454.41
PNPLA6	ENSG00000032444	10908	patatin like phospholipase domain containing 6 [Source:HGNC Symbol;Acc:HGNC:16268]	protein_coding	2464.22	-0.695301	0.155924	-0.629638	0.161913	-4.45923	8.22561e-06	0.000251878	2111.57	1501.55	1643.36	2281.61	2558.02	2946.62	3228.57	3442.43
CALCOCO1	ENSG00000012822	57658	calcium binding and coiled-coil domain 1 [Source:HGNC Symbol;Acc:HGNC:29306]	protein_coding	3124.43	-0.668749	0.117453	-0.629502	0.120005	-5.69375	1.24276e-08	9.78266e-07	2181.05	2408.19	2397.22	2657.74	4148.01	3371.89	3645.32	4186.04
DTX3	ENSG00000178498	196403	deltex E3 ubiquitin ligase 3 [Source:HGNC Symbol;Acc:HGNC:24457]	protein_coding	1048.84	-0.743097	0.204117	-0.629303	0.218512	-3.64054	0.000272069	0.00427883	621.149	673.298	789.348	1055.64	1314.12	1025.59	1332.26	1579.29
TNNT1	ENSG00000105048	7138	troponin T1, slow skeletal type [Source:HGNC Symbol;Acc:HGNC:11948]	protein_coding	3215.06	-0.71014	0.172361	-0.628876	0.180677	-4.12007	3.78761e-05	0.00088702	2463.92	2323.34	2548.62	2429.75	3611.33	2566.23	4760	5017.33
SPIRE2	ENSG00000204991	84501	spire type actin nucleation factor 2 [Source:HGNC Symbol;Acc:HGNC:30623]	protein_coding	1400.23	-0.680092	0.137661	-0.628623	0.141666	-4.94035	7.79837e-07	3.46889e-05	1087.63	1143.68	1123.7	960.725	1489.67	1812.18	1843.3	1740.94
BTBD9	ENSG00000183826	114781	BTB domain containing 9 [Source:HGNC Symbol;Acc:HGNC:21228]	protein_coding	661.428	-0.783874	0.239324	-0.628223	0.2635	-3.27536	0.00105526	0.0121952	558.289	305.29	525.969	557.096	717.249	1086.19	793.891	747.448
RIPK4	ENSG00000183421	54101	receptor interacting serine/threonine kinase 4 [Source:HGNC Symbol;Acc:HGNC:496]	protein_coding	1078.74	-0.717351	0.182943	-0.6263	0.192865	-3.92117	8.81184e-05	0.00176648	706.34	811.647	752.286	1004.19	1023.21	1595.62	1418.18	1318.45
HTR2C	ENSG00000147246	3358	5-hydroxytryptamine receptor 2C [Source:HGNC Symbol;Acc:HGNC:5295]	protein_coding	121.211	-1.12516	0.426765	-0.623859	0.658433	-2.6365	0.00837669	0.0566038	114.139	48.8833	59.142	82.4999	160.503	216.564	138.359	149.599
LOXL4	ENSG00000138131	84171	lysyl oxidase like 4 [Source:HGNC Symbol;Acc:HGNC:17171]	protein_coding	362.416	-0.853353	0.289652	-0.623516	0.337084	-2.94613	0.00321777	0.0286946	308.507	147.572	247.608	329.112	471.479	437.617	406.709	550.722
BMERB1	ENSG00000166780	89927	bMERB domain containing 1 [Source:HGNC Symbol;Acc:HGNC:19213]	protein_coding	198.401	-0.928807	0.335768	-0.621706	0.418293	-2.76621	0.00567111	0.0431876	114.139	198.3	136.421	97.5805	260.818	300.721	232.086	247.14
TM7SF2	ENSG00000149809	7108	transmembrane 7 superfamily member 2 [Source:HGNC Symbol;Acc:HGNC:11863]	protein_coding	894.901	-0.757697	0.223739	-0.620634	0.24315	-3.38653	0.000707832	0.00890565	778.297	689.9	760.171	439.112	907.847	921.239	1263.64	1399
CMPK1	ENSG00000162368	51727	cytidine/uridine monophosphate kinase 1 [Source:HGNC Symbol;Acc:HGNC:18170]	protein_coding	5444.32	-0.690256	0.160218	-0.62051	0.16693	-4.30822	1.64573e-05	0.000445029	4694.59	4630.07	3984.59	3338.14	8270.94	7991.56	5525.44	5119.25
CERK	ENSG00000100422	64781	ceramide kinase [Source:HGNC Symbol;Acc:HGNC:19256]	protein_coding	4263.02	-0.655081	0.114223	-0.619727	0.116617	-5.73508	9.7465e-09	7.87842e-07	3648.32	2796.49	3735.41	3062.25	5311.66	5135.83	5290.56	5123.64
PCOLCE2	ENSG00000163710	26577	procollagen C-endopeptidase enhancer 2 [Source:HGNC Symbol;Acc:HGNC:8739]	protein_coding	941.739	-0.68881	0.158926	-0.619549	0.165373	-4.33415	1.46327e-05	0.000402934	789.049	633.638	794.079	672.418	1073.37	1116.48	1228.5	1226.38
SPARC	ENSG00000113140	6678	secreted protein acidic and cysteine rich [Source:HGNC Symbol;Acc:HGNC:11219]	protein_coding	800.86	-0.706539	0.179646	-0.617656	0.189556	-3.93295	8.391e-05	0.00169496	578.967	505.434	712.858	630.725	1103.46	1041.3	865.302	968.833
GRN	ENSG00000030582	2896	granulin precursor [Source:HGNC Symbol;Acc:HGNC:4601]	protein_coding	6511.45	-0.668906	0.136043	-0.617652	0.14004	-4.91687	8.79396e-07	3.85473e-05	4836.03	4436.39	5451.31	5413.94	6013.86	7438.36	8947.6	9554.07
GALNT5	ENSG00000136542	11227	polypeptide N-acetylgalactosaminyltransferase 5 [Source:HGNC Symbol;Acc:HGNC:4127]	protein_coding	243.522	-0.84899	0.290895	-0.616312	0.338864	-2.91855	0.00351668	0.0304047	188.578	140.193	207.391	162.338	245.771	378.146	336.971	288.787
CPEB3	ENSG00000107864	22849	cytoplasmic polyadenylation element binding protein 3 [Source:HGNC Symbol;Acc:HGNC:21746]	protein_coding	612.171	-0.762351	0.230396	-0.615825	0.252359	-3.30887	0.000936738	0.0111429	363.922	544.172	550.415	356.612	777.438	936.949	745.354	622.508
SARM1	ENSG00000004139	23098	sterile alpha and TIR motif containing 1 [Source:HGNC Symbol;Acc:HGNC:17074]	protein_coding	3005.53	-0.665823	0.135862	-0.614124	0.139832	-4.90071	9.54888e-07	4.1255e-05	2120.67	2051.25	2623.54	2518.46	2979.34	3614.27	3992.89	4143.84
TALDO1	ENSG00000177156	6888	transaldolase 1 [Source:HGNC Symbol;Acc:HGNC:11559]	protein_coding	6637.91	-0.640361	0.0984215	-0.613116	0.099928	-6.50632	7.7016e-11	9.73055e-09	5441.46	4451.14	5597.98	5266.69	7944.92	7668.39	8295.41	8437.29
SORBS3	ENSG00000120896	10174	sorbin and SH3 domain containing 3 [Source:HGNC Symbol;Acc:HGNC:30907]	protein_coding	3606.84	-0.663159	0.134252	-0.612827	0.138049	-4.93965	7.82635e-07	3.47107e-05	2430.83	3048.29	2652.71	3058.71	3435.78	4467.06	4817.46	4943.9
GALC	ENSG00000054983	2581	galactosylceramidase [Source:HGNC Symbol;Acc:HGNC:4115]	protein_coding	672.464	-0.705339	0.184327	-0.612359	0.194909	-3.82657	0.000129942	0.002406	530.168	565.386	429.765	522.499	807.533	724.873	889.292	910.199
MAP4K2	ENSG00000168067	5871	mitogen-activated protein kinase kinase kinase kinase 2 [Source:HGNC Symbol;Acc:HGNC:6864]	protein_coding	1110.87	-0.726994	0.203622	-0.612147	0.218144	-3.57032	0.000356551	0.0052881	951.16	572.764	742.034	1087.58	1148.6	1441.89	1402.56	1540.38
KATNB1	ENSG00000140854	10300	katanin regulatory subunit B1 [Source:HGNC Symbol;Acc:HGNC:6217]	protein_coding	2875.58	-0.678182	0.15317	-0.612084	0.159057	-4.42764	9.52689e-06	0.000284765	1615.32	2238.48	2483.17	2519.35	3174.96	3142.99	3804.88	4025.48
TPST2	ENSG00000128294	8459	tyrosylprotein sulfotransferase 2 [Source:HGNC Symbol;Acc:HGNC:12021]	protein_coding	857.839	-0.689076	0.169362	-0.609633	0.177285	-4.06867	4.72829e-05	0.00107387	745.213	615.191	651.35	624.515	882.769	1065.99	1217.34	1060.35
WNT2B	ENSG00000134245	7482	Wnt family member 2B [Source:HGNC Symbol;Acc:HGNC:12781]	protein_coding	926.294	-0.720125	0.20216	-0.605546	0.216963	-3.56215	0.000367832	0.00543034	518.589	700.967	890.284	680.402	1389.36	1236.55	1022.63	971.573
KIF3B	ENSG00000101350	9371	kinesin family member 3B [Source:HGNC Symbol;Acc:HGNC:6320]	protein_coding	3456.59	-0.647096	0.123665	-0.6037	0.126802	-5.23264	1.67103e-07	9.46368e-06	2433.31	2932.07	2933.44	2468.79	4644.57	3525.62	4459.85	4255.08
SOWAHA	ENSG00000198944	134548	sosondowah ankyrin repeat domain family member A [Source:HGNC Symbol;Acc:HGNC:27033]	protein_coding	891.284	-0.677452	0.162407	-0.603675	0.169622	-4.17134	3.0282e-05	0.000739106	804.764	653.929	698.664	585.483	1098.45	1080.58	1111.89	1096.51
ADCY9	ENSG00000162104	115	adenylate cyclase 9 [Source:HGNC Symbol;Acc:HGNC:240]	protein_coding	3337.13	-0.647514	0.125176	-0.602954	0.128318	-5.17282	2.30591e-07	1.23378e-05	2147.14	2549.31	2950	2768.63	3576.22	4221.32	4100	4384.41
TRAPPC9	ENSG00000167632	83696	trafficking protein particle complex 9 [Source:HGNC Symbol;Acc:HGNC:30832]	protein_coding	1172.22	-0.660432	0.143121	-0.602925	0.147942	-4.61449	3.94056e-06	0.000137782	871.759	966.597	817.736	981.128	1404.4	1312.85	1514.7	1508.6
CBX7	ENSG00000100307	23492	chromobox 7 [Source:HGNC Symbol;Acc:HGNC:1557]	protein_coding	1125.68	-0.723517	0.209106	-0.600894	0.225228	-3.46005	0.000540066	0.00717305	727.844	633.638	835.084	1208.22	1088.41	1542.88	1500.19	1469.14
SLC66A2	ENSG00000122490	80148	solute carrier family 66 member 2 [Source:HGNC Symbol;Acc:HGNC:26188]	protein_coding	1293.13	-0.702203	0.191229	-0.59954	0.203232	-3.67206	0.000240606	0.00387212	1225.76	868.831	808.273	1046.77	1218.82	1437.4	1743.44	1995.75
CD82	ENSG00000085117	3732	CD82 molecule [Source:HGNC Symbol;Acc:HGNC:6210]	protein_coding	219.428	-0.915625	0.335876	-0.59859	0.421309	-2.72608	0.00640913	0.0468911	194.367	191.844	108.033	117.097	225.708	250.227	348.129	320.022
ALKBH7	ENSG00000125652	84266	alkB homolog 7 [Source:HGNC Symbol;Acc:HGNC:21306]	protein_coding	940.239	-0.690443	0.181174	-0.59821	0.191228	-3.81093	0.000138445	0.00252306	664.985	602.279	750.709	869.354	942.957	1131.07	1254.72	1305.84
PPP2R1B	ENSG00000137713	5519	protein phosphatase 2 scaffold subunit Abeta [Source:HGNC Symbol;Acc:HGNC:9303]	protein_coding	3305.84	-0.658211	0.147084	-0.597309	0.15251	-4.47507	7.63867e-06	0.000237779	2458.95	3360.03	2071.55	2358.79	4529.2	4090.03	3920.36	3657.78
MT-ND6	ENSG00000198695	4541	mitochondrially encoded NADH:ubiquinone oxidoreductase core subunit 6 [Source:HGNC Symbol;Acc:HGNC:7462]	protein_coding	14070.7	-0.878919	0.31616	-0.595561	0.385546	-2.77998	0.00543618	0.0418929	9811.83	9882.72	8692.29	11268.8	12820.2	10337.9	24480.1	25271.9
CCDC153	ENSG00000248712	283152	coiled-coil domain containing 153 [Source:HGNC Symbol;Acc:HGNC:27446]	protein_coding	166.457	-1.11599	0.427425	-0.594472	0.686317	-2.61096	0.00902887	0.0598541	66.9947	183.543	102.513	66.5322	270.849	141.384	251.055	248.784
HOOK2	ENSG00000095066	29911	hook microtubule tethering protein 2 [Source:HGNC Symbol;Acc:HGNC:19885]	protein_coding	2040.93	-0.63789	0.127696	-0.592068	0.13114	-4.99538	5.87197e-07	2.74177e-05	1449.9	1606.69	1452.53	1884.19	2357.39	2548.28	2508.32	2520.17
SMPDL3A	ENSG00000172594	10924	sphingomyelin phosphodiesterase acid like 3A [Source:HGNC Symbol;Acc:HGNC:17389]	protein_coding	276.402	-1.05823	0.40499	-0.591557	0.600754	-2.61298	0.00897561	0.0596325	232.414	150.339	197.928	140.161	170.535	737.216	283.971	298.65
TP53I3	ENSG00000115129	9540	tumor protein p53 inducible protein 3 [Source:HGNC Symbol;Acc:HGNC:19373]	protein_coding	824.591	-0.731549	0.221201	-0.591412	0.241256	-3.30717	0.000942433	0.0111835	576.486	573.687	622.173	704.354	1173.68	619.396	1214.55	1112.4
IRAK2	ENSG00000134070	3656	interleukin 1 receptor associated kinase 2 [Source:HGNC Symbol;Acc:HGNC:6113]	protein_coding	551.469	-0.743029	0.231251	-0.590998	0.254617	-3.21309	0.00131317	0.0143903	285.348	397.522	524.392	439.112	762.391	756.292	649.395	597.301
DGAT2	ENSG00000062282	84649	diacylglycerol O-acyltransferase 2 [Source:HGNC Symbol;Acc:HGNC:16940]	protein_coding	281.908	-0.890397	0.322996	-0.590375	0.399686	-2.75668	0.00583915	0.0438082	141.433	159.562	203.448	282.983	456.431	244.617	348.129	418.659
OTUD4	ENSG00000164164	54726	OTU deubiquitinase 4 [Source:HGNC Symbol;Acc:HGNC:24949]	protein_coding	6494.98	-0.635194	0.126229	-0.58961	0.129664	-5.03207	4.85206e-07	2.34568e-05	4892.27	5747.93	4717.95	4971.28	9379.42	8707.45	7129.4	6414.13
FMNL1	ENSG00000184922	752	formin like 1 [Source:HGNC Symbol;Acc:HGNC:1212]	protein_coding	521.889	-0.789206	0.265027	-0.589331	0.302117	-2.97784	0.00290291	0.0265321	373.02	283.154	367.469	505.644	727.281	408.442	731.964	778.135
VPS18	ENSG00000104142	57617	VPS18 core subunit of CORVET and HOPS complexes [Source:HGNC Symbol;Acc:HGNC:15972]	protein_coding	1007.21	-0.682492	0.181965	-0.588452	0.192339	-3.75069	0.000176351	0.00299598	593.855	855.918	802.754	851.612	978.067	1253.38	1373.55	1348.58
MYOF	ENSG00000138119	26509	myoferlin [Source:HGNC Symbol;Acc:HGNC:3656]	protein_coding	269.653	-0.853862	0.306675	-0.585033	0.369513	-2.78425	0.00536509	0.0416224	170.382	166.941	188.466	243.064	315.991	504.942	292.897	274.539
NEDD4	ENSG00000069869	4734	NEDD4 E3 ubiquitin protein ligase [Source:HGNC Symbol;Acc:HGNC:7727]	protein_coding	1276.22	-0.676912	0.179455	-0.584615	0.189842	-3.77205	0.00016191	0.0028175	1138.08	769.22	833.507	1180.72	1770.55	1674.16	1483.46	1360.09
SCN2A	ENSG00000136531	6326	sodium voltage-gated channel alpha subunit 2 [Source:HGNC Symbol;Acc:HGNC:10588]	protein_coding	407.142	-0.910913	0.335674	-0.578546	0.427703	-2.71368	0.00665398	0.0480262	365.576	370.775	175.06	211.129	877.753	391.611	398.898	466.333
SLFN5	ENSG00000166750	162394	schlafen family member 5 [Source:HGNC Symbol;Acc:HGNC:28286]	protein_coding	913.805	-0.725025	0.225819	-0.578122	0.247762	-3.21064	0.00132438	0.01445	987.552	478.687	588.265	698.144	1203.78	1342.02	1067.82	944.174
FERMT2	ENSG00000073712	10979	fermitin family member 2 [Source:HGNC Symbol;Acc:HGNC:15767]	protein_coding	5326.58	-0.615425	0.114589	-0.57725	0.117173	-5.3707	7.84295e-08	4.97547e-06	4542.41	3918.96	4173.85	4186.2	6660.89	7628	5897	5605.31
NOL7	ENSG00000225921	51406	nucleolar protein 7 [Source:HGNC Symbol;Acc:HGNC:21040]	protein_coding	4250.32	-0.633321	0.139048	-0.577177	0.143725	-4.55468	5.24658e-06	0.000175294	3473.8	2511.49	3905.74	3426.85	5657.74	5564.47	5050.67	4411.81
BTBD10	ENSG00000148925	84280	BTB domain containing 10 [Source:HGNC Symbol;Acc:HGNC:21445]	protein_coding	1647.66	-0.667379	0.177206	-0.576034	0.187461	-3.76611	0.000165808	0.00286543	1323.35	1477.57	976.237	1299.6	2678.4	1698.85	1904.67	1822.59
PPARD	ENSG00000112033	5467	peroxisome proliferator activated receptor delta [Source:HGNC Symbol;Acc:HGNC:9235]	protein_coding	812.41	-0.669888	0.181631	-0.574103	0.1925	-3.68818	0.000225868	0.00366731	629.42	542.327	559.877	773.547	1078.38	906.652	934.482	1074.59
KRBA2	ENSG00000184619	124751	KRAB-A domain containing 2 [Source:HGNC Symbol;Acc:HGNC:26989]	protein_coding	436.122	-0.743874	0.242275	-0.573789	0.270246	-3.07037	0.00213794	0.0209543	301.063	369.853	402.165	229.758	566.778	605.931	504.899	508.528
CREB3L2	ENSG00000182158	64764	cAMP responsive element binding protein 3 like 2 [Source:HGNC Symbol;Acc:HGNC:23720]	protein_coding	7481.61	-0.590903	0.0902646	-0.572702	0.0915128	-6.54634	5.89642e-11	7.79785e-09	5642.45	6551.28	6000.94	5687.17	8928	9676.94	8847.73	8518.39
C3orf14	ENSG00000114405	57415	chromosome 3 open reading frame 14 [Source:HGNC Symbol;Acc:HGNC:25024]	protein_coding	2305.44	-0.641298	0.153645	-0.572579	0.160165	-4.1739	2.99424e-05	0.000733198	1925.48	1923.05	1834.19	1507.18	3335.46	3213.68	2409.57	2294.95
CELSR2	ENSG00000143126	1952	cadherin EGF LAG seven-pass G-type receptor 2 [Source:HGNC Symbol;Acc:HGNC:3231]	protein_coding	3129	-0.629504	0.141149	-0.572066	0.145899	-4.45984	8.202e-06	0.000251668	2233.16	2395.28	2284.46	2933.63	3049.56	3539.09	4229.44	4367.42
CTDSP2	ENSG00000175215	10106	CTD small phosphatase 2 [Source:HGNC Symbol;Acc:HGNC:17077]	protein_coding	5515.99	-0.604721	0.103449	-0.572065	0.105286	-5.84561	5.04727e-09	4.26534e-07	4502.71	4324.78	4191.19	4507.33	5943.64	6095.22	7018.94	7544.07
TIMP2	ENSG00000035862	7077	TIMP metallopeptidase inhibitor 2 [Source:HGNC Symbol;Acc:HGNC:11821]	protein_coding	2663.51	-0.62163	0.131487	-0.571386	0.135479	-4.72768	2.27101e-06	8.67621e-05	2407.67	2130.57	2062.08	1783.06	3611.33	2761.47	3217.41	3334.47
JAM3	ENSG00000166086	83700	junctional adhesion molecule 3 [Source:HGNC Symbol;Acc:HGNC:15532]	protein_coding	3666.76	-0.600547	0.101289	-0.570262	0.1031	-5.92907	3.04654e-09	2.72647e-07	2670.69	3197.7	2865.63	2912.33	4749.9	4275.18	4354.96	4307.69
PSD4	ENSG00000125637	23550	pleckstrin and Sec7 domain containing 4 [Source:HGNC Symbol;Acc:HGNC:19096]	protein_coding	268.732	-0.911188	0.342203	-0.570128	0.441033	-2.66271	0.00775138	0.0532156	224.143	82.087	219.22	220.887	346.085	328.774	330.277	398.383
ARHGAP4	ENSG00000089820	393	Rho GTPase activating protein 4 [Source:HGNC Symbol;Acc:HGNC:674]	protein_coding	254.511	-0.969582	0.369853	-0.569814	0.507625	-2.62153	0.00875363	0.058582	97.5973	175.242	119.072	296.29	336.054	421.907	294.013	295.911
KAZN	ENSG00000189337	23254	kazrin, periplakin interacting protein [Source:HGNC Symbol;Acc:HGNC:29173]	protein_coding	876.632	-0.705375	0.217167	-0.568376	0.23627	-3.24808	0.00116187	0.0131442	788.222	502.667	615.865	769.112	742.328	1349.88	1104.08	1140.9
H1-2	ENSG00000187837	3006	H1.2 linker histone, cluster member [Source:HGNC Symbol;Acc:HGNC:4716]	protein_coding	1145.65	-0.684342	0.199834	-0.567491	0.215163	-3.42455	0.000615819	0.00797488	951.987	784.899	798.811	962.499	2036.39	1072.72	1260.85	1297.07
TXNIP	ENSG00000265972	10628	thioredoxin interacting protein [Source:HGNC Symbol;Acc:HGNC:16952]	protein_coding	5538.9	-0.647809	0.165942	-0.567363	0.174249	-3.90384	9.46795e-05	0.00187057	5542.37	3991.83	3975.92	3727.58	9479.73	6188.35	5658.22	5747.24
MT-ATP8	ENSG00000228253	4509	mitochondrially encoded ATP synthase membrane subunit 8 [Source:HGNC Symbol;Acc:HGNC:7415]	protein_coding	53515.3	-0.584469	0.107004	-0.565881	0.109171	-5.46211	4.70502e-08	3.2599e-06	41519.4	41563.7	43899.9	44289.1	70746.9	50112.7	63130.3	72860.3
DMTN	ENSG00000158856	2039	dematin actin binding protein [Source:HGNC Symbol;Acc:HGNC:3382]	protein_coding	841.904	-0.763479	0.260257	-0.565657	0.29631	-2.93356	0.00335103	0.0294292	638.518	389.221	496.004	975.805	973.052	825.861	1226.82	1209.95
IGF1R	ENSG00000140443	3480	insulin like growth factor 1 receptor [Source:HGNC Symbol;Acc:HGNC:5465]	protein_coding	2700.35	-0.606092	0.121705	-0.562622	0.124791	-4.98001	6.35821e-07	2.90705e-05	1806.38	2445.09	2152.77	2169.84	3009.44	3425.75	3281.01	3312.55
ADSS1	ENSG00000185100	122622	adenylosuccinate synthase 1 [Source:HGNC Symbol;Acc:HGNC:20093]	protein_coding	550.591	-0.71545	0.22936	-0.561294	0.252612	-3.11933	0.00181261	0.0185111	317.605	413.202	379.297	562.419	576.809	656.425	753.165	745.804
TNNI3	ENSG00000129991	7137	troponin I3, cardiac type [Source:HGNC Symbol;Acc:HGNC:11947]	protein_coding	808.68	-0.673459	0.196144	-0.560579	0.210166	-3.43349	0.000595856	0.00776317	797.32	462.085	650.562	584.596	937.942	1080.58	959.03	997.328
MAPT	ENSG00000186868	4137	microtubule associated protein tau [Source:HGNC Symbol;Acc:HGNC:6893]	protein_coding	3321.41	-0.594605	0.114742	-0.560241	0.117303	-5.18212	2.19374e-07	1.18218e-05	2736.86	2554.84	2791.5	2519.35	3516.03	3778.09	4043.1	4631.55
ATP6V0D1	ENSG00000159720	9114	ATPase H+ transporting V0 subunit d1 [Source:HGNC Symbol;Acc:HGNC:13724]	protein_coding	2730.66	-0.643408	0.168716	-0.559704	0.177311	-3.81355	0.000136982	0.00251162	2463.92	1577.18	2204.02	2295.8	2588.12	2910.71	3889.68	3915.88
HSPG2	ENSG00000142798	3339	heparan sulfate proteoglycan 2 [Source:HGNC Symbol;Acc:HGNC:5273]	protein_coding	1986.12	-0.603957	0.123205	-0.559232	0.126414	-4.90205	9.48419e-07	4.12124e-05	1588.85	1532.91	1567.66	1622.5	2297.2	2120.76	2427.98	2731.14
GLRX5	ENSG00000182512	51218	glutaredoxin 5 [Source:HGNC Symbol;Acc:HGNC:20134]	protein_coding	4167	-0.598304	0.118127	-0.557547	0.121007	-5.06493	4.08559e-07	2.014e-05	2951.9	3493.77	3939.64	2875.96	4990.65	4866.52	5111.48	5106.1
SIX5	ENSG00000177045	147912	SIX homeobox 5 [Source:HGNC Symbol;Acc:HGNC:10891]	protein_coding	935.913	-0.663241	0.190169	-0.556148	0.203365	-3.48765	0.000487291	0.00666644	685.662	828.248	770.423	602.338	1459.58	904.408	1066.7	1169.94
OLFM2	ENSG00000105088	93145	olfactomedin 2 [Source:HGNC Symbol;Acc:HGNC:17189]	protein_coding	1168.31	-0.66572	0.192803	-0.555914	0.206135	-3.45286	0.000554686	0.00733271	875.894	1000.72	968.351	773.547	1344.22	994.175	1620.14	1769.44
SKIV2L	ENSG00000204351	6499	Ski2 like RNA helicase [Source:HGNC Symbol;Acc:HGNC:10898]	protein_coding	1922.67	-0.604911	0.135595	-0.550213	0.139977	-4.46114	8.15232e-06	0.000250655	1293.58	1572.57	1511.67	1730.72	2181.84	2144.32	2342.62	2604.01
SEC14L1	ENSG00000129657	6397	SEC14 like lipid binding 1 [Source:HGNC Symbol;Acc:HGNC:10698]	protein_coding	7704.86	-0.605322	0.136804	-0.549837	0.141326	-4.42474	9.65596e-06	0.00028805	6235.47	5248.96	6578.16	6399.51	8080.34	7236.39	10908.1	10952
RUBCN	ENSG00000145016	9711	rubicon autophagy regulator [Source:HGNC Symbol;Acc:HGNC:28991]	protein_coding	1470.67	-0.643558	0.177412	-0.549587	0.187744	-3.62747	0.000286214	0.0044593	839.502	1282.95	1088.21	1386.53	1675.25	1519.32	2012.9	1960.68
ZNF219	ENSG00000165804	51222	zinc finger protein 219 [Source:HGNC Symbol;Acc:HGNC:13011]	protein_coding	1658.31	-0.669252	0.203138	-0.54868	0.219005	-3.29457	0.000985735	0.0115066	1315.08	884.51	1376.04	1553.3	1745.47	1478.92	2401.2	2511.95
HDAC5	ENSG00000108840	10014	histone deacetylase 5 [Source:HGNC Symbol;Acc:HGNC:14068]	protein_coding	3585.32	-0.599836	0.131473	-0.548388	0.135426	-4.56245	5.05611e-06	0.000169684	2883.25	2504.11	2844.33	3190	3536.09	3978.95	4775.06	4970.75
MROH6	ENSG00000204839	642475	maestro heat like repeat family member 6 [Source:HGNC Symbol;Acc:HGNC:27814]	protein_coding	212.289	-0.850659	0.319882	-0.545805	0.397565	-2.65929	0.00783056	0.0536611	129.027	146.65	132.478	202.258	190.598	270.425	307.403	319.474
HCFC1R1	ENSG00000103145	54985	host cell factor C1 regulator 1 [Source:HGNC Symbol;Acc:HGNC:21198]	protein_coding	685.731	-0.668725	0.202939	-0.545785	0.218827	-3.29521	0.000983493	0.0114894	554.154	416.891	492.85	659.999	732.297	791.076	868.65	969.929
NHSL1	ENSG00000135540	57224	NHS like 1 [Source:HGNC Symbol;Acc:HGNC:21021]	protein_coding	3363.39	-0.596011	0.130888	-0.543521	0.134944	-4.5536	5.27355e-06	0.000175804	3148.75	2558.53	2484.75	2512.25	4308.51	4710.55	3622.44	3561.34
PODXL2	ENSG00000114631	50512	podocalyxin like 2 [Source:HGNC Symbol;Acc:HGNC:17936]	protein_coding	3752.66	-0.594945	0.131042	-0.543497	0.135052	-4.54012	5.62225e-06	0.000183762	2499.48	3098.09	3092.73	3274.27	4383.75	3681.59	4961.96	5029.38
THRA	ENSG00000126351	7067	thyroid hormone receptor alpha [Source:HGNC Symbol;Acc:HGNC:11796]	protein_coding	2113.64	-0.61698	0.158304	-0.541954	0.165392	-3.89745	9.72111e-05	0.00190882	1755.1	1763.49	1734.83	1439.76	1860.84	2445.04	2842.5	3067.61
RAB3A	ENSG00000105649	5864	RAB3A, member RAS oncogene family [Source:HGNC Symbol;Acc:HGNC:9777]	protein_coding	486.97	-0.715948	0.241453	-0.541842	0.269662	-2.96517	0.00302519	0.0273669	403.623	384.61	320.944	374.354	386.211	739.46	579.658	706.897
ZBTB18	ENSG00000179456	10472	zinc finger and BTB domain containing 18 [Source:HGNC Symbol;Acc:HGNC:13030]	protein_coding	3035.67	-0.596523	0.136089	-0.540739	0.140772	-4.38333	1.16881e-05	0.000339249	2774.08	2530.86	2226.89	2114.84	4453.97	3603.04	3353.53	3228.16
LOXL1	ENSG00000129038	4016	lysyl oxidase like 1 [Source:HGNC Symbol;Acc:HGNC:6665]	protein_coding	686.666	-0.690622	0.22487	-0.539986	0.247302	-3.0712	0.002132	0.0209234	608.742	432.571	510.198	556.209	636.998	1184.93	786.639	777.039
SLC38A7	ENSG00000103042	55238	solute carrier family 38 member 7 [Source:HGNC Symbol;Acc:HGNC:25582]	protein_coding	1454.2	-0.640495	0.183557	-0.539196	0.195145	-3.48936	0.000484182	0.00664204	1325.01	754.462	1243.56	1230.4	1489.67	1916.54	1773.56	1900.4
TCP11L2	ENSG00000166046	255394	t-complex 11 like 2 [Source:HGNC Symbol;Acc:HGNC:28627]	protein_coding	232.093	-0.813976	0.302019	-0.539055	0.366036	-2.69512	0.00703642	0.0495748	187.751	132.815	181.369	172.097	290.912	212.076	352.035	327.694
ARHGAP33	ENSG00000004777	115703	Rho GTPase activating protein 33 [Source:HGNC Symbol;Acc:HGNC:23085]	protein_coding	864.641	-0.636758	0.180758	-0.538339	0.191546	-3.52271	0.000427163	0.00604745	707.167	689.9	642.676	680.402	787.47	1095.16	1029.88	1284.47
SDC3	ENSG00000162512	9672	syndecan 3 [Source:HGNC Symbol;Acc:HGNC:10660]	protein_coding	3036.86	-0.608931	0.153268	-0.537815	0.159793	-3.97299	7.09769e-05	0.00148626	2627.68	2151.79	2017.92	2838.71	3019.47	3204.7	4041.43	4393.18
RPL26L1	ENSG00000037241	51121	ribosomal protein L26 like 1 [Source:HGNC Symbol;Acc:HGNC:17050]	protein_coding	2607.13	-0.589366	0.132052	-0.536641	0.136303	-4.46312	8.07755e-06	0.000249376	2047.89	1811.45	2111.76	2343.71	3591.26	2620.09	3209.6	3121.31
MAP4	ENSG00000047849	4134	microtubule associated protein 4 [Source:HGNC Symbol;Acc:HGNC:6862]	protein_coding	14163	-0.553995	0.0743119	-0.536174	0.0750726	-7.455	8.98656e-14	1.903e-11	11299.8	11722.8	11602.9	11298.9	15849.7	17541.7	16522.8	17465.3
HID1	ENSG00000167861	283987	HID1 domain containing [Source:HGNC Symbol;Acc:HGNC:15736]	protein_coding	983.615	-0.668835	0.210267	-0.535399	0.228207	-3.18088	0.00146827	0.0156396	690.625	900.19	663.179	798.386	747.344	1449.75	1238.54	1380.92
LIPA	ENSG00000107798	3988	lipase A, lysosomal acid type [Source:HGNC Symbol;Acc:HGNC:6617]	protein_coding	5583.56	-0.584583	0.128664	-0.534387	0.132541	-4.5435	5.53288e-06	0.000181631	4954.3	4254.69	4645.4	4006.12	7067.16	8187.92	5904.25	5648.6
SLC52A2	ENSG00000185803	79581	solute carrier family 52 member 2 [Source:HGNC Symbol;Acc:HGNC:30224]	protein_coding	1919.24	-0.605443	0.156348	-0.531236	0.163328	-3.87241	0.000107763	0.00206923	1693.89	1509.85	1342.92	1553.3	2041.4	1841.36	2612.64	2758.54
PPP1R9A	ENSG00000158528	55607	protein phosphatase 1 regulatory subunit 9A [Source:HGNC Symbol;Acc:HGNC:14946]	protein_coding	1445.05	-0.620234	0.171436	-0.531218	0.180903	-3.61787	0.000297043	0.00459469	1176.96	1356.74	1066.92	960.725	1544.85	2252.04	1619.02	1583.12
PLK2	ENSG00000145632	10769	polo like kinase 2 [Source:HGNC Symbol;Acc:HGNC:19699]	protein_coding	203.878	-1.23887	0.477683	-0.531146	1.22095	-2.59349	0.00950072	0.062359	125.719	138.349	30.7538	187.177	466.463	265.936	224.834	191.794
LGALS3BP	ENSG00000108679	3959	galectin 3 binding protein [Source:HGNC Symbol;Acc:HGNC:6564]	protein_coding	10249.7	-0.563677	0.106018	-0.53003	0.108119	-5.31679	1.05617e-07	6.403e-06	7622.51	8513.99	8335.86	8641.2	10643.4	10943.8	13431.4	13865.6
USP2	ENSG00000036672	9099	ubiquitin specific peptidase 2 [Source:HGNC Symbol;Acc:HGNC:12618]	protein_coding	1049.35	-0.613143	0.165417	-0.52991	0.173952	-3.70665	0.000210017	0.00347371	717.092	742.472	984.911	872.015	1284.03	1426.18	1186.09	1182
MC1R	ENSG00000258839	4157	melanocortin 1 receptor [Source:HGNC Symbol;Acc:HGNC:6929]	protein_coding	566.833	-0.726082	0.254688	-0.529559	0.289162	-2.85087	0.00435998	0.035549	445.804	469.464	396.645	408.064	371.164	835.96	727.501	880.06
CCN1	ENSG00000142871	3491	cellular communication network factor 1 [Source:HGNC Symbol;Acc:HGNC:2654]	protein_coding	1320.45	-0.625823	0.177449	-0.529334	0.188255	-3.52678	0.000420649	0.00597775	1196.81	834.705	914.729	1201.13	1835.76	1258.99	1673.7	1647.78
CORO1B	ENSG00000172725	57175	coronin 1B [Source:HGNC Symbol;Acc:HGNC:2253]	protein_coding	2017.36	-0.608149	0.162115	-0.528027	0.169986	-3.75134	0.000175889	0.00299151	1554.94	1462.81	1845.23	1541.77	2081.53	1901.95	2904.98	2845.67
NFYC	ENSG00000066136	4802	nuclear transcription factor Y subunit gamma [Source:HGNC Symbol;Acc:HGNC:7806]	protein_coding	2053.59	-0.59054	0.143717	-0.527584	0.149186	-4.10904	3.97311e-05	0.000922142	1910.59	1574.41	1605.51	1466.37	2507.87	1987.23	2740.4	2636.34
PPP2R2C	ENSG00000074211	5522	protein phosphatase 2 regulatory subunit Bgamma [Source:HGNC Symbol;Acc:HGNC:9306]	protein_coding	603.37	-0.62136	0.176117	-0.526927	0.18644	-3.52811	0.000418543	0.00595345	425.954	496.211	511.775	470.161	697.187	729.361	757.628	738.68
LRRC20	ENSG00000172731	55222	leucine rich repeat containing 20 [Source:HGNC Symbol;Acc:HGNC:23421]	protein_coding	1343.95	-0.607884	0.164269	-0.525388	0.172499	-3.70055	0.000215133	0.00355052	1078.53	841.161	1106.35	1241.05	1454.56	1437.4	1786.39	1806.15
HIC2	ENSG00000169635	23119	HIC ZBTB transcriptional repressor 2 [Source:HGNC Symbol;Acc:HGNC:18595]	protein_coding	3536.27	-0.571166	0.122592	-0.524985	0.125989	-4.65908	3.17631e-06	0.000115912	2453.17	2806.64	3097.46	3015.24	4624.5	3531.23	4361.66	4400.3
ANKEF1	ENSG00000132623	63926	ankyrin repeat and EF-hand domain containing 1 [Source:HGNC Symbol;Acc:HGNC:15803]	protein_coding	1023.87	-0.635225	0.189624	-0.524821	0.203245	-3.34991	0.000808375	0.00991348	741.905	749.851	782.251	921.692	1544.85	1440.77	996.967	1012.67
EHD3	ENSG00000013016	30845	EH domain containing 3 [Source:HGNC Symbol;Acc:HGNC:3244]	protein_coding	737.266	-0.649672	0.202116	-0.524804	0.218326	-3.21435	0.00130741	0.0143796	567.388	734.171	529.123	468.386	862.706	745.071	981.903	1009.38
TMEM132E	ENSG00000181291	124842	transmembrane protein 132E [Source:HGNC Symbol;Acc:HGNC:26991]	protein_coding	731.061	-0.6612	0.212222	-0.523765	0.230828	-3.1156	0.00183571	0.0187118	533.477	588.444	556.723	600.564	551.73	1031.2	981.346	1005
DNAJC6	ENSG00000116675	9829	DnaJ heat shock protein family (Hsp40) member C6 [Source:HGNC Symbol;Acc:HGNC:15469]	protein_coding	1970.11	-0.582368	0.139041	-0.522693	0.144153	-4.18847	2.80839e-05	0.000695619	1798.93	1626.06	1521.92	1349.27	2743.6	2401.28	2162.98	2156.86
YJEFN3	ENSG00000250067	374887	YjeF N-terminal domain containing 3 [Source:HGNC Symbol;Acc:HGNC:24785]	protein_coding	1013.53	-0.66021	0.212745	-0.521006	0.232223	-3.10329	0.00191385	0.0192731	899.88	775.676	677.373	787.741	1364.28	763.024	1299.35	1540.93
CAMSAP3	ENSG00000076826	57662	calmodulin regulated spectrin associated protein family member 3 [Source:HGNC Symbol;Acc:HGNC:29307]	protein_coding	1153.6	-0.644573	0.200707	-0.520883	0.216468	-3.21151	0.00132039	0.0144379	751.003	719.414	980.968	1159.43	1078.38	1282.55	1595.59	1661.48
SLC36A1	ENSG00000123643	206358	solute carrier family 36 member 1 [Source:HGNC Symbol;Acc:HGNC:18761]	protein_coding	1959.75	-0.562656	0.117035	-0.520607	0.119961	-4.8076	1.52753e-06	6.17376e-05	1598.78	1411.16	1729.31	1587.01	2382.47	2357.52	2308.03	2303.72
ULK1	ENSG00000177169	8408	unc-51 like autophagy activating kinase 1 [Source:HGNC Symbol;Acc:HGNC:12558]	protein_coding	2360.26	-0.590425	0.15225	-0.51939	0.158684	-3.87799	0.000105322	0.00203646	1640.13	1946.11	1913.83	2056.29	2091.56	2734.54	3146	3353.65
SMARCA1	ENSG00000102038	6594	SWI/SNF related, matrix associated, actin dependent regulator of chromatin, subfamily a, member 1 [Source:HGNC Symbol;Acc:HGNC:11097]	protein_coding	8598.19	-0.58335	0.144062	-0.519206	0.149648	-4.04931	5.13694e-05	0.0011459	7235.43	8062.05	5885.81	6322.33	13497.3	10534.2	8883.44	8364.95
TMEM87B	ENSG00000153214	84910	transmembrane protein 87B [Source:HGNC Symbol;Acc:HGNC:25913]	protein_coding	1560.88	-0.609805	0.17124	-0.519183	0.180984	-3.5611	0.000369298	0.00544352	1257.19	1469.26	1043.26	1164.76	2126.67	2264.39	1520.83	1640.66
PGPEP1	ENSG00000130517	54858	pyroglutamyl-peptidase I [Source:HGNC Symbol;Acc:HGNC:13568]	protein_coding	1181.11	-0.637026	0.195034	-0.519043	0.209551	-3.26623	0.0010899	0.0125376	791.53	756.307	1096.89	1058.31	1319.14	1081.7	1702.15	1642.85
IGSF8	ENSG00000162729	93185	immunoglobulin superfamily member 8 [Source:HGNC Symbol;Acc:HGNC:17813]	protein_coding	1785.85	-0.615757	0.177844	-0.518271	0.188626	-3.46234	0.000535496	0.00713757	1650.88	1077.28	1298.76	1620.72	1986.23	1685.39	2564.11	2403.45
SCARB2	ENSG00000138760	950	scavenger receptor class B member 2 [Source:HGNC Symbol;Acc:HGNC:1665]	protein_coding	8873.12	-0.55917	0.114099	-0.517776	0.116851	-4.90073	9.54826e-07	4.1255e-05	8117.12	7056.71	6836.81	6671.85	11596.4	12111.9	9497.68	9096.51
CASKIN2	ENSG00000177303	57513	CASK interacting protein 2 [Source:HGNC Symbol;Acc:HGNC:18200]	protein_coding	1780.27	-0.626129	0.186851	-0.517698	0.199312	-3.35095	0.000805352	0.00988446	1282	1144.61	1532.96	1657.09	1399.39	2318.25	2351.55	2556.34
ATP6V1B2	ENSG00000147416	526	ATPase H+ transporting V1 subunit B2 [Source:HGNC Symbol;Acc:HGNC:854]	protein_coding	7967.63	-0.538975	0.0833498	-0.517505	0.0844003	-6.46642	1.0035e-10	1.24691e-08	6772.26	6132.54	6663.33	6405.72	9926.13	8806.2	9536.18	9498.73
ZCCHC24	ENSG00000165424	219654	zinc finger CCHC-type containing 24 [Source:HGNC Symbol;Acc:HGNC:26911]	protein_coding	1322.92	-0.593734	0.157822	-0.516835	0.165418	-3.76206	0.00016852	0.00290896	1078.53	853.151	1174.95	1100	1835.76	1610.21	1364.06	1566.68
DAG1	ENSG00000173402	1605	dystroglycan 1 [Source:HGNC Symbol;Acc:HGNC:2666]	protein_coding	4266.91	-0.568042	0.1285	-0.516607	0.132339	-4.42055	9.84499e-06	0.000291377	4124.73	3534.35	2827.77	3276.93	4418.86	5557.73	5315.67	5079.25
FN1	ENSG00000115414	2335	fibronectin 1 [Source:HGNC Symbol;Acc:HGNC:3778]	protein_coding	3667.44	-0.550332	0.106589	-0.515349	0.108752	-5.16311	2.42884e-07	1.29037e-05	3196.72	2769.74	2748.92	3200.64	4067.76	4303.23	4307.54	4744.98
RPS27L	ENSG00000185088	51065	ribosomal protein S27 like [Source:HGNC Symbol;Acc:HGNC:18476]	protein_coding	3084.53	-0.566424	0.130571	-0.51529	0.134769	-4.33806	1.43744e-05	0.00039655	2411.81	2178.53	2657.45	2684.35	4117.91	4134.92	3383.1	3108.16
BCAM	ENSG00000187244	4059	basal cell adhesion molecule (Lutheran blood group) [Source:HGNC Symbol;Acc:HGNC:6722]	protein_coding	1207.49	-0.60037	0.166127	-0.515107	0.174616	-3.61393	0.000301592	0.00464372	991.687	848.54	980.968	1032.58	1123.52	1367.83	1605.64	1709.16
KCTD18	ENSG00000155729	130535	potassium channel tetramerization domain containing 18 [Source:HGNC Symbol;Acc:HGNC:26446]	protein_coding	1130.82	-0.595003	0.161494	-0.514048	0.169698	-3.68436	0.00022928	0.00371468	794.839	1058.83	830.353	911.047	1539.83	1402.62	1348.44	1160.63
DPYSL2	ENSG00000092964	1808	dihydropyrimidinase like 2 [Source:HGNC Symbol;Acc:HGNC:3014]	protein_coding	2192.04	-0.58545	0.151729	-0.513505	0.158484	-3.85853	0.000114073	0.00216279	1396.96	2041.11	1867.31	1691.69	3190	2608.87	2421.84	2318.51
MPP2	ENSG00000108852	4355	membrane palmitoylated protein 2 [Source:HGNC Symbol;Acc:HGNC:7220]	protein_coding	4036.67	-0.561093	0.126184	-0.511936	0.129828	-4.44663	8.72278e-06	0.000264409	3038.75	3463.33	2968.93	3594.51	4062.74	4348.12	5323.48	5493.52
PIK3C2B	ENSG00000133056	5287	phosphatidylinositol-4-phosphate 3-kinase catalytic subunit type 2 beta [Source:HGNC Symbol;Acc:HGNC:8972]	protein_coding	1262.64	-0.580679	0.149644	-0.511382	0.155751	-3.8804	0.000104284	0.00202131	1024.77	1006.26	996.739	1033.47	1208.79	1766.18	1514.7	1550.24
VWA1	ENSG00000179403	64856	von Willebrand factor A domain containing 1 [Source:HGNC Symbol;Acc:HGNC:30910]	protein_coding	499.703	-0.73502	0.268638	-0.511319	0.311662	-2.7361	0.00621721	0.045934	386.254	319.125	315.424	486.128	471.479	440.983	803.933	774.299
CPS1	ENSG00000021826	1373	carbamoyl-phosphate synthase 1 [Source:HGNC Symbol;Acc:HGNC:2323]	protein_coding	3208.54	-0.584792	0.154694	-0.511031	0.161812	-3.78032	0.000156628	0.00274465	2931.23	2370.38	1965.09	2985.08	4684.69	3943.04	3476.83	3312.01
MTCH1	ENSG00000137409	23787	mitochondrial carrier 1 [Source:HGNC Symbol;Acc:HGNC:17586]	protein_coding	6092.27	-0.553286	0.125095	-0.510791	0.128741	-4.42294	9.73677e-06	0.000289459	5108.97	4216.87	5206.86	5237.41	6269.66	6237.72	8003.63	8457.01
PLEKHA2	ENSG00000169499	59339	pleckstrin homology domain containing A2 [Source:HGNC Symbol;Acc:HGNC:14336]	protein_coding	1094.79	-0.602554	0.172963	-0.510108	0.183021	-3.48371	0.000494508	0.00673101	669.947	956.452	843.759	1006.85	1319.14	1510.34	1240.21	1211.59
SLC7A8	ENSG00000092068	23428	solute carrier family 7 member 8 [Source:HGNC Symbol;Acc:HGNC:11066]	protein_coding	1081.61	-0.663666	0.222781	-0.50943	0.245369	-2.979	0.0028919	0.0265008	1097.56	828.248	558.3	875.563	887.784	1455.36	1494.61	1455.44
CRTC1	ENSG00000105662	23373	CREB regulated transcription coactivator 1 [Source:HGNC Symbol;Acc:HGNC:16062]	protein_coding	1146.55	-0.608102	0.175419	-0.509027	0.185583	-3.46657	0.00052714	0.00704494	1042.97	762.763	818.525	1021.05	1103.46	1325.19	1518.05	1580.38
CEMIP2	ENSG00000135048	23670	cell migration inducing hyaluronidase 2 [Source:HGNC Symbol;Acc:HGNC:11869]	protein_coding	1252.06	-0.575833	0.14803	-0.507645	0.154121	-3.88997	0.000100258	0.00195509	838.675	1058.83	1066.13	1060.97	1469.61	1349.88	1608.98	1563.39
ZXDA	ENSG00000198205	7789	zinc finger X-linked duplicated A [Source:HGNC Symbol;Acc:HGNC:13198]	protein_coding	540.44	-0.724894	0.263741	-0.507497	0.304877	-2.74851	0.00598666	0.0447808	390.389	252.717	535.432	449.757	677.124	876.356	540.605	601.137
PHF1	ENSG00000112511	5252	PHD finger protein 1 [Source:HGNC Symbol;Acc:HGNC:8919]	protein_coding	827.612	-0.632982	0.200634	-0.507437	0.216785	-3.15491	0.0016055	0.0167746	607.915	864.219	637.945	488.79	932.926	1030.08	938.945	1120.08
RAB39B	ENSG00000155961	116442	RAB39B, member RAS oncogene family [Source:HGNC Symbol;Acc:HGNC:16499]	protein_coding	1452.29	-0.590237	0.16261	-0.507436	0.170998	-3.62977	0.000283674	0.00442432	1043.79	1191.64	1169.43	1224.19	1905.98	2147.69	1513.02	1422.56
BMP8B	ENSG00000116985	656	bone morphogenetic protein 8b [Source:HGNC Symbol;Acc:HGNC:1075]	protein_coding	758.225	-0.624812	0.194413	-0.506797	0.209033	-3.21384	0.00130974	0.0143841	503.701	485.143	657.659	739.838	927.91	829.228	955.682	966.641
ZSWIM4	ENSG00000132003	65249	zinc finger SWIM-type containing 4 [Source:HGNC Symbol;Acc:HGNC:25704]	protein_coding	425.232	-0.673568	0.231631	-0.506701	0.257039	-2.90794	0.00363818	0.0310795	344.899	352.328	328.829	293.629	366.148	554.315	553.994	607.713
TET2	ENSG00000168769	54790	tet methylcytosine dioxygenase 2 [Source:HGNC Symbol;Acc:HGNC:25941]	protein_coding	2117.14	-0.566375	0.139231	-0.505749	0.144399	-4.06788	4.74422e-05	0.00107429	1538.4	1739.51	1562.92	1976.45	2778.71	2807.48	2354.89	2178.78
NBDY	ENSG00000204272	550643	negative regulator of P-body association [Source:HGNC Symbol;Acc:HGNC:50713]	protein_coding	2142.54	-0.576152	0.150204	-0.505601	0.156622	-3.8358	0.000125154	0.00233171	2253.84	1564.26	1626.01	1434.43	2653.32	2454.02	2624.92	2529.49
COL4A1	ENSG00000187498	1282	collagen type IV alpha 1 chain [Source:HGNC Symbol;Acc:HGNC:2202]	protein_coding	2840.9	-0.541468	0.110005	-0.503603	0.112437	-4.92221	8.55709e-07	3.76187e-05	2167.82	2496.74	2103.09	2493.63	3235.15	3544.7	3306.11	3379.96
GPX3	ENSG00000211445	2878	glutathione peroxidase 3 [Source:HGNC Symbol;Acc:HGNC:4555]	protein_coding	1347.04	-0.574211	0.15224	-0.501413	0.158899	-3.77174	0.000162112	0.00281775	1104.17	1007.18	1243.56	979.354	1464.59	1899.71	1465.04	1612.71
FOXP2	ENSG00000128573	93986	forkhead box P2 [Source:HGNC Symbol;Acc:HGNC:13875]	protein_coding	1261.81	-0.613791	0.189184	-0.501238	0.202685	-3.24441	0.00117696	0.013275	875.067	1248.83	909.998	956.289	1449.55	2026.5	1396.42	1231.86
PERP	ENSG00000112378	64065	p53 apoptosis effector related to PMP22 [Source:HGNC Symbol;Acc:HGNC:17637]	protein_coding	7692.86	-0.535501	0.105321	-0.50055	0.107524	-5.08444	3.68708e-07	1.84784e-05	6493.53	6702.54	5670.53	6230.07	10708.6	9016.03	8442.14	8279.47
MACROD2	ENSG00000172264	140733	mono-ADP ribosylhydrolase 2 [Source:HGNC Symbol;Acc:HGNC:16126]	protein_coding	395.471	-0.754267	0.283198	-0.500256	0.337834	-2.6634	0.00773561	0.0531649	259.708	358.785	274.419	276.774	677.124	607.053	354.266	355.641
TST	ENSG00000128311	7263	thiosulfate sulfurtransferase [Source:HGNC Symbol;Acc:HGNC:12388]	protein_coding	1130.36	-0.619301	0.192694	-0.500081	0.206694	-3.21392	0.00130938	0.0143841	951.987	761.841	783.828	1080.48	1023.21	1218.59	1615.68	1607.23
TSC22D4	ENSG00000166925	81628	TSC22 domain family member 4 [Source:HGNC Symbol;Acc:HGNC:21696]	protein_coding	1340.38	-0.574551	0.154188	-0.499803	0.161113	-3.7263	0.000194314	0.00324973	888.301	1175.97	1251.44	997.095	1494.69	1592.25	1561.56	1761.76
MCRIP2	ENSG00000172366	84331	MAPK regulated corepressor interacting protein 2 [Source:HGNC Symbol;Acc:HGNC:14142]	protein_coding	863.876	-0.594512	0.173598	-0.499623	0.183666	-3.42464	0.000615616	0.00797488	682.354	617.036	652.927	807.257	942.957	924.606	1195.58	1088.29
CYP2U1	ENSG00000155016	113612	cytochrome P450 family 2 subfamily U member 1 [Source:HGNC Symbol;Acc:HGNC:20582]	protein_coding	1040.06	-0.599263	0.178392	-0.498669	0.189794	-3.35924	0.000781562	0.0096476	690.625	940.772	862.684	805.483	1434.5	1448.62	1054.99	1082.81
FURIN	ENSG00000140564	5045	furin, paired basic amino acid cleaving enzyme [Source:HGNC Symbol;Acc:HGNC:8568]	protein_coding	3045.08	-0.545465	0.12134	-0.497455	0.124587	-4.49533	6.94626e-06	0.000221735	2395.27	2262.46	2569.13	2687.9	3375.59	3141.86	3834.44	4093.98
SOS2	ENSG00000100485	6655	SOS Ras/Rho guanine nucleotide exchange factor 2 [Source:HGNC Symbol;Acc:HGNC:11188]	protein_coding	2349.58	-0.580633	0.162625	-0.496758	0.171096	-3.57037	0.000356471	0.0052881	1871.72	2019.89	2032.91	1591.45	3420.73	3282.13	2433	2144.8
MAP2K1	ENSG00000169032	5604	mitogen-activated protein kinase kinase 1 [Source:HGNC Symbol;Acc:HGNC:6840]	protein_coding	3918.27	-0.554664	0.137681	-0.49563	0.142446	-4.02862	5.61052e-05	0.00123698	3332.37	2481.06	3795.34	3102.17	3912.27	4781.24	5068.52	4873.21
PEX2	ENSG00000164751	5828	peroxisomal biogenesis factor 2 [Source:HGNC Symbol;Acc:HGNC:9717]	protein_coding	1301.98	-0.604842	0.185723	-0.495357	0.198798	-3.25668	0.00112722	0.012849	1196.81	1110.48	755.44	1055.64	2016.32	1455.36	1503.54	1322.28
VGLL3	ENSG00000206538	389136	vestigial like family member 3 [Source:HGNC Symbol;Acc:HGNC:24327]	protein_coding	723.966	-0.621203	0.199149	-0.495284	0.21562	-3.11929	0.00181287	0.0185111	568.215	641.939	537.009	523.386	1103.46	938.071	806.723	672.922
KCNQ2	ENSG00000075043	3785	potassium voltage-gated channel subfamily Q member 2 [Source:HGNC Symbol;Acc:HGNC:6296]	protein_coding	1188.34	-0.561321	0.145871	-0.493978	0.15169	-3.84806	0.000119059	0.00223756	988.379	1029.32	908.421	920.805	1324.15	1252.26	1504.66	1578.74
CRELD2	ENSG00000184164	79174	cysteine rich with EGF like domains 2 [Source:HGNC Symbol;Acc:HGNC:28150]	protein_coding	1704.52	-0.547921	0.131585	-0.492946	0.135926	-4.16401	3.12712e-05	0.000759551	1452.38	1450.82	1341.34	1289.84	2156.76	1714.56	2161.3	2069.18
IL17RA	ENSG00000177663	23765	interleukin 17 receptor A [Source:HGNC Symbol;Acc:HGNC:5985]	protein_coding	2121.91	-0.541226	0.123729	-0.492732	0.127171	-4.37429	1.21828e-05	0.000350896	1822.09	1708.15	1735.62	1662.42	2226.98	2317.12	2655.04	2847.86
CBX8	ENSG00000141570	57332	chromobox 8 [Source:HGNC Symbol;Acc:HGNC:15962]	protein_coding	862.794	-0.659882	0.229685	-0.492494	0.255317	-2.87299	0.00406613	0.0336087	706.34	403.979	648.196	920.805	927.91	1018.86	1198.93	1077.33
SNRNP27	ENSG00000124380	11017	small nuclear ribonucleoprotein U4/U6.U5 subunit 27 [Source:HGNC Symbol;Acc:HGNC:30240]	protein_coding	2521.29	-0.563832	0.149454	-0.492478	0.155966	-3.7726	0.000161553	0.00281454	2449.86	1662.95	2133.05	1878.87	3500.98	3158.7	2517.24	2868.69
TRIQK	ENSG00000205133	286144	triple QxxK/R motif containing [Source:HGNC Symbol;Acc:HGNC:27828]	protein_coding	977.006	-0.61692	0.197362	-0.492086	0.213017	-3.12584	0.001773	0.018196	869.277	619.803	702.606	893.305	1128.54	1549.61	1026.54	1026.37
MSX1	ENSG00000163132	4487	msh homeobox 1 [Source:HGNC Symbol;Acc:HGNC:7391]	protein_coding	1259.97	-0.554988	0.140326	-0.491906	0.145527	-3.955	7.65347e-05	0.00157199	1099.21	1014.56	883.975	1087.58	1434.5	1613.57	1470.62	1475.72
MYH3	ENSG00000109063	4621	myosin heavy chain 3 [Source:HGNC Symbol;Acc:HGNC:7573]	protein_coding	457.01	-0.796193	0.308394	-0.491878	0.384023	-2.58174	0.00983048	0.0638175	188.578	359.707	303.595	476.37	862.706	507.187	435.162	522.775
C2orf15	ENSG00000273045	150590	chromosome 2 open reading frame 15 [Source:HGNC Symbol;Acc:HGNC:28436]	protein_coding	316.975	-0.789787	0.305339	-0.491805	0.377805	-2.58659	0.00969315	0.0631391	217.526	136.504	297.287	272.338	531.667	368.047	341.993	370.436
PLA2G15	ENSG00000103066	23659	phospholipase A2 group XV [Source:HGNC Symbol;Acc:HGNC:17163]	protein_coding	908.547	-0.635823	0.21374	-0.490632	0.23387	-2.97475	0.00293228	0.0266869	920.557	651.162	621.385	657.338	1018.19	787.71	1221.8	1390.23
MADD	ENSG00000110514	8567	MAP kinase activating death domain [Source:HGNC Symbol;Acc:HGNC:6766]	protein_coding	4340.25	-0.54863	0.134877	-0.489379	0.139395	-4.06764	4.74917e-05	0.00107429	3779	3008.63	3807.17	3522.66	4278.42	4482.77	5817.22	6026.16
ALDH4A1	ENSG00000159423	8659	aldehyde dehydrogenase 4 family member A1 [Source:HGNC Symbol;Acc:HGNC:406]	protein_coding	871.501	-0.622893	0.204739	-0.489344	0.222257	-3.04237	0.0023472	0.022593	629.42	872.52	520.449	726.531	998.13	844.937	1178.84	1201.18
NSF	ENSG00000073969	4905	N-ethylmaleimide sensitive factor, vesicle fusing ATPase [Source:HGNC Symbol;Acc:HGNC:8016]	protein_coding	7122.67	-0.518318	0.0957215	-0.489095	0.0973652	-5.41486	6.13374e-08	4.05686e-06	6046.07	6209.1	5609.02	5547.9	8933.02	9087.84	7984.1	7564.35
KHK	ENSG00000138030	3795	ketohexokinase [Source:HGNC Symbol;Acc:HGNC:6315]	protein_coding	2111.59	-0.571802	0.162819	-0.489066	0.171145	-3.51188	0.000444942	0.00623533	1447.42	1870.48	1519.55	1968.47	2166.8	2052.31	2922.84	2944.86
HCN3	ENSG00000143630	57657	hyperpolarization activated cyclic nucleotide gated potassium channel 3 [Source:HGNC Symbol;Acc:HGNC:19183]	protein_coding	1955.71	-0.554003	0.142985	-0.488653	0.14847	-3.87455	0.00010682	0.00205903	1746	1473.88	1343.71	1785.72	2046.42	2401.28	2197.01	2651.69
CDC23	ENSG00000094880	8697	cell division cycle 23 [Source:HGNC Symbol;Acc:HGNC:1724]	protein_coding	5185.13	-0.54391	0.132171	-0.487726	0.136557	-4.11521	3.86832e-05	0.000903108	4431.58	4618.08	3736.98	4067.33	7398.2	6820.09	5230.31	5178.43
TSKU	ENSG00000182704	25987	tsukushi, small leucine rich proteoglycan [Source:HGNC Symbol;Acc:HGNC:28850]	protein_coding	708.678	-0.707295	0.263205	-0.486522	0.304158	-2.68724	0.00720443	0.0503808	310.988	703.734	580.38	566.854	586.84	828.106	1035.46	1057.06
ARHGEF2	ENSG00000116584	9181	Rho/Rac guanine nucleotide exchange factor 2 [Source:HGNC Symbol;Acc:HGNC:682]	protein_coding	4586.6	-0.534301	0.120499	-0.486364	0.12372	-4.43409	9.24633e-06	0.000278037	4351.35	3456.88	3293.02	3900.56	4855.23	5060.64	5676.63	6098.5
LAMA5	ENSG00000130702	3911	laminin subunit alpha 5 [Source:HGNC Symbol;Acc:HGNC:6485]	protein_coding	3397.61	-0.610675	0.198452	-0.485079	0.214215	-3.07719	0.0020896	0.0206196	2375.42	2597.27	2826.2	2978.87	2211.94	3888.06	4868.23	5434.89
GPRASP1	ENSG00000198932	9737	G protein-coupled receptor associated sorting protein 1 [Source:HGNC Symbol;Acc:HGNC:24834]	protein_coding	642.508	-0.693652	0.254938	-0.484759	0.292759	-2.72086	0.00651125	0.0473846	500.393	366.163	696.298	391.209	1073.37	815.763	636.006	660.867
PMF1	ENSG00000160783	11243	polyamine modulated factor 1 [Source:HGNC Symbol;Acc:HGNC:9112]	protein_coding	1000.3	-0.624265	0.207341	-0.482893	0.22546	-3.01081	0.00260553	0.0244381	979.281	647.473	714.435	817.902	927.91	989.687	1449.98	1475.72
LIPH	ENSG00000163898	200879	lipase H [Source:HGNC Symbol;Acc:HGNC:18483]	protein_coding	152.343	-0.993961	0.397196	-0.482153	0.625444	-2.50245	0.0123338	0.0750155	147.223	123.592	63.0848	71.8547	240.755	201.977	205.865	164.395
NOTCH3	ENSG00000074181	4854	notch receptor 3 [Source:HGNC Symbol;Acc:HGNC:7883]	protein_coding	3117.9	-0.561825	0.159431	-0.481632	0.167238	-3.52393	0.000425201	0.00603104	2413.46	2446.93	2356.22	2874.19	2929.19	2936.52	4395.69	4591
TFPT	ENSG00000105619	29844	TCF3 fusion partner [Source:HGNC Symbol;Acc:HGNC:13630]	protein_coding	978.858	-0.619127	0.206668	-0.481001	0.224913	-2.99576	0.00273764	0.0254077	872.586	703.734	532.278	982.015	1143.59	988.565	1278.15	1329.95
FCGBP	ENSG00000275395	8857	Fc fragment of IgG binding protein [Source:HGNC Symbol;Acc:HGNC:13572]	protein_coding	254.096	-0.851769	0.33962	-0.480173	0.448997	-2.50801	0.0121414	0.0743571	209.255	107.912	140.364	269.677	270.849	300.721	383.277	350.709
TAF10	ENSG00000166337	6881	TATA-box binding protein associated factor 10 [Source:HGNC Symbol;Acc:HGNC:11543]	protein_coding	485.618	-0.651953	0.230967	-0.479649	0.257862	-2.82271	0.00476201	0.0377024	364.749	366.163	282.304	493.225	687.155	571.146	561.805	558.394
FBLN2	ENSG00000163520	2199	fibulin 2 [Source:HGNC Symbol;Acc:HGNC:3601]	protein_coding	159.623	-1.11136	0.439495	-0.479488	0.862124	-2.52872	0.011448	0.0710361	133.162	93.1549	40.2165	135.726	285.897	149.239	252.729	186.862
LMX1B	ENSG00000136944	4010	LIM homeobox transcription factor 1 beta [Source:HGNC Symbol;Acc:HGNC:6654]	protein_coding	1097.08	-0.563059	0.162034	-0.478254	0.170379	-3.47494	0.000510971	0.00690248	879.203	850.384	842.182	970.483	1359.26	1026.72	1387.5	1460.92
DCAF12	ENSG00000198876	25853	DDB1 and CUL4 associated factor 12 [Source:HGNC Symbol;Acc:HGNC:19911]	protein_coding	5206.89	-0.507065	0.0942763	-0.477921	0.0958499	-5.3785	7.51079e-08	4.80531e-06	4551.51	4321.1	4313.42	4010.56	6279.69	6585.57	5956.14	5637.1
HOXB7	ENSG00000260027	3217	homeobox B7 [Source:HGNC Symbol;Acc:HGNC:5118]	protein_coding	997.903	-0.555607	0.15471	-0.477568	0.161899	-3.59129	0.000329051	0.00497124	698.069	813.491	918.672	801.934	1178.7	1256.75	1100.74	1214.88
PDZD4	ENSG00000067840	57595	PDZ domain containing 4 [Source:HGNC Symbol;Acc:HGNC:21167]	protein_coding	1679.59	-0.589565	0.187069	-0.476457	0.200223	-3.15158	0.00162387	0.0169313	1047.93	1023.78	1563.71	1733.38	1870.87	1750.47	2169.67	2276.87
ZNF579	ENSG00000218891	163033	zinc finger protein 579 [Source:HGNC Symbol;Acc:HGNC:26646]	protein_coding	944.249	-0.598602	0.19516	-0.475366	0.210311	-3.06725	0.00216041	0.0211333	660.022	795.967	555.146	995.321	1108.48	1091.8	1185.54	1161.72
IFITM1	ENSG00000185885	8519	interferon induced transmembrane protein 1 [Source:HGNC Symbol;Acc:HGNC:5412]	protein_coding	721.46	-0.58161	0.181774	-0.475327	0.193447	-3.19964	0.00137602	0.0148304	610.396	611.502	584.323	516.29	677.124	913.385	888.734	969.929
FOXO4	ENSG00000184481	4303	forkhead box O4 [Source:HGNC Symbol;Acc:HGNC:7139]	protein_coding	1080.48	-0.569796	0.170707	-0.47527	0.180395	-3.33786	0.000844259	0.0102912	902.361	875.287	790.925	918.144	1173.68	1018.86	1481.22	1483.39
HLA-DQB1	ENSG00000179344	3119	major histocompatibility complex, class II, DQ beta 1 [Source:HGNC Symbol;Acc:HGNC:4944]	protein_coding	687.911	-0.658995	0.238283	-0.474029	0.268273	-2.7656	0.00568183	0.0431876	590.546	381.843	495.215	659.999	1053.3	572.268	855.26	894.855
ALDH2	ENSG00000111275	217	aldehyde dehydrogenase 2 family member [Source:HGNC Symbol;Acc:HGNC:404]	protein_coding	3058.04	-0.510388	0.105454	-0.472972	0.107584	-4.83993	1.29884e-06	5.42445e-05	2720.32	2349.16	2486.33	2545.96	3300.35	3872.35	3532.62	3657.24
TMEM63C	ENSG00000165548	57156	transmembrane protein 63C [Source:HGNC Symbol;Acc:HGNC:23787]	protein_coding	755.162	-0.632074	0.221744	-0.472942	0.244465	-2.85047	0.00436542	0.0355547	609.569	723.103	445.536	602.338	621.951	990.809	935.04	1112.95
NCOR2	ENSG00000196498	9612	nuclear receptor corepressor 2 [Source:HGNC Symbol;Acc:HGNC:7673]	protein_coding	6301.36	-0.523514	0.125225	-0.472927	0.128875	-4.18059	2.90759e-05	0.000717243	5362.89	4914.15	4893.8	5539.91	5632.67	7317.18	8606.16	8144.12
REEP2	ENSG00000132563	51308	receptor accessory protein 2 [Source:HGNC Symbol;Acc:HGNC:17975]	protein_coding	2896.54	-0.511734	0.114144	-0.472897	0.117035	-4.48322	7.35234e-06	0.000232232	2574.75	2206.2	2298.65	2475.88	3380.6	3037.51	3413.23	3785.46
SH3BP1	ENSG00000100092	23616	SH3 domain binding protein 1 [Source:HGNC Symbol;Acc:HGNC:10824]	protein_coding	268.543	-0.795691	0.315413	-0.472161	0.397191	-2.5227	0.0116459	0.071917	147.223	141.116	298.864	198.709	315.991	366.925	309.076	370.436
CHPF	ENSG00000123989	79586	chondroitin polymerizing factor [Source:HGNC Symbol;Acc:HGNC:24291]	protein_coding	2205.68	-0.569021	0.177229	-0.470834	0.188264	-3.21065	0.00132437	0.01445	1581.41	1700.77	1704.08	2128.14	2317.27	1863.8	3018.24	3331.73
	ENSG00000277196	102724788	proline dehydrogenase 1, mitochondrial [Source:NCBI gene (formerly Entrezgene);Acc:102724788]	protein_coding	280.966	-0.951839	0.384114	-0.47059	0.576675	-2.47802	0.0132115	0.0789116	134.817	83.9316	283.093	267.016	255.802	393.855	376.582	452.634
DEPDC1B	ENSG00000035499	55789	DEP domain containing 1B [Source:HGNC Symbol;Acc:HGNC:24902]	protein_coding	2181.85	-0.55077	0.157201	-0.470406	0.164907	-3.50361	0.000459004	0.00637813	1923.82	1996.83	1379.98	1770.64	2919.16	2985.89	2303.01	2175.49
TGFBR3	ENSG00000069702	7049	transforming growth factor beta receptor 3 [Source:HGNC Symbol;Acc:HGNC:11774]	protein_coding	1299.84	-0.542484	0.148319	-0.469655	0.154715	-3.65755	0.000254635	0.00405554	1052.07	856.841	1182.05	1137.26	1635.13	1491.26	1543.71	1500.38
BRPF3	ENSG00000096070	27154	bromodomain and PHD finger containing 3 [Source:HGNC Symbol;Acc:HGNC:14256]	protein_coding	1855.97	-0.555657	0.162876	-0.469039	0.171509	-3.41154	0.000645966	0.00826561	1859.31	1477.57	1183.63	1481.45	2583.1	1815.55	2266.19	2180.97
MMP11	ENSG00000099953	4320	matrix metallopeptidase 11 [Source:HGNC Symbol;Acc:HGNC:7157]	protein_coding	467.542	-0.695262	0.264126	-0.468663	0.305613	-2.63231	0.00848053	0.0571258	364.749	295.144	451.845	325.564	341.07	603.687	637.679	720.597
KCTD13	ENSG00000174943	253980	potassium channel tetramerization domain containing 13 [Source:HGNC Symbol;Acc:HGNC:22234]	protein_coding	1542.46	-0.603426	0.204334	-0.468005	0.221892	-2.95314	0.0031456	0.0282016	752.657	1430.53	1398.9	1323.55	1574.94	1585.52	1997.84	2275.77
SATB2	ENSG00000119042	23314	SATB homeobox 2 [Source:HGNC Symbol;Acc:HGNC:21637]	protein_coding	2544.34	-0.511659	0.116428	-0.467511	0.119414	-4.39463	1.1096e-05	0.000325202	2211.65	2237.56	2047.1	1893.95	2969.31	3324.77	2921.72	2748.68
NPTXR	ENSG00000221890	23467	neuronal pentraxin receptor [Source:HGNC Symbol;Acc:HGNC:7954]	protein_coding	659.964	-0.628736	0.222499	-0.467275	0.245749	-2.82579	0.00471635	0.0374797	473.099	469.464	551.203	584.596	722.265	559.925	901.008	1018.15
ACSL6	ENSG00000164398	23305	acyl-CoA synthetase long chain family member 6 [Source:HGNC Symbol;Acc:HGNC:16496]	protein_coding	926.119	-0.597986	0.200805	-0.466507	0.217539	-2.97795	0.00290186	0.0265321	708.821	787.666	637.945	812.58	1078.38	1531.66	940.061	911.843
PPIP5K1	ENSG00000168781	9677	diphosphoinositol pentakisphosphate kinase 1 [Source:HGNC Symbol;Acc:HGNC:29023]	protein_coding	3768.57	-0.494756	0.0934723	-0.46636	0.09497	-5.29308	1.20276e-07	7.09157e-06	3305.9	3007.7	2978.39	3228.14	4303.5	4299.87	4519.55	4505.51
SVIP	ENSG00000198168	258010	small VCP interacting protein [Source:HGNC Symbol;Acc:HGNC:25238]	protein_coding	2538.76	-0.53784	0.148859	-0.465843	0.155342	-3.61307	0.00030259	0.00465178	1913.9	2564.07	2022.66	1767.98	3556.15	3158.7	2602.6	2724.02
LAMB2	ENSG00000172037	3913	laminin subunit beta 2 [Source:HGNC Symbol;Acc:HGNC:6487]	protein_coding	6622.93	-0.526769	0.136657	-0.465669	0.141502	-3.85468	0.000115883	0.00219157	5814.48	4826.53	4796.02	6292.17	6304.77	6952.5	8669.2	9327.76
MEF2D	ENSG00000116604	4209	myocyte enhancer factor 2D [Source:HGNC Symbol;Acc:HGNC:6997]	protein_coding	1593.4	-0.572948	0.181515	-0.465262	0.193369	-3.15649	0.00159683	0.0167072	1374.63	1114.17	1423.35	1223.3	1564.91	1447.5	2133.41	2465.92
FYCO1	ENSG00000163820	79443	FYVE and coiled-coil domain autophagy adaptor 1 [Source:HGNC Symbol;Acc:HGNC:14673]	protein_coding	4239.72	-0.500378	0.104292	-0.464922	0.106427	-4.79788	1.60355e-06	6.42937e-05	3617.72	3977.99	3235.46	3214.83	5035.79	4821.64	5177.31	4837.04
NRAS	ENSG00000213281	4893	NRAS proto-oncogene, GTPase [Source:HGNC Symbol;Acc:HGNC:7989]	protein_coding	7586.9	-0.518966	0.128804	-0.464547	0.132919	-4.02911	5.59876e-05	0.00123698	6347.96	6064.29	7115.96	5403.3	9941.18	10491.6	8107.96	7222.96
ACTB	ENSG00000075624	60	actin beta [Source:HGNC Symbol;Acc:HGNC:132]	protein_coding	51829	-0.490071	0.0909914	-0.464316	0.0923915	-5.38591	7.20809e-08	4.65123e-06	40742.7	41216.9	45923.3	44589.9	51591.8	60630.1	64427.9	65509.1
C11orf95	ENSG00000188070	65998	chromosome 11 open reading frame 95 [Source:HGNC Symbol;Acc:HGNC:28449]	protein_coding	2250.92	-0.50967	0.11854	-0.463602	0.121665	-4.29956	1.7114e-05	0.000455413	1836.15	2032.81	1615.76	1950.72	2517.9	2785.04	2626.03	2642.92
CUEDC2	ENSG00000107874	79004	CUE domain containing 2 [Source:HGNC Symbol;Acc:HGNC:28352]	protein_coding	3363.54	-0.511894	0.121171	-0.463442	0.124463	-4.22457	2.39402e-05	0.000604942	2698.81	2441.4	3027.28	2941.61	3425.74	3720.86	4314.8	4337.83
SLIT1	ENSG00000187122	6585	slit guidance ligand 1 [Source:HGNC Symbol;Acc:HGNC:11085]	protein_coding	610.841	-0.61864	0.217816	-0.462804	0.239475	-2.84019	0.00450865	0.0363087	466.482	549.706	490.484	426.693	642.014	565.535	798.354	947.462
ZNF688	ENSG00000229809	146542	zinc finger protein 688 [Source:HGNC Symbol;Acc:HGNC:30489]	protein_coding	528.627	-0.634113	0.228843	-0.46262	0.254282	-2.77095	0.00558928	0.0426789	368.057	372.62	402.165	520.725	531.667	528.506	768.786	736.488
C12orf76	ENSG00000174456	400073	chromosome 12 open reading frame 76 [Source:HGNC Symbol;Acc:HGNC:33790]	protein_coding	638.091	-0.665401	0.248602	-0.462003	0.283301	-2.67657	0.00743792	0.0515579	297.754	676.065	429.765	567.741	872.737	780.978	778.27	701.418
JAZF1	ENSG00000153814	221895	JAZF zinc finger 1 [Source:HGNC Symbol;Acc:HGNC:28917]	protein_coding	1177.51	-0.546003	0.160348	-0.461237	0.168635	-3.40511	0.000661366	0.00839126	938.753	1029.32	906.843	944.757	1564.91	1631.53	1198.93	1205.01
CBX4	ENSG00000141582	8535	chromobox 4 [Source:HGNC Symbol;Acc:HGNC:1554]	protein_coding	5275.65	-0.516102	0.129798	-0.460868	0.133925	-3.97621	7.00236e-05	0.0014704	4786.4	3634.89	4415.93	4541.93	5687.84	5103.28	7120.47	6914.44
PLA2G6	ENSG00000184381	8398	phospholipase A2 group VI [Source:HGNC Symbol;Acc:HGNC:9039]	protein_coding	1735.77	-0.538889	0.154371	-0.460669	0.161346	-3.49086	0.000481466	0.00662074	1245.61	1496.01	1470.66	1467.26	1554.88	2073.63	2110.53	2467.57
MAST3	ENSG00000099308	23031	microtubule associated serine/threonine kinase 3 [Source:HGNC Symbol;Acc:HGNC:19036]	protein_coding	1154.68	-0.554506	0.170335	-0.459187	0.18007	-3.25539	0.00113237	0.0128783	883.338	738.783	1123.7	999.757	1299.07	1224.2	1456.12	1512.43
AP5Z1	ENSG00000242802	9907	adaptor related protein complex 5 subunit zeta 1 [Source:HGNC Symbol;Acc:HGNC:22197]	protein_coding	1223.25	-0.585718	0.196315	-0.458891	0.211565	-2.98356	0.00284916	0.0262001	880.857	948.151	880.821	1217.1	1063.33	1256.75	1732.84	1806.15
ATP6V0E2	ENSG00000171130	155066	ATPase H+ transporting V0 subunit e2 [Source:HGNC Symbol;Acc:HGNC:21723]	protein_coding	1783.24	-0.561103	0.175275	-0.458412	0.185924	-3.20127	0.00136823	0.0147676	1670.73	1305.09	1457.26	1342.18	1740.46	1625.91	2534.54	2589.77
ZNF703	ENSG00000183779	80139	zinc finger protein 703 [Source:HGNC Symbol;Acc:HGNC:25883]	protein_coding	17376.5	-0.50568	0.117275	-0.458015	0.120282	-4.31191	1.61848e-05	0.000440032	14255.8	13087.8	14611.2	15510	18357.6	16573.3	22005.2	24611
MFSD13A	ENSG00000138111	79847	major facilitator superfamily domain containing 13A [Source:HGNC Symbol;Acc:HGNC:26196]	protein_coding	2075.04	-0.512143	0.12864	-0.457621	0.132637	-3.98121	6.85665e-05	0.00144281	1719.53	1750.57	1632.32	1748.47	2297.2	2087.1	2550.72	2814.44
STK40	ENSG00000196182	83931	serine/threonine kinase 40 [Source:HGNC Symbol;Acc:HGNC:21373]	protein_coding	3657.14	-0.508243	0.124224	-0.457595	0.127786	-4.09134	4.28895e-05	0.000985999	3135.52	2642.46	2910.57	3410	3546.12	4351.48	4504.48	4756.49
PTPN1	ENSG00000196396	5770	protein tyrosine phosphatase non-receptor type 1 [Source:HGNC Symbol;Acc:HGNC:9642]	protein_coding	2482.56	-0.491395	0.101814	-0.457131	0.103793	-4.82641	1.39019e-06	5.71078e-05	1980.07	2066.01	2058.93	2150.32	2899.09	2926.42	2777.78	3001.85
DNAJB9	ENSG00000128590	4189	DnaJ heat shock protein family (Hsp40) member B9 [Source:HGNC Symbol;Acc:HGNC:6968]	protein_coding	1739.08	-0.562239	0.179829	-0.456943	0.191896	-3.12652	0.00176891	0.0181787	1333.28	1552.27	1547.94	1163.87	2823.86	2103.93	1750.69	1636.82
RPL28	ENSG00000108107	6158	ribosomal protein L28 [Source:HGNC Symbol;Acc:HGNC:10330]	protein_coding	20704.5	-0.489388	0.104469	-0.456521	0.106568	-4.68455	2.80581e-06	0.000104678	17109.3	16612.9	17945.2	17264.7	20664.8	21460.1	28068.5	26510.3
DLG4	ENSG00000132535	1742	discs large MAGUK scaffold protein 4 [Source:HGNC Symbol;Acc:HGNC:2903]	protein_coding	1110.8	-0.59475	0.205083	-0.456059	0.222685	-2.90004	0.00373114	0.0316221	875.067	711.113	827.199	1139.92	917.879	1307.24	1467.83	1640.11
RCOR1	ENSG00000089902	23186	REST corepressor 1 [Source:HGNC Symbol;Acc:HGNC:17441]	protein_coding	3493.87	-0.494436	0.108087	-0.45571	0.110548	-4.57442	4.77542e-06	0.000161708	2937.84	3090.71	2841.18	2712.74	4649.58	4101.25	3894.14	3723.54
SATB1	ENSG00000182568	6304	SATB homeobox 1 [Source:HGNC Symbol;Acc:HGNC:10541]	protein_coding	200.209	-0.99004	0.399581	-0.455546	0.64152	-2.4777	0.0132234	0.0789256	141.433	189.999	73.336	129.516	315.991	387.123	177.412	186.862
WDR36	ENSG00000134987	134430	WD repeat domain 36 [Source:HGNC Symbol;Acc:HGNC:30696]	protein_coding	4804.69	-0.538055	0.158359	-0.455149	0.166224	-3.39769	0.000679582	0.00858615	3496.13	3336.05	4821.25	4000.8	7242.72	6210.79	4983.16	4346.6
SLC35G2	ENSG00000168917	80723	solute carrier family 35 member G2 [Source:HGNC Symbol;Acc:HGNC:28480]	protein_coding	1271.72	-0.544016	0.164898	-0.453597	0.173974	-3.29911	0.000969906	0.0113713	805.591	1178.73	1035.38	1108.87	1780.58	1362.22	1434.92	1467.5
SNAP23	ENSG00000092531	8773	synaptosome associated protein 23 [Source:HGNC Symbol;Acc:HGNC:11131]	protein_coding	1717.34	-0.587258	0.202582	-0.453417	0.220118	-2.89887	0.00374513	0.0317227	1726.15	1225.77	1035.38	1487.66	2753.64	2285.71	1669.24	1555.17
CIC	ENSG00000079432	23152	capicua transcriptional repressor [Source:HGNC Symbol;Acc:HGNC:14214]	protein_coding	2353.11	-0.522663	0.145342	-0.452978	0.151102	-3.59609	0.000323034	0.00491085	2076.01	1793	1761.64	2116.61	2071.5	2868.07	3056.73	3081.31
MXI1	ENSG00000119950	4601	MAX interactor 1, dimerization protein [Source:HGNC Symbol;Acc:HGNC:7534]	protein_coding	1915.26	-0.507836	0.128793	-0.45212	0.132955	-3.94305	8.04517e-05	0.00163458	1458.17	1478.49	1674.11	1705	2442.66	2439.43	2072.6	2051.65
ERBB3	ENSG00000065361	2065	erb-b2 receptor tyrosine kinase 3 [Source:HGNC Symbol;Acc:HGNC:3431]	protein_coding	935.493	-0.579636	0.194962	-0.452054	0.210227	-2.97308	0.00294827	0.0268001	1047.93	634.56	654.504	660.886	1168.67	1137.8	1124.73	1054.87
MYPOP	ENSG00000176182	339344	Myb related transcription factor, partner of profilin [Source:HGNC Symbol;Acc:HGNC:20178]	protein_coding	742.837	-0.572034	0.190229	-0.451551	0.204492	-3.00708	0.00263769	0.024678	674.91	617.036	483.387	608.548	1028.22	720.384	906.587	903.623
FBXL15	ENSG00000107872	79176	F-box and leucine rich repeat protein 15 [Source:HGNC Symbol;Acc:HGNC:28155]	protein_coding	828.505	-0.61567	0.222236	-0.4515	0.245657	-2.77034	0.00559971	0.0427368	855.217	397.522	690.778	674.193	993.115	914.507	1084.56	1018.15
RTN4RL2	ENSG00000186907	349667	reticulon 4 receptor like 2 [Source:HGNC Symbol;Acc:HGNC:23053]	protein_coding	791.65	-0.593783	0.207189	-0.451391	0.225463	-2.86591	0.00415818	0.0342191	498.739	575.531	727.052	730.08	797.501	791.076	1135.88	1077.33
ARHGAP1	ENSG00000175220	392	Rho GTPase activating protein 1 [Source:HGNC Symbol;Acc:HGNC:673]	protein_coding	2062.94	-0.54046	0.164134	-0.450778	0.172858	-3.2928	0.00099196	0.0115613	2048.72	1401.93	1954.84	1317.34	2502.85	2102.8	2581.96	2593.05
ING4	ENSG00000111653	51147	inhibitor of growth family member 4 [Source:HGNC Symbol;Acc:HGNC:19423]	protein_coding	871.174	-0.583152	0.197371	-0.450759	0.213567	-2.9546	0.00313077	0.028088	640.172	627.181	655.293	855.16	1359.26	826.983	970.745	1034.59
MEGF8	ENSG00000105429	1954	multiple EGF like domains 8 [Source:HGNC Symbol;Acc:HGNC:3233]	protein_coding	5016.93	-0.509794	0.133833	-0.450024	0.138334	-3.80917	0.000139434	0.00253799	3785.62	4037.02	3994.84	4758.38	5065.89	4868.77	6776.25	6848.68
DNAJC12	ENSG00000108176	56521	DnaJ heat shock protein family (Hsp40) member C12 [Source:HGNC Symbol;Acc:HGNC:28908]	protein_coding	1169.95	-0.561341	0.183118	-0.449523	0.19564	-3.06546	0.00217335	0.021246	1006.58	646.55	1012.51	1109.76	1514.75	1462.09	1269.78	1337.63
FAXDC2	ENSG00000170271	10826	fatty acid hydroxylase domain containing 2 [Source:HGNC Symbol;Acc:HGNC:1334]	protein_coding	665.973	-0.57586	0.193172	-0.449288	0.208071	-2.98107	0.00287243	0.0263657	533.477	422.425	619.019	561.532	827.596	871.867	692.911	798.958
HELZ2	ENSG00000130589	85441	helicase with zinc finger 2 [Source:HGNC Symbol;Acc:HGNC:30021]	protein_coding	2092.05	-0.525798	0.152072	-0.448657	0.158836	-3.45755	0.000545121	0.00722138	1752.62	1397.32	1622.86	2097.09	2186.86	2225.11	2802.89	2651.69
SPTLC2	ENSG00000100596	9517	serine palmitoyltransferase long chain base subunit 2 [Source:HGNC Symbol;Acc:HGNC:11278]	protein_coding	5545.42	-0.488062	0.108976	-0.448393	0.111482	-4.4786	7.51341e-06	0.000235342	4276.08	4970.41	4831.5	4360.07	7613.88	6303.93	6171.49	5836.01
RASSF5	ENSG00000266094	83593	Ras association domain family member 5 [Source:HGNC Symbol;Acc:HGNC:17609]	protein_coding	898.118	-0.624345	0.230019	-0.448265	0.255974	-2.71431	0.00664132	0.0480059	471.444	807.957	693.932	864.918	712.234	1202.89	1243	1188.57
PCK2	ENSG00000100889	5106	phosphoenolpyruvate carboxykinase 2, mitochondrial [Source:HGNC Symbol;Acc:HGNC:8725]	protein_coding	12463.8	-0.487759	0.111905	-0.44616	0.114507	-4.35867	1.30856e-05	0.000366372	10947.4	10428.7	9367.3	10790.6	12163.1	13120.6	16310.2	16582.5
	ENSG00000286190	728392	uncharacterized LOC728392 [Source:NCBI gene (formerly Entrezgene);Acc:728392]	protein_coding	394.913	-0.812438	0.330717	-0.446069	0.430363	-2.4566	0.0140259	0.0820542	468.136	165.096	323.309	191.613	436.369	419.663	522.194	632.92
HCN4	ENSG00000138622	10021	hyperpolarization activated cyclic nucleotide gated potassium channel 4 [Source:HGNC Symbol;Acc:HGNC:16882]	protein_coding	271.811	-0.811882	0.329944	-0.446045	0.427701	-2.46067	0.0138679	0.0813834	134.817	169.708	287.036	202.258	235.739	300.721	418.425	425.782
SEL1L	ENSG00000071537	6400	SEL1L adaptor subunit of ERAD E3 ubiquitin ligase [Source:HGNC Symbol;Acc:HGNC:10717]	protein_coding	7103.52	-0.509632	0.136016	-0.445982	0.140871	-3.74686	0.000179064	0.00303521	5048.59	6962.64	5471.81	5942.65	10031.5	9232.59	7083.65	7054.73
MR1	ENSG00000153029	3140	major histocompatibility complex, class I-related [Source:HGNC Symbol;Acc:HGNC:4975]	protein_coding	917.252	-0.622043	0.229499	-0.445582	0.255574	-2.71045	0.00671928	0.0482908	880.03	427.959	952.58	630.725	1053.3	1065.99	1179.96	1147.48
CPE	ENSG00000109472	1363	carboxypeptidase E [Source:HGNC Symbol;Acc:HGNC:2303]	protein_coding	4461.15	-0.503692	0.132056	-0.444313	0.136561	-3.81423	0.000136609	0.00250783	4173.52	3508.53	4053.98	3003.71	6279.69	4847.45	5101.43	4720.87
ZNF853	ENSG00000236609	54753	zinc finger protein 853 [Source:HGNC Symbol;Acc:HGNC:21767]	protein_coding	1663.89	-0.493162	0.124602	-0.443772	0.128429	-3.95789	7.56136e-05	0.00155947	1264.63	1417.61	1490.38	1346.61	2126.67	1837.99	1949.3	1877.94
POLR3GL	ENSG00000121851	84265	RNA polymerase III subunit GL [Source:HGNC Symbol;Acc:HGNC:28466]	protein_coding	2102.51	-0.498601	0.127666	-0.443698	0.131668	-3.90552	9.40236e-05	0.00186251	1846.08	1566.11	1703.29	1850.48	2608.18	2208.28	2282.37	2755.26
ZSWIM8	ENSG00000214655	23053	zinc finger SWIM-type containing 8 [Source:HGNC Symbol;Acc:HGNC:23528]	protein_coding	2693.53	-0.520618	0.151933	-0.443225	0.158668	-3.42662	0.000611135	0.00792788	2183.53	1804.07	2610.13	2264.76	2748.62	2734.54	3294.96	3907.66
HSD17B14	ENSG00000087076	51171	hydroxysteroid 17-beta dehydrogenase 14 [Source:HGNC Symbol;Acc:HGNC:23238]	protein_coding	310.708	-0.729586	0.292521	-0.443179	0.353394	-2.49413	0.0126265	0.0761794	210.082	155.873	302.018	271.451	290.912	402.832	453.015	399.479
RIMS4	ENSG00000101098	140730	regulating synaptic membrane exocytosis 4 [Source:HGNC Symbol;Acc:HGNC:16183]	protein_coding	3299.94	-0.485608	0.112777	-0.442918	0.115408	-4.30592	1.66296e-05	0.000448304	2576.4	3109.16	2750.5	2579.67	3395.65	3964.36	3894.7	4129.05
SLC30A1	ENSG00000170385	7779	solute carrier family 30 member 1 [Source:HGNC Symbol;Acc:HGNC:11012]	protein_coding	2979.3	-0.524374	0.15804	-0.44208	0.165865	-3.31799	0.000906681	0.0108968	2644.22	2307.66	2802.54	2014.59	3646.44	4453.59	3235.82	2729.5
ZFP36L1	ENSG00000185650	677	ZFP36 ring finger protein like 1 [Source:HGNC Symbol;Acc:HGNC:1107]	protein_coding	2000.63	-0.503632	0.136416	-0.441084	0.141259	-3.69189	0.000222595	0.00363761	1509.45	1783.78	1931.97	1397.18	2267.11	2410.26	2238.85	2466.47
SRGAP1	ENSG00000196935	57522	SLIT-ROBO Rho GTPase activating protein 1 [Source:HGNC Symbol;Acc:HGNC:17382]	protein_coding	669.126	-0.600158	0.21727	-0.440896	0.239453	-2.76227	0.00574006	0.043403	461.519	514.658	553.569	589.031	983.083	950.414	729.733	570.998
C20orf194	ENSG00000088854	25943	chromosome 20 open reading frame 194 [Source:HGNC Symbol;Acc:HGNC:17721]	protein_coding	1395.91	-0.509463	0.143027	-0.43876	0.148576	-3.562	0.000368042	0.00543034	1009.88	1251.6	1103.19	1247.26	1539.83	1859.31	1533.11	1623.12
TOM1L2	ENSG00000175662	146691	target of myb1 like 2 membrane trafficking protein [Source:HGNC Symbol;Acc:HGNC:11984]	protein_coding	2017.37	-0.505497	0.141586	-0.437722	0.146957	-3.57025	0.000356643	0.0052881	1799.76	1323.54	1903.58	1650.88	2156.76	2275.61	2526.17	2502.64
LTBP4	ENSG00000090006	8425	latent transforming growth factor beta binding protein 4 [Source:HGNC Symbol;Acc:HGNC:6717]	protein_coding	5959.68	-0.513372	0.148315	-0.437476	0.154567	-3.46137	0.000537438	0.00715712	5197.47	4158.77	4954.52	5349.19	5657.74	5585.79	7933.33	8840.6
MAGED4B	ENSG00000187243	81557	MAGE family member D4B [Source:HGNC Symbol;Acc:HGNC:22880]	protein_coding	4761.83	-0.505672	0.14289	-0.436696	0.148504	-3.53889	0.000401818	0.00577014	3804.64	3029.84	4094.99	4816.04	5547.4	4594.98	5944.42	6262.34
WSCD1	ENSG00000179314	23302	WSC domain containing 1 [Source:HGNC Symbol;Acc:HGNC:29060]	protein_coding	1379.39	-0.520736	0.157705	-0.436603	0.165489	-3.30197	0.000960093	0.0113038	1101.69	1136.31	1105.56	1181.61	1850.8	1215.23	1685.97	1757.93
EDA2R	ENSG00000131080	60401	ectodysplasin A2 receptor [Source:HGNC Symbol;Acc:HGNC:17756]	protein_coding	920.508	-0.566619	0.196565	-0.436085	0.212005	-2.8826	0.00394407	0.0328891	754.311	1003.49	630.848	583.709	1008.16	1088.43	1087.9	1207.21
MAGED4	ENSG00000154545	728239	MAGE family member D4 [Source:HGNC Symbol;Acc:HGNC:23793]	protein_coding	4761.82	-0.505939	0.142857	-0.435937	0.14845	-3.54157	0.000397749	0.00572263	3805.47	3029.84	4094.2	4814.27	5547.4	4594.98	5944.98	6263.44
MSRA	ENSG00000175806	4482	methionine sulfoxide reductase A [Source:HGNC Symbol;Acc:HGNC:7377]	protein_coding	138.112	-1.00446	0.407987	-0.435146	0.675195	-2.46198	0.0138171	0.0812435	119.102	97.7665	104.878	44.3548	210.661	197.489	166.254	164.395
DENND3	ENSG00000105339	22898	DENN domain containing 3 [Source:HGNC Symbol;Acc:HGNC:29134]	protein_coding	1337.88	-0.575361	0.204032	-0.434498	0.221531	-2.81996	0.00480297	0.0379069	1183.57	1174.12	638.733	1307.58	1384.34	1787.5	1608.98	1618.19
ITGA7	ENSG00000135424	3679	integrin subunit alpha 7 [Source:HGNC Symbol;Acc:HGNC:6143]	protein_coding	845.793	-0.543702	0.180164	-0.433665	0.191637	-3.01782	0.00254602	0.0240751	673.256	577.376	813.793	694.596	867.721	1120.97	917.187	1101.44
H1-0	ENSG00000189060	3005	H1.0 linker histone [Source:HGNC Symbol;Acc:HGNC:4714]	protein_coding	38268.3	-0.472759	0.102974	-0.433394	0.104827	-4.59106	4.40992e-06	0.000151377	32764.6	30042	32135.4	33282.9	43075.1	35925	49204.5	49716.8
KCNC1	ENSG00000129159	3746	potassium voltage-gated channel subfamily C member 1 [Source:HGNC Symbol;Acc:HGNC:6233]	protein_coding	1553.7	-0.515704	0.156059	-0.433379	0.163217	-3.30454	0.00095132	0.0112357	1178.61	1216.55	1416.25	1322.66	1354.25	1922.15	1956.55	2062.61
FCHO1	ENSG00000130475	23149	FCH and mu domain containing endocytic adaptor 1 [Source:HGNC Symbol;Acc:HGNC:29002]	protein_coding	514.223	-0.592525	0.217017	-0.433171	0.238207	-2.73031	0.00632741	0.0465652	464.828	378.154	377.72	424.919	541.699	513.919	638.795	773.751
DNAJC11	ENSG00000007923	55735	DnaJ heat shock protein family (Hsp40) member C11 [Source:HGNC Symbol;Acc:HGNC:25570]	protein_coding	4389.73	-0.481847	0.120069	-0.432737	0.123377	-4.01308	5.99317e-05	0.00130213	3530.04	3423.67	3713.33	3975.08	5707.9	4073.2	5341.89	5352.69
SLC44A1	ENSG00000070214	23446	solute carrier family 44 member 1 [Source:HGNC Symbol;Acc:HGNC:18798]	protein_coding	3466.44	-0.504684	0.146181	-0.431976	0.152351	-3.45246	0.000555496	0.00733271	2664.9	3089.79	3052.51	2632.9	5191.28	4317.82	3571.12	3211.18
CYTH2	ENSG00000105443	9266	cytohesin 2 [Source:HGNC Symbol;Acc:HGNC:9502]	protein_coding	3285.09	-0.46432	0.098025	-0.431667	0.0997467	-4.73675	2.17175e-06	8.37237e-05	2532.57	2798.34	2840.39	2880.4	3641.42	3899.28	3800.41	3887.94
TCEAL1	ENSG00000172465	9338	transcription elongation factor A like 1 [Source:HGNC Symbol;Acc:HGNC:11616]	protein_coding	1785.05	-0.547855	0.183146	-0.431397	0.195657	-2.99136	0.00277739	0.0256815	1901.49	1498.78	1245.14	1147.9	2342.35	2551.64	1818.75	1774.37
ENO2	ENSG00000111674	2026	enolase 2 [Source:HGNC Symbol;Acc:HGNC:3353]	protein_coding	3565.2	-0.484976	0.125181	-0.430319	0.128753	-3.8742	0.000106975	0.00205937	2956.04	2606.49	3122.7	3221.93	3420.73	4060.86	4355.52	4777.31
CUX2	ENSG00000111249	23316	cut like homeobox 2 [Source:HGNC Symbol;Acc:HGNC:19347]	protein_coding	605.284	-0.682161	0.272613	-0.429491	0.319775	-2.5023	0.0123388	0.0750155	622.803	266.552	436.073	535.806	631.982	1023.35	654.974	670.731
ASH1L	ENSG00000116539	55870	ASH1 like histone lysine methyltransferase [Source:HGNC Symbol;Acc:HGNC:19088]	protein_coding	7100.08	-0.486218	0.129077	-0.429439	0.133202	-3.76689	0.000165294	0.00286034	5674.7	6735.74	5243.92	5988.78	9319.23	9776.81	7011.13	7050.34
SH2B3	ENSG00000111252	10019	SH2B adaptor protein 3 [Source:HGNC Symbol;Acc:HGNC:29605]	protein_coding	1779.99	-0.477843	0.119227	-0.42943	0.122497	-4.00786	6.12727e-05	0.00132552	1378.77	1451.74	1540.85	1570.16	2237.02	2079.24	2030.2	1951.91
BMF	ENSG00000104081	90427	Bcl2 modifying factor [Source:HGNC Symbol;Acc:HGNC:24132]	protein_coding	501.753	-0.631814	0.240504	-0.428722	0.271462	-2.62704	0.0086131	0.0578116	511.145	415.047	281.516	361.048	742.328	529.628	559.573	613.74
TIGAR	ENSG00000078237	57103	TP53 induced glycolysis regulatory phosphatase [Source:HGNC Symbol;Acc:HGNC:1185]	protein_coding	932.031	-0.52982	0.171816	-0.428627	0.181802	-3.08365	0.00204478	0.0202792	815.516	748.006	690.778	799.273	1023.21	1340.9	1113.57	924.994
TMEM63B	ENSG00000137216	55362	transmembrane protein 63B [Source:HGNC Symbol;Acc:HGNC:17735]	protein_coding	1935.2	-0.50482	0.150211	-0.427794	0.156841	-3.36074	0.000777343	0.00961131	1338.24	1916.59	1466.72	1670.4	2568.05	1918.78	2360.47	2242.34
MKNK2	ENSG00000099875	2872	MAPK interacting serine/threonine kinase 2 [Source:HGNC Symbol;Acc:HGNC:7111]	protein_coding	4247.54	-0.49361	0.139084	-0.427345	0.144131	-3.54901	0.000386683	0.00562262	2860.92	3689.3	3647.88	3936.04	3832.02	4930.48	5406.05	5677.65
FAM160B1	ENSG00000151553	57700	family with sequence similarity 160 member B1 [Source:HGNC Symbol;Acc:HGNC:29320]	protein_coding	1647.76	-0.520566	0.166039	-0.426867	0.174952	-3.1352	0.00171739	0.0177586	1377.94	1535.67	1269.58	1230.4	1895.95	2549.4	1673.14	1649.98
SESN2	ENSG00000130766	83667	sestrin 2 [Source:HGNC Symbol;Acc:HGNC:20746]	protein_coding	11048.7	-0.470022	0.118065	-0.426607	0.12115	-3.98104	6.86138e-05	0.00144281	9846.57	7887.73	9092.88	10254.8	10728.6	11932.4	13691.4	14955
FRS3	ENSG00000137218	10817	fibroblast growth factor receptor substrate 3 [Source:HGNC Symbol;Acc:HGNC:16970]	protein_coding	280.664	-0.721451	0.294444	-0.425914	0.356125	-2.45022	0.0142771	0.0831358	262.189	248.106	179.792	162.338	265.834	309.698	418.425	398.931
WNT9A	ENSG00000143816	7483	Wnt family member 9A [Source:HGNC Symbol;Acc:HGNC:12778]	protein_coding	244.268	-0.780973	0.321943	-0.425786	0.410176	-2.42581	0.0152744	0.0870956	168.727	215.824	123.015	212.903	295.928	212.076	347.014	378.656
PLK3	ENSG00000173846	1263	polo like kinase 3 [Source:HGNC Symbol;Acc:HGNC:2154]	protein_coding	182.701	-0.812267	0.336404	-0.425633	0.440747	-2.41456	0.0157543	0.0891143	93.4618	130.97	163.232	145.484	180.566	254.715	215.349	277.827
NDUFS3	ENSG00000213619	4722	NADH:ubiquinone oxidoreductase core subunit S3 [Source:HGNC Symbol;Acc:HGNC:7710]	protein_coding	3419	-0.476795	0.12185	-0.425539	0.125225	-3.91297	9.11672e-05	0.00181309	3319.96	2477.37	2920.82	2721.61	3912.27	3535.72	4321.49	4142.75
EPHB6	ENSG00000106123	2051	EPH receptor B6 [Source:HGNC Symbol;Acc:HGNC:3396]	protein_coding	173.015	-0.989858	0.404098	-0.425236	0.655129	-2.44955	0.0143034	0.0832568	86.845	107.912	134.844	133.064	270.849	98.7443	280.066	271.799
RASSF8	ENSG00000123094	11228	Ras association domain family member 8 [Source:HGNC Symbol;Acc:HGNC:13232]	protein_coding	1513.38	-0.567451	0.203919	-0.425207	0.221316	-2.78272	0.00539045	0.041733	1065.3	1618.68	1133.16	1065.4	1534.81	2586.43	1574.95	1528.32
USP20	ENSG00000136878	10868	ubiquitin specific peptidase 20 [Source:HGNC Symbol;Acc:HGNC:12619]	protein_coding	1546.43	-0.533097	0.177267	-0.42478	0.188268	-3.0073	0.00263577	0.0246755	1074.4	988.733	1585.79	1411.37	1705.35	1558.59	1964.36	2082.88
BAZ2A	ENSG00000076108	11176	bromodomain adjacent to zinc finger domain 2A [Source:HGNC Symbol;Acc:HGNC:962]	protein_coding	13248.9	-0.442289	0.0784116	-0.424102	0.0792813	-5.64061	1.69451e-08	1.29985e-06	10734	11881.4	11477.5	10853.6	14786.4	14710.7	15385.2	16162.2
CKMT1A	ENSG00000223572	548596	creatine kinase, mitochondrial 1A [Source:HGNC Symbol;Acc:HGNC:31736]	protein_coding	13433.1	-0.447065	0.0895466	-0.423557	0.0908652	-4.99254	5.95897e-07	2.76522e-05	10931.7	11556.7	11348.9	11662.6	13893.6	14512	16468.1	17091
MTHFD2	ENSG00000065911	10797	methylenetetrahydrofolate dehydrogenase (NADP+ dependent) 2, methenyltetrahydrofolate cyclohydrolase [Source:HGNC Symbol;Acc:HGNC:7434]	protein_coding	41037.3	-0.448653	0.0869179	-0.422796	0.0881287	-5.1618	2.4459e-07	1.29486e-05	35953	35511.4	34811	32530.7	51065.2	51599.5	44461.8	42366.2
ELK1	ENSG00000126767	2002	ETS transcription factor ELK1 [Source:HGNC Symbol;Acc:HGNC:3321]	protein_coding	2929.95	-0.462503	0.107279	-0.422639	0.109521	-4.31121	1.62365e-05	0.000440643	2272.03	2440.47	2587.26	2566.37	3235.15	3154.21	3639.74	3544.35
CAPZA2	ENSG00000198898	830	capping actin protein of muscle Z-line subunit alpha 2 [Source:HGNC Symbol;Acc:HGNC:1490]	protein_coding	3854.05	-0.501747	0.150433	-0.42254	0.157076	-3.33534	0.000851943	0.0103613	3252.14	3855.32	2943.69	2690.56	5607.59	4863.16	3869.03	3750.94
ERO1B	ENSG00000086619	56605	endoplasmic reticulum oxidoreductase 1 beta [Source:HGNC Symbol;Acc:HGNC:14355]	protein_coding	2555.8	-0.518388	0.166508	-0.422492	0.17574	-3.1133	0.0018501	0.0187948	1958.56	2318.73	2248.97	1862.01	3741.74	3527.86	2574.15	2214.4
AATF	ENSG00000275700	26574	apoptosis antagonizing transcription factor [Source:HGNC Symbol;Acc:HGNC:19235]	protein_coding	5551.38	-0.471534	0.120036	-0.422032	0.123293	-3.92826	8.55627e-05	0.00171754	4123.9	4410.56	4844.12	5223.22	6951.8	5232.33	6602.18	7022.94
PLLP	ENSG00000102934	51090	plasmolipin [Source:HGNC Symbol;Acc:HGNC:18553]	protein_coding	227.727	-0.805531	0.335087	-0.421192	0.43644	-2.40395	0.0162192	0.0911267	148.05	138.349	180.58	202.258	160.503	271.547	365.982	354.545
CHMP1A	ENSG00000131165	5119	charged multivesicular body protein 1A [Source:HGNC Symbol;Acc:HGNC:8740]	protein_coding	3051.02	-0.50092	0.151336	-0.421138	0.157844	-3.30999	0.000932985	0.01112	2470.53	2438.63	2719.74	2499.84	2638.27	3146.35	4097.77	4397.01
NBR1	ENSG00000188554	4077	NBR1 autophagy cargo receptor [Source:HGNC Symbol;Acc:HGNC:6746]	protein_coding	7925.7	-0.455245	0.0997458	-0.421034	0.101617	-4.56405	5.01761e-06	0.000168769	6956.7	6946.03	6824.98	5987.01	10452.8	9250.54	8545.35	8442.22
OS9	ENSG00000135506	10956	OS9 endoplasmic reticulum lectin [Source:HGNC Symbol;Acc:HGNC:16994]	protein_coding	9281.7	-0.460646	0.10769	-0.420927	0.10999	-4.27752	1.8899e-05	0.000492456	7774.7	7219.97	7361.2	8904.67	10222.1	9362.75	11195.4	12212.9
HYAL2	ENSG00000068001	8692	hyaluronidase 2 [Source:HGNC Symbol;Acc:HGNC:5321]	protein_coding	692.124	-0.56585	0.205472	-0.420803	0.223387	-2.7539	0.005889	0.0441382	584.757	522.036	477.078	646.693	897.816	605.931	853.029	949.654
NRBF2	ENSG00000148572	29982	nuclear receptor binding factor 2 [Source:HGNC Symbol;Acc:HGNC:19692]	protein_coding	1505.03	-0.515275	0.1646	-0.42021	0.173509	-3.13046	0.0017453	0.0179977	1307.64	1403.78	1039.32	1189.6	2191.87	1869.41	1514.7	1523.94
PEPD	ENSG00000124299	5184	peptidase D [Source:HGNC Symbol;Acc:HGNC:8840]	protein_coding	2173.96	-0.488032	0.140836	-0.419597	0.146154	-3.46526	0.000529722	0.00707315	1398.62	1825.28	2053.41	1958.71	2648.31	2319.37	2603.16	2584.83
CAPN1	ENSG00000014216	823	calpain 1 [Source:HGNC Symbol;Acc:HGNC:1476]	protein_coding	3586.02	-0.485798	0.138958	-0.419548	0.143952	-3.49602	0.000472257	0.00651411	2834.46	2864.74	3110.08	3159.83	3526.06	3410.04	4734.89	5048.01
TRMT2B	ENSG00000188917	79979	tRNA methyltransferase 2 homolog B [Source:HGNC Symbol;Acc:HGNC:25748]	protein_coding	2422.87	-0.464136	0.115244	-0.41907	0.118146	-4.02742	5.63934e-05	0.0012414	2139.7	1773.63	2114.92	2106.85	3034.52	2706.49	2816.84	2690.05
BMP4	ENSG00000125378	652	bone morphogenetic protein 4 [Source:HGNC Symbol;Acc:HGNC:1071]	protein_coding	685.89	-0.55361	0.196113	-0.418995	0.211479	-2.82292	0.00475885	0.0376972	507.837	678.832	556.723	479.032	817.564	969.489	724.712	752.928
UBE3B	ENSG00000151148	89910	ubiquitin protein ligase E3B [Source:HGNC Symbol;Acc:HGNC:13478]	protein_coding	3457.17	-0.455216	0.104237	-0.41858	0.106312	-4.36711	1.259e-05	0.000355808	3160.33	3014.16	2561.24	2931.85	3947.38	3986.8	3898.6	4157
VAV1	ENSG00000141968	7409	vav guanine nucleotide exchange factor 1 [Source:HGNC Symbol;Acc:HGNC:12657]	protein_coding	1090.15	-0.545507	0.191806	-0.418564	0.206262	-2.84405	0.00445445	0.0360171	992.515	698.201	760.96	1084.03	1595	1071.6	1220.68	1298.17
FLOT2	ENSG00000132589	2319	flotillin 2 [Source:HGNC Symbol;Acc:HGNC:3758]	protein_coding	5687.8	-0.451109	0.0975525	-0.41817	0.0992224	-4.62427	3.75923e-06	0.000132988	5070.92	4636.53	4842.54	4685.64	6224.52	5908.95	6920.75	7212.55
ULBP2	ENSG00000131015	80328	UL16 binding protein 2 [Source:HGNC Symbol;Acc:HGNC:14894]	protein_coding	610.874	-0.639094	0.253868	-0.4176	0.289613	-2.51742	0.0118216	0.0727542	392.043	662.23	376.931	489.677	471.479	791.076	825.692	877.868
ACO2	ENSG00000100412	50	aconitase 2 [Source:HGNC Symbol;Acc:HGNC:118]	protein_coding	6789.62	-0.457295	0.108278	-0.416864	0.110584	-4.22336	2.40688e-05	0.000607171	5734.25	5054.34	6452.78	5664.99	7092.24	7282.39	8277	8758.95
LMBRD2	ENSG00000164187	92255	LMBR1 domain containing 2 [Source:HGNC Symbol;Acc:HGNC:25287]	protein_coding	3330.56	-0.52042	0.172513	-0.41685	0.182742	-3.01669	0.00255547	0.024119	2520.99	3004.94	2808.85	2589.43	5141.12	4673.52	3051.71	2853.89
APOBEC3B	ENSG00000179750	9582	apolipoprotein B mRNA editing enzyme catalytic subunit 3B [Source:HGNC Symbol;Acc:HGNC:17352]	protein_coding	1155.76	-0.556084	0.201375	-0.416545	0.217627	-2.76144	0.00575468	0.0434763	865.142	878.054	1043.26	969.595	892.8	1875.02	1346.77	1375.44
MGAT4A	ENSG00000071073	11320	alpha-1,3-mannosyl-glycoprotein 4-beta-N-acetylglucosaminyltransferase A [Source:HGNC Symbol;Acc:HGNC:7047]	protein_coding	1602.38	-0.583445	0.219065	-0.416541	0.241472	-2.66335	0.0077368	0.0531649	1283.65	1317.08	1246.71	1266.77	2708.49	2402.4	1344.54	1249.4
TRIM25	ENSG00000121060	7706	tripartite motif containing 25 [Source:HGNC Symbol;Acc:HGNC:12932]	protein_coding	6005.19	-0.440874	0.084314	-0.416343	0.0854116	-5.22895	1.70472e-07	9.56398e-06	5386.05	5216.67	4886.7	4886.12	7037.07	6687.68	6876.67	7064.59
PGBD2	ENSG00000185220	267002	piggyBac transposable element derived 2 [Source:HGNC Symbol;Acc:HGNC:19399]	protein_coding	459.995	-0.624365	0.245244	-0.415798	0.278071	-2.5459	0.0108997	0.068798	280.385	365.241	477.078	317.58	712.234	512.797	511.594	503.048
ARL6IP6	ENSG00000177917	151188	ADP ribosylation factor like GTPase 6 interacting protein 6 [Source:HGNC Symbol;Acc:HGNC:24048]	protein_coding	3472.86	-0.475553	0.131307	-0.414879	0.135588	-3.62168	0.000292691	0.00454608	3331.54	2509.65	2952.37	2817.42	4363.69	4669.03	3581.72	3557.5
NECAP1	ENSG00000089818	25977	NECAP endocytosis associated 1 [Source:HGNC Symbol;Acc:HGNC:24539]	protein_coding	3689.98	-0.451201	0.103887	-0.413702	0.106007	-4.34317	1.40441e-05	0.000391023	3286.05	3113.77	2911.36	3142.09	4669.65	4445.74	3848.95	4102.2
LLGL2	ENSG00000073350	3993	LLGL scribble cell polarity complex component 2 [Source:HGNC Symbol;Acc:HGNC:6629]	protein_coding	1874.11	-0.534012	0.186569	-0.413691	0.199243	-2.86227	0.00420614	0.0345381	1507.8	1448.97	1574.75	1610.08	1564.91	1721.29	2668.99	2896.09
KIAA0895L	ENSG00000196123	653319	KIAA0895 like [Source:HGNC Symbol;Acc:HGNC:34408]	protein_coding	2113.11	-0.481954	0.140927	-0.413666	0.146072	-3.41988	0.000626479	0.00806431	1689.76	1887.08	1787.66	1704.11	2096.58	2227.36	2444.72	3067.61
USP11	ENSG00000102226	8237	ubiquitin specific peptidase 11 [Source:HGNC Symbol;Acc:HGNC:12609]	protein_coding	13332.4	-0.449985	0.102487	-0.413607	0.104438	-4.39064	1.13019e-05	0.000328673	10528.1	11738.4	10830.9	12006	13662.9	13750.1	16742	17401.2
MFSD5	ENSG00000182544	84975	major facilitator superfamily domain containing 5 [Source:HGNC Symbol;Acc:HGNC:28156]	protein_coding	877.684	-0.522267	0.177293	-0.413553	0.188259	-2.94578	0.00322141	0.0287101	571.523	776.598	802.754	730.08	1038.26	1173.71	905.471	1023.08
SIAE	ENSG00000110013	54414	sialic acid acetylesterase [Source:HGNC Symbol;Acc:HGNC:18187]	protein_coding	1557.53	-0.508908	0.166734	-0.413248	0.175739	-3.05221	0.00227162	0.0219638	1008.23	1216.55	1256.18	1660.64	1835.76	2038.85	1633.53	1810.53
GOLGA2	ENSG00000167110	2801	golgin A2 [Source:HGNC Symbol;Acc:HGNC:4425]	protein_coding	4832.22	-0.452342	0.103493	-0.413236	0.105527	-4.37076	1.23817e-05	0.000353243	3950.21	4105.27	3911.26	4362.74	5497.24	4841.84	6034.8	5954.38
UNG	ENSG00000076248	7374	uracil DNA glycosylase [Source:HGNC Symbol;Acc:HGNC:12572]	protein_coding	7287.19	-0.434267	0.0878985	-0.41285	0.0891692	-4.94055	7.79011e-07	3.46889e-05	6649.85	6139	5816.41	6170.64	9078.47	7923.11	8231.25	8288.78
LMO4	ENSG00000143013	8543	LIM domain only 4 [Source:HGNC Symbol;Acc:HGNC:6644]	protein_coding	2192.18	-0.454244	0.109693	-0.412291	0.112137	-4.14106	3.45698e-05	0.000822399	1909.76	1714.6	1820	1951.61	2613.2	2395.67	2569.13	2563.46
SORT1	ENSG00000134243	6272	sortilin 1 [Source:HGNC Symbol;Acc:HGNC:11186]	protein_coding	6532.44	-0.451072	0.107547	-0.411701	0.109909	-4.1942	2.7384e-05	0.000679404	5955.91	5487.84	4910.36	5696.04	8857.78	7344.11	7087.56	6919.92
PCSK1N	ENSG00000102109	27344	proprotein convertase subtilisin/kexin type 1 inhibitor [Source:HGNC Symbol;Acc:HGNC:17301]	protein_coding	1358.29	-0.521705	0.178107	-0.410946	0.188953	-2.92916	0.00339876	0.0297788	1311.77	899.267	1115.81	1148.79	1203.78	1493.51	1850.55	1842.87
CLCN6	ENSG00000011021	1185	chloride voltage-gated channel 6 [Source:HGNC Symbol;Acc:HGNC:2024]	protein_coding	1203.95	-0.486359	0.147548	-0.410916	0.153591	-3.29628	0.000979753	0.0114635	1132.29	831.015	999.105	1050.32	1384.34	1373.44	1420.97	1440.1
AGRN	ENSG00000188157	375790	agrin [Source:HGNC Symbol;Acc:HGNC:329]	protein_coding	4048.53	-0.484696	0.144034	-0.41067	0.149492	-3.36515	0.000765019	0.00949014	3454.78	3288.09	3513.82	3264.51	3656.47	3987.92	5299.49	5923.14
RBP1	ENSG00000114115	5947	retinol binding protein 1 [Source:HGNC Symbol;Acc:HGNC:9919]	protein_coding	693.554	-0.616477	0.243418	-0.410659	0.274585	-2.53259	0.0113224	0.0704893	414.375	399.367	679.738	696.37	877.753	623.884	976.882	880.06
TRIM8	ENSG00000171206	81603	tripartite motif containing 8 [Source:HGNC Symbol;Acc:HGNC:15579]	protein_coding	2281.87	-0.467148	0.126849	-0.410526	0.130559	-3.6827	0.000230772	0.00373484	1700.51	1764.41	2204.81	2003.06	2387.49	2725.57	2665.09	2804.03
KIAA0100	ENSG00000007202	9703	KIAA0100 [Source:HGNC Symbol;Acc:HGNC:28960]	protein_coding	13949	-0.426217	0.0798346	-0.410125	0.0807396	-5.33875	9.35897e-08	5.79062e-06	12009.4	11240.4	11789	12591.4	15197.7	15295.3	16762.7	16706.3
RETREG2	ENSG00000144567	79137	reticulophagy regulator family member 2 [Source:HGNC Symbol;Acc:HGNC:28450]	protein_coding	3275.24	-0.451944	0.111241	-0.408923	0.113683	-4.06275	4.84978e-05	0.00109156	2852.65	2553	2916.88	2759.75	3380.6	3540.21	4032.5	4166.31
C2CD2L	ENSG00000172375	9854	C2CD2 like [Source:HGNC Symbol;Acc:HGNC:29000]	protein_coding	1258.88	-0.521961	0.18019	-0.408706	0.191399	-2.89672	0.00377085	0.0318868	801.456	1132.62	1146.57	1068.06	1083.4	1629.28	1548.17	1661.48
SCAMP4	ENSG00000227500	113178	secretory carrier membrane protein 4 [Source:HGNC Symbol;Acc:HGNC:30385]	protein_coding	2332.59	-0.475941	0.139095	-0.408548	0.14399	-3.4217	0.000622305	0.00803046	2233.98	1794.85	1761.64	2031.45	2257.08	2535.93	2984.21	3061.58
ITGA3	ENSG00000005884	3675	integrin subunit alpha 3 [Source:HGNC Symbol;Acc:HGNC:6139]	protein_coding	1349.96	-0.486435	0.149506	-0.408532	0.155881	-3.25361	0.00113949	0.0129397	1058.68	1371.5	1056.67	1007.74	1670.24	1448.62	1554.31	1631.89
ISCU	ENSG00000136003	23479	iron-sulfur cluster assembly enzyme [Source:HGNC Symbol;Acc:HGNC:29882]	protein_coding	2793.54	-0.446061	0.103658	-0.408061	0.105662	-4.30319	1.68357e-05	0.000450399	2513.54	2285.52	2211.12	2451.93	3215.08	3043.12	3306.11	3321.87
FKBP8	ENSG00000105701	23770	FKBP prolyl isomerase 8 [Source:HGNC Symbol;Acc:HGNC:3724]	protein_coding	8295.81	-0.468964	0.132329	-0.407652	0.136581	-3.54392	0.00039422	0.00569914	6131.26	6892.54	6945.63	7892.49	7603.85	8472.93	11126.8	11301
RBCK1	ENSG00000125826	10616	RANBP2-type and C3HC4-type zinc finger containing 1 [Source:HGNC Symbol;Acc:HGNC:15864]	protein_coding	2692.67	-0.478393	0.141257	-0.407589	0.146346	-3.38669	0.000707402	0.00890565	2429.18	2190.52	1958.78	2437.74	2693.45	2679.56	3443.36	3708.75
ATXN7L2	ENSG00000162650	127002	ataxin 7 like 2 [Source:HGNC Symbol;Acc:HGNC:28713]	protein_coding	789.609	-0.556654	0.206923	-0.407505	0.225062	-2.69015	0.00714207	0.0500611	520.243	569.997	699.452	761.128	1103.46	708.041	888.176	1066.37
GALNT2	ENSG00000143641	2590	polypeptide N-acetylgalactosaminyltransferase 2 [Source:HGNC Symbol;Acc:HGNC:4124]	protein_coding	7746.89	-0.436071	0.090532	-0.407416	0.0918673	-4.81677	1.45903e-06	5.94486e-05	6297.51	6023.71	7114.38	6910.47	8702.29	8453.86	9333.66	9139.25
B4GALNT1	ENSG00000135454	2583	beta-1,4-N-acetyl-galactosaminyltransferase 1 [Source:HGNC Symbol;Acc:HGNC:4117]	protein_coding	2133.81	-0.463281	0.127231	-0.406914	0.131051	-3.64127	0.000271298	0.00427117	2064.43	1552.27	1822.36	1734.27	2558.02	2272.24	2477.63	2589.22
TNKS1BP1	ENSG00000149115	85456	tankyrase 1 binding protein 1 [Source:HGNC Symbol;Acc:HGNC:19081]	protein_coding	4222.51	-0.47513	0.139618	-0.40661	0.144637	-3.40307	0.000666324	0.00843992	3373.72	3289.01	3360.84	4124.99	4288.45	3955.38	5734.65	5652.99
FMNL3	ENSG00000161791	91010	formin like 3 [Source:HGNC Symbol;Acc:HGNC:23698]	protein_coding	1429.16	-0.470311	0.135641	-0.406207	0.1402	-3.46732	0.000525674	0.00703786	1294.4	1025.63	1283.77	1194.03	1569.92	1643.87	1730.05	1691.62
PNPLA2	ENSG00000177666	57104	patatin like phospholipase domain containing 2 [Source:HGNC Symbol;Acc:HGNC:30802]	protein_coding	2657.11	-0.477127	0.142258	-0.406013	0.147476	-3.35394	0.000796683	0.0098101	2219.92	1873.24	2317.58	2495.4	2442.66	2982.53	3428.29	3497.22
WIPI2	ENSG00000157954	26100	WD repeat domain, phosphoinositide interacting 2 [Source:HGNC Symbol;Acc:HGNC:32225]	protein_coding	4488.91	-0.464229	0.128678	-0.405883	0.132601	-3.60769	0.000308936	0.00472999	3469.67	3252.12	4784.98	3589.19	5005.7	4826.13	5442.31	5541.2
COLGALT2	ENSG00000198756	23127	collagen beta(1-O)galactosyltransferase 2 [Source:HGNC Symbol;Acc:HGNC:16790]	protein_coding	1160.92	-0.523916	0.184368	-0.40549	0.196461	-2.84168	0.00448766	0.036178	1072.74	751.695	1085.85	905.725	1138.57	1744.86	1283.17	1304.75
NCKAP5L	ENSG00000167566	57701	NCK associated protein 5 like [Source:HGNC Symbol;Acc:HGNC:29321]	protein_coding	1672.85	-0.519117	0.180884	-0.405156	0.19215	-2.86989	0.00410616	0.0339023	1263.8	1201.79	1364.21	1687.26	1404.4	1800.96	2240.53	2419.89
ANXA11	ENSG00000122359	311	annexin A11 [Source:HGNC Symbol;Acc:HGNC:535]	protein_coding	5209.93	-0.437189	0.0960983	-0.405088	0.0976637	-4.54939	5.3802e-06	0.000178175	4410.9	4703.86	4430.92	4175.56	5467.15	6592.3	6096.17	5802.59
METAP2	ENSG00000111142	10988	methionyl aminopeptidase 2 [Source:HGNC Symbol;Acc:HGNC:16672]	protein_coding	13818.7	-0.448135	0.111418	-0.404476	0.113959	-4.02211	5.76789e-05	0.00126599	11361.8	12187.6	12326.8	10849.2	19175.1	16852.7	14191.3	13604.8
KIF1A	ENSG00000130294	547	kinesin family member 1A [Source:HGNC Symbol;Acc:HGNC:888]	protein_coding	7640.32	-0.45297	0.119076	-0.403904	0.122075	-3.80403	0.000142359	0.00257875	6250.36	6108.56	6680.68	6788.06	7322.97	7749.18	9835.21	10387.6
UBE2Q1	ENSG00000160714	55585	ubiquitin conjugating enzyme E2 Q1 [Source:HGNC Symbol;Acc:HGNC:15698]	protein_coding	5970.58	-0.426494	0.0824623	-0.403724	0.0834708	-5.17199	2.31618e-07	1.23489e-05	5378.6	4994.39	4988.43	5009.43	7047.1	6608.01	6792.43	6946.23
ZSWIM5	ENSG00000162415	57643	zinc finger SWIM-type containing 5 [Source:HGNC Symbol;Acc:HGNC:29299]	protein_coding	945.412	-0.544326	0.200589	-0.403312	0.216911	-2.71364	0.00665482	0.0480262	1033.87	726.793	672.641	635.16	1309.11	1226.45	938.387	1020.89
RNFT2	ENSG00000135119	84900	ring finger protein, transmembrane 2 [Source:HGNC Symbol;Acc:HGNC:25905]	protein_coding	693.968	-0.592744	0.232249	-0.40317	0.259139	-2.5522	0.0107046	0.0681387	474.753	548.784	483.387	694.596	1178.7	621.64	719.691	830.193
ZNF746	ENSG00000181220	155061	zinc finger protein 746 [Source:HGNC Symbol;Acc:HGNC:21948]	protein_coding	1621.54	-0.478014	0.147231	-0.401993	0.153183	-3.24669	0.00116756	0.0131987	1182.75	1408.39	1662.28	1167.42	1895.95	1850.33	1880.68	1924.51
SLC25A4	ENSG00000151729	291	solute carrier family 25 member 4 [Source:HGNC Symbol;Acc:HGNC:10990]	protein_coding	2567.51	-0.456401	0.124982	-0.401681	0.128561	-3.65173	0.000260483	0.00413378	2019.77	1927.66	2456.36	2253.22	2954.27	3352.82	2791.17	2784.85
TMEM250	ENSG00000238227	90120	transmembrane protein 250 [Source:HGNC Symbol;Acc:HGNC:31009]	protein_coding	3006.39	-0.465589	0.135834	-0.401145	0.14034	-3.42763	0.000608876	0.00790539	2312.56	2659.06	2565.18	2583.22	2934.2	2962.33	4010.18	4024.38
PPP3CA	ENSG00000138814	5530	protein phosphatase 3 catalytic subunit alpha [Source:HGNC Symbol;Acc:HGNC:9314]	protein_coding	3274.68	-0.459951	0.129754	-0.400982	0.133758	-3.5448	0.000392906	0.0056856	2440.76	2794.65	3274.1	2507.82	4097.85	4173.07	3588.97	3320.23
POMK	ENSG00000185900	84197	protein O-mannose kinase [Source:HGNC Symbol;Acc:HGNC:26267]	protein_coding	5449.63	-0.449455	0.117102	-0.399103	0.119984	-3.83816	0.000123962	0.00231524	4176.83	5099.54	4543.68	4609.35	6179.38	7556.18	5923.22	5508.87
MLLT6	ENSG00000275023	4302	MLLT6, PHD finger containing [Source:HGNC Symbol;Acc:HGNC:7138]	protein_coding	9250.99	-0.435763	0.104713	-0.398501	0.106669	-4.1615	3.16159e-05	0.00076545	7538.15	8122.92	7542.57	8286.36	8692.26	10686.8	11267.9	11870.9
SLC16A13	ENSG00000174327	201232	solute carrier family 16 member 13 [Source:HGNC Symbol;Acc:HGNC:31037]	protein_coding	536.388	-0.61801	0.248944	-0.398374	0.281252	-2.48252	0.0130456	0.0781747	311.815	501.745	398.223	489.677	431.353	813.518	648.837	695.938
GSTZ1	ENSG00000100577	2954	glutathione S-transferase zeta 1 [Source:HGNC Symbol;Acc:HGNC:4643]	protein_coding	3199.22	-0.463854	0.137062	-0.397906	0.141772	-3.38427	0.000713678	0.00895672	3282.74	2307.66	2219.01	2950.48	3601.29	3762.38	3581.72	3888.48
SOCS7	ENSG00000274211	30837	suppressor of cytokine signaling 7 [Source:HGNC Symbol;Acc:HGNC:29846]	protein_coding	4231.39	-0.425218	0.0883871	-0.397512	0.0895945	-4.81086	1.5028e-06	6.09017e-05	3443.2	3718.82	3685.73	3610.48	4644.57	5002.3	4908.96	4837.04
EPDR1	ENSG00000086289	54749	ependymin related 1 [Source:HGNC Symbol;Acc:HGNC:17572]	protein_coding	492.735	-0.613395	0.24771	-0.397135	0.280183	-2.47626	0.0132765	0.0790906	341.59	560.774	285.459	369.032	642.014	540.849	641.027	561.134
BORCS6	ENSG00000196544	54785	BLOC-1 related complex subunit 6 [Source:HGNC Symbol;Acc:HGNC:25939]	protein_coding	467.623	-0.640724	0.263655	-0.397091	0.302864	-2.43016	0.0150921	0.0864416	430.917	405.823	267.322	367.258	346.085	603.687	697.933	621.96
RIMS2	ENSG00000176406	9699	regulating synaptic membrane exocytosis 2 [Source:HGNC Symbol;Acc:HGNC:17283]	protein_coding	458.313	-0.66974	0.277792	-0.397051	0.326777	-2.41094	0.0159114	0.0897328	215.045	403.979	339.869	452.419	652.045	690.088	469.194	443.866
INKA2	ENSG00000197852	55924	inka box actin regulator 2 [Source:HGNC Symbol;Acc:HGNC:28045]	protein_coding	946.596	-0.550923	0.209384	-0.396904	0.227179	-2.63116	0.00850951	0.0572185	685.662	705.579	775.154	920.805	692.171	1224.2	1278.15	1291.05
SEMA4D	ENSG00000187764	10507	semaphorin 4D [Source:HGNC Symbol;Acc:HGNC:10732]	protein_coding	1536.43	-0.458949	0.133386	-0.396504	0.137651	-3.44075	0.000580102	0.00759742	1450.73	1208.25	1153.66	1366.13	1750.49	1684.26	1812.06	1865.88
MTERF2	ENSG00000120832	80298	mitochondrial transcription termination factor 2 [Source:HGNC Symbol;Acc:HGNC:30779]	protein_coding	1478.01	-0.527995	0.193429	-0.396434	0.207924	-2.72965	0.00634015	0.0466133	951.16	1201.79	1264.85	1404.27	2482.79	1620.3	1453.89	1445.03
PRDX5	ENSG00000126432	25824	peroxiredoxin 5 [Source:HGNC Symbol;Acc:HGNC:9355]	protein_coding	9335.12	-0.461766	0.136733	-0.395838	0.141369	-3.37713	0.000732455	0.00915416	7467.02	6942.35	8129.26	8894.91	9163.74	8558.21	12941.6	12583.9
EHD1	ENSG00000110047	10938	EH domain containing 1 [Source:HGNC Symbol;Acc:HGNC:3242]	protein_coding	2128.2	-0.486204	0.160549	-0.39542	0.168262	-3.02839	0.00245859	0.0234252	1906.46	2069.7	1327.93	1791.05	2452.69	2010.79	2762.16	2704.84
OGDHL	ENSG00000197444	55753	oxoglutarate dehydrogenase L [Source:HGNC Symbol;Acc:HGNC:25590]	protein_coding	2432.11	-0.471085	0.146736	-0.395387	0.152459	-3.21042	0.0013254	0.0144506	2382.86	1865.86	1646.51	2270.08	2492.82	2604.38	3049.48	3144.87
SLC39A14	ENSG00000104635	23516	solute carrier family 39 member 14 [Source:HGNC Symbol;Acc:HGNC:20858]	protein_coding	13030.1	-0.410036	0.0790323	-0.395083	0.0799208	-5.1882	2.12332e-07	1.1525e-05	11930	11270.8	10701.5	10847.4	15423.4	15486	14370.9	14210.3
TRO	ENSG00000067445	7216	trophinin [Source:HGNC Symbol;Acc:HGNC:12326]	protein_coding	2649.19	-0.450264	0.125487	-0.394803	0.128967	-3.58813	0.000333061	0.00502264	2386.17	2312.27	2168.54	2104.19	2728.56	2676.19	3400.4	3417.22
CCDC88C	ENSG00000015133	440193	coiled-coil domain containing 88C [Source:HGNC Symbol;Acc:HGNC:19967]	protein_coding	2098.26	-0.471419	0.147491	-0.394688	0.153523	-3.19626	0.00139221	0.0149834	1830.36	1578.1	1536.11	2076.69	2858.97	2036.6	2489.35	2379.89
CPEB4	ENSG00000113742	80315	cytoplasmic polyadenylation element binding protein 4 [Source:HGNC Symbol;Acc:HGNC:21747]	protein_coding	1766.07	-0.515767	0.184822	-0.393784	0.197065	-2.79062	0.00526075	0.0409821	1682.31	1843.73	1085.85	1194.92	2372.44	2314.88	1799.23	1835.19
PPFIBP2	ENSG00000166387	8495	PPFIA binding protein 2 [Source:HGNC Symbol;Acc:HGNC:9250]	protein_coding	443.032	-0.688859	0.288668	-0.393695	0.344314	-2.38633	0.0170173	0.0941373	363.095	453.784	180.58	357.5	596.872	648.57	444.646	499.212
MIB2	ENSG00000197530	142678	mindbomb E3 ubiquitin protein ligase 2 [Source:HGNC Symbol;Acc:HGNC:30577]	protein_coding	1292.68	-0.526086	0.193934	-0.393517	0.207778	-2.71271	0.0066735	0.0480964	1217.48	1055.14	857.953	1120.4	1168.67	1217.47	1906.9	1797.38
CDH2	ENSG00000170558	1000	cadherin 2 [Source:HGNC Symbol;Acc:HGNC:1759]	protein_coding	1253.92	-0.500357	0.171357	-0.393139	0.180891	-2.91997	0.0035007	0.0303482	1078.53	805.19	1222.27	1039.68	1645.16	1623.67	1369.09	1247.76
CADPS2	ENSG00000081803	93664	calcium dependent secretion activator 2 [Source:HGNC Symbol;Acc:HGNC:16018]	protein_coding	1072.57	-0.529697	0.195672	-0.392973	0.210393	-2.70707	0.00678802	0.0485347	956.122	903.879	658.447	987.337	1384.34	1578.79	1092.93	1018.7
CCDC3	ENSG00000151468	83643	coiled-coil domain containing 3 [Source:HGNC Symbol;Acc:HGNC:23813]	protein_coding	1130.99	-0.508566	0.181382	-0.39212	0.192722	-2.80384	0.00504981	0.0395231	1097.56	822.714	1108.71	704.354	1369.29	1173.71	1413.16	1358.45
USP19	ENSG00000172046	10869	ubiquitin specific peptidase 19 [Source:HGNC Symbol;Acc:HGNC:12617]	protein_coding	5760.21	-0.440142	0.116846	-0.391551	0.119644	-3.76685	0.000165323	0.00286034	4901.37	5212.06	4043.73	5413.06	5918.56	6217.52	7069.7	7305.7
TCEAL4	ENSG00000133142	79921	transcription elongation factor A like 4 [Source:HGNC Symbol;Acc:HGNC:26121]	protein_coding	8509.03	-0.431404	0.111452	-0.3912	0.1139	-3.87077	0.000108493	0.0020806	7242.88	6559.58	6836.81	8348.46	9805.75	8204.75	10342.9	10731.1
PCDH7	ENSG00000169851	5099	protocadherin 7 [Source:HGNC Symbol;Acc:HGNC:8659]	protein_coding	1543.36	-0.453028	0.132834	-0.390499	0.136984	-3.41048	0.000648497	0.00829094	1305.98	1453.59	1134.74	1325.32	1650.18	1852.58	1855.57	1768.89
ZNF747	ENSG00000169955	65988	zinc finger protein 747 [Source:HGNC Symbol;Acc:HGNC:28350]	protein_coding	952.057	-0.482154	0.160943	-0.390369	0.168698	-2.99581	0.00273717	0.0254077	705.512	725.87	804.331	939.434	1143.59	1171.47	1083.44	1042.81
TTC9	ENSG00000133985	23508	tetratricopeptide repeat domain 9 [Source:HGNC Symbol;Acc:HGNC:20267]	protein_coding	717.081	-0.512871	0.185787	-0.39002	0.198059	-2.76053	0.00577072	0.0434927	449.94	615.191	645.83	651.128	867.721	883.088	805.607	818.138
SLC39A3	ENSG00000141873	29985	solute carrier family 39 member 3 [Source:HGNC Symbol;Acc:HGNC:17128]	protein_coding	1569.42	-0.492406	0.170306	-0.389758	0.179315	-2.8913	0.00383648	0.0323286	1470.58	1086.5	1167.07	1505.4	1484.66	1628.16	2131.18	2081.79
FBXL20	ENSG00000108306	84961	F-box and leucine rich repeat protein 20 [Source:HGNC Symbol;Acc:HGNC:24679]	protein_coding	2386.63	-0.442924	0.123316	-0.388418	0.126742	-3.59178	0.00032843	0.00497124	1836.98	1957.17	2247.39	2037.66	3039.53	2791.77	2791.17	2391.4
ZNF503	ENSG00000165655	84858	zinc finger protein 503 [Source:HGNC Symbol;Acc:HGNC:23589]	protein_coding	12565	-0.408303	0.0861037	-0.387852	0.087266	-4.74199	2.11626e-06	8.22171e-05	11591.7	10187.1	10733.9	10662	15303	15138.2	13269.1	13634.9
DUT	ENSG00000128951	1854	deoxyuridine triphosphatase [Source:HGNC Symbol;Acc:HGNC:3078]	protein_coding	6846.46	-0.410699	0.0889808	-0.387828	0.0902474	-4.61559	3.91972e-06	0.000137373	5955.91	5948.08	5825.88	5760.8	8531.76	8095.91	7537.22	7116.1
ZMYM3	ENSG00000147130	9203	zinc finger MYM-type containing 3 [Source:HGNC Symbol;Acc:HGNC:13054]	protein_coding	3453.46	-0.440241	0.121491	-0.387761	0.124648	-3.62364	0.000290481	0.00451643	3138.83	2934.84	2471.35	3183.79	3857.1	3487.47	4242.27	4312.07
KRT8	ENSG00000170421	3856	keratin 8 [Source:HGNC Symbol;Acc:HGNC:6446]	protein_coding	3403.61	-0.476366	0.158093	-0.387671	0.165225	-3.01319	0.00258517	0.0243114	2825.36	2119.5	3508.3	2947.82	3230.13	3618.75	4366.12	4612.92
TMTC1	ENSG00000133687	83857	transmembrane O-mannosyltransferase targeting cadherins 1 [Source:HGNC Symbol;Acc:HGNC:24099]	protein_coding	1031.79	-0.574601	0.229278	-0.387532	0.253698	-2.50613	0.0122061	0.0745694	1190.19	699.123	716.801	704.354	1374.31	1614.69	965.724	989.108
ERLIN1	ENSG00000107566	10613	ER lipid raft associated 1 [Source:HGNC Symbol;Acc:HGNC:16947]	protein_coding	4652.05	-0.43158	0.113037	-0.38747	0.115652	-3.81804	0.000134518	0.00247853	3605.31	3835.95	4084.74	4293.54	6289.73	5241.3	5145.51	4720.32
ECSIT	ENSG00000130159	51295	ECSIT signaling integrator [Source:HGNC Symbol;Acc:HGNC:29548]	protein_coding	2893.18	-0.450178	0.133142	-0.387258	0.13726	-3.3812	0.000721696	0.00903472	2255.49	2195.13	2721.32	2624.92	2899.09	2969.06	3695.53	3784.91
PORCN	ENSG00000102312	64840	porcupine O-acyltransferase [Source:HGNC Symbol;Acc:HGNC:17652]	protein_coding	764.758	-0.540753	0.210428	-0.3869	0.228213	-2.56977	0.0101765	0.0656385	521.897	479.609	796.445	699.918	777.438	874.111	910.492	1058.15
SAMD11	ENSG00000187634	148398	sterile alpha motif domain containing 11 [Source:HGNC Symbol;Acc:HGNC:28706]	protein_coding	3736.8	-0.437125	0.119377	-0.386701	0.122299	-3.66172	0.000250532	0.00400292	2803.03	3117.46	3221.27	3577.66	3691.58	4143.89	4575.34	4764.16
PLEKHM1	ENSG00000225190	9842	pleckstrin homology and RUN domain containing M1 [Source:HGNC Symbol;Acc:HGNC:29017]	protein_coding	1284.48	-0.522452	0.195518	-0.386345	0.209437	-2.67214	0.00753693	0.052148	1081.01	1196.26	763.326	1190.48	1118.51	1381.3	1759.06	1785.87
OPHN1	ENSG00000079482	4983	oligophrenin 1 [Source:HGNC Symbol;Acc:HGNC:8148]	protein_coding	1270.1	-0.462192	0.146294	-0.386016	0.151999	-3.15933	0.00158133	0.0165913	1033.87	1014.56	1003.05	1217.98	1519.77	1652.84	1398.1	1320.64
ASMTL	ENSG00000169093	8623	acetylserotonin O-methyltransferase like [Source:HGNC Symbol;Acc:HGNC:751]	protein_coding	1759.85	-0.518548	0.193275	-0.385646	0.206849	-2.68296	0.00729741	0.0507947	1918.86	1239.61	1025.13	1612.74	1750.49	1808.82	2381.12	2342.08
GNS	ENSG00000135677	2799	glucosamine (N-acetyl)-6-sulfatase [Source:HGNC Symbol;Acc:HGNC:4422]	protein_coding	5573.02	-0.425917	0.106661	-0.385399	0.108792	-3.9932	6.51878e-05	0.00138824	5397.63	4479.74	4491.63	4649.27	6570.61	6933.42	6485.58	5576.27
ENHO	ENSG00000168913	375704	energy homeostasis associated [Source:HGNC Symbol;Acc:HGNC:24838]	protein_coding	309.46	-0.746699	0.319185	-0.384859	0.395978	-2.33939	0.0193153	0.10309	219.18	267.474	241.299	204.919	185.582	363.559	471.983	521.679
RNF44	ENSG00000146083	22838	ring finger protein 44 [Source:HGNC Symbol;Acc:HGNC:19180]	protein_coding	2459.96	-0.4625	0.14799	-0.384437	0.153633	-3.12521	0.00177675	0.018222	2243.08	1833.58	2293.92	1925	2181.84	2809.72	2978.63	3413.93
TNFRSF11A	ENSG00000141655	8792	TNF receptor superfamily member 11a [Source:HGNC Symbol;Acc:HGNC:11908]	protein_coding	560.987	-0.58985	0.240354	-0.38433	0.268218	-2.45408	0.0141244	0.0825019	513.626	544.172	388.76	349.516	541.699	902.164	658.88	589.081
KCNJ11	ENSG00000187486	3767	potassium inwardly rectifying channel subfamily J member 11 [Source:HGNC Symbol;Acc:HGNC:6257]	protein_coding	523.7	-0.56401	0.223556	-0.384219	0.245197	-2.5229	0.0116392	0.071917	387.908	520.192	320.155	468.386	516.62	650.815	675.617	649.907
CA11	ENSG00000063180	770	carbonic anhydrase 11 [Source:HGNC Symbol;Acc:HGNC:1370]	protein_coding	777.093	-0.555973	0.219894	-0.384132	0.240376	-2.52837	0.0114593	0.0710769	596.336	692.667	733.36	502.096	757.375	697.943	1177.17	1059.8
VPS9D1	ENSG00000075399	9605	VPS9 domain containing 1 [Source:HGNC Symbol;Acc:HGNC:13526]	protein_coding	346.395	-0.580102	0.234301	-0.38396	0.260151	-2.47588	0.0132907	0.0791073	298.581	296.989	277.573	235.967	446.4	351.215	415.635	448.798
GRIK5	ENSG00000105737	2901	glutamate ionotropic receptor kainate type subunit 5 [Source:HGNC Symbol;Acc:HGNC:4583]	protein_coding	364.668	-0.574844	0.231715	-0.383445	0.256182	-2.48083	0.0131078	0.0784849	267.979	335.727	278.361	292.742	401.258	409.564	408.94	522.775
TAPBP	ENSG00000231925	6892	TAP binding protein [Source:HGNC Symbol;Acc:HGNC:11566]	protein_coding	1328.62	-0.506212	0.186759	-0.383375	0.198824	-2.71051	0.00671805	0.0482908	1419.3	1031.16	782.251	1166.53	1324.15	1629.28	1750.13	1526.13
KDM4B	ENSG00000127663	23030	lysine demethylase 4B [Source:HGNC Symbol;Acc:HGNC:29136]	protein_coding	3395.34	-0.451227	0.138062	-0.383339	0.142613	-3.26829	0.00108199	0.0124562	2626.03	2959.74	2911.36	3000.16	3089.69	3465.03	4528.47	4582.23
UBE2Z	ENSG00000159202	65264	ubiquitin conjugating enzyme E2 Z [Source:HGNC Symbol;Acc:HGNC:25847]	protein_coding	6734.67	-0.406158	0.0885999	-0.382286	0.089762	-4.58418	4.55774e-06	0.000155387	5577.1	5991.43	5883.44	5741.28	6941.77	8061.12	7529.97	8151.24
CCDC116	ENSG00000161180	164592	coiled-coil domain containing 116 [Source:HGNC Symbol;Acc:HGNC:26688]	protein_coding	161.112	-0.89125	0.377036	-0.382005	0.531652	-2.36384	0.0180868	0.0984984	65.3405	113.446	141.152	133.951	165.519	180.657	248.265	240.564
ZDHHC12	ENSG00000160446	84885	zinc finger DHHC-type palmitoyltransferase 12 [Source:HGNC Symbol;Acc:HGNC:19159]	protein_coding	1220.28	-0.529653	0.203584	-0.381559	0.219639	-2.60165	0.00927776	0.0610999	641.826	898.345	1154.45	1299.6	1489.67	1299.39	1423.76	1555.17
PLXND1	ENSG00000004399	23129	plexin D1 [Source:HGNC Symbol;Acc:HGNC:9107]	protein_coding	2840.39	-0.421465	0.10652	-0.381271	0.108514	-3.95667	7.60004e-05	0.00156315	2383.69	2401.74	2415.36	2532.66	2848.94	3309.06	3360.79	3470.92
SIPA1L3	ENSG00000105738	23094	signal induced proliferation associated 1 like 3 [Source:HGNC Symbol;Acc:HGNC:23801]	protein_coding	1230.16	-0.504798	0.185005	-0.380822	0.196473	-2.72857	0.00636096	0.0467206	1004.92	874.365	1289.29	912.821	1048.29	1633.77	1498.52	1579.29
NCAM1	ENSG00000149294	4684	neural cell adhesion molecule 1 [Source:HGNC Symbol;Acc:HGNC:7656]	protein_coding	2155.8	-0.439434	0.129801	-0.380165	0.133608	-3.38545	0.000710617	0.00892575	1503.66	1851.11	1979.28	1987.98	2457.71	2337.32	2446.39	2682.92
FICD	ENSG00000198855	11153	FIC domain protein adenylyltransferase [Source:HGNC Symbol;Acc:HGNC:18416]	protein_coding	514.402	-0.710031	0.303777	-0.38015	0.367358	-2.33734	0.0194215	0.103473	392.87	187.232	591.42	393.87	471.479	674.379	680.08	723.885
CELSR3	ENSG00000008300	1951	cadherin EGF LAG seven-pass G-type receptor 3 [Source:HGNC Symbol;Acc:HGNC:3230]	protein_coding	8403.67	-0.417464	0.103181	-0.37944	0.105011	-4.04592	5.21174e-05	0.00115915	7467.02	7034.58	7118.33	7196.12	8005.11	9238.2	10378.6	10791.4
MAP1B	ENSG00000131711	4131	microtubule associated protein 1B [Source:HGNC Symbol;Acc:HGNC:6836]	protein_coding	12611.2	-0.421387	0.108126	-0.37931	0.110323	-3.89717	9.73223e-05	0.00190882	11619.9	10809.7	10364.8	10303.6	17078.6	15296.4	13098.9	12318.1
SUPT5H	ENSG00000196235	6829	SPT5 homolog, DSIF elongation factor subunit [Source:HGNC Symbol;Acc:HGNC:11469]	protein_coding	9388.64	-0.421875	0.116784	-0.378558	0.1191	-3.61245	0.000303319	0.00465822	7495.97	8306.46	7543.36	8776.92	9484.75	9069.89	12054	12377.8
MARVELD2	ENSG00000152939	153562	MARVEL domain containing 2 [Source:HGNC Symbol;Acc:HGNC:26401]	protein_coding	1104.68	-0.484585	0.174172	-0.378376	0.183816	-2.78222	0.00539889	0.0417768	870.932	1037.62	856.376	917.257	1274	1642.75	1173.26	1065.28
PNMA2	ENSG00000240694	10687	PNMA family member 2 [Source:HGNC Symbol;Acc:HGNC:9159]	protein_coding	2869.73	-0.41717	0.102602	-0.37835	0.104398	-4.06589	4.78501e-05	0.0010786	2290.23	2552.08	2536.8	2464.35	3029.5	3387.6	3287.7	3409.55
XKR8	ENSG00000158156	55113	XK related 8 [Source:HGNC Symbol;Acc:HGNC:25508]	protein_coding	1269.51	-0.463271	0.154208	-0.378173	0.160625	-3.00419	0.00266285	0.0248516	935.445	961.986	1099.25	1278.3	1349.23	1609.08	1410.37	1512.43
ZSWIM3	ENSG00000132801	140831	zinc finger SWIM-type containing 3 [Source:HGNC Symbol;Acc:HGNC:16157]	protein_coding	396.05	-0.616863	0.257226	-0.378026	0.293216	-2.39813	0.0164789	0.0920699	271.287	304.367	343.812	320.242	697.187	375.902	412.288	443.318
CBX5	ENSG00000094916	23468	chromobox 5 [Source:HGNC Symbol;Acc:HGNC:1555]	protein_coding	25607.1	-0.419777	0.10876	-0.377973	0.111052	-3.85966	0.000113543	0.00215579	21894	23091.3	21467.7	21153.7	32988.5	33881.6	26008.2	24371.5
DCP1A	ENSG00000272886	55802	decapping mRNA 1A [Source:HGNC Symbol;Acc:HGNC:18714]	protein_coding	5246.85	-0.422162	0.110992	-0.377803	0.113344	-3.80355	0.000142638	0.002579	4283.53	4856.04	4985.27	3809.19	6099.13	6538.44	5747.48	5655.73
KCNT2	ENSG00000162687	343450	potassium sodium-activated channel subfamily T member 2 [Source:HGNC Symbol;Acc:HGNC:18866]	protein_coding	1223.14	-0.489046	0.176303	-0.377607	0.186456	-2.77389	0.005539	0.0424243	1109.14	1146.45	811.428	992.66	1695.32	1591.13	1228.5	1210.49
MYH14	ENSG00000105357	79784	myosin heavy chain 14 [Source:HGNC Symbol;Acc:HGNC:23212]	protein_coding	4359.04	-0.43255	0.124183	-0.37744	0.12747	-3.48317	0.000495521	0.00673101	3559.82	3121.15	3904.16	4263.38	4800.05	4398.61	5690.58	5134.6
PDZD11	ENSG00000120509	51248	PDZ domain containing 11 [Source:HGNC Symbol;Acc:HGNC:28034]	protein_coding	1590.52	-0.52309	0.202736	-0.37661	0.218308	-2.58015	0.00987561	0.0640551	1482.98	830.093	1738.77	1166.53	2006.29	1529.41	1970.5	1999.59
LTBP3	ENSG00000168056	4054	latent transforming growth factor beta binding protein 3 [Source:HGNC Symbol;Acc:HGNC:6716]	protein_coding	2087.93	-0.486006	0.174396	-0.375709	0.183846	-2.7868	0.00532318	0.0414255	1845.25	1250.67	1902.01	1972.01	1996.26	2078.12	2843.06	2816.08
FOXJ2	ENSG00000065970	55810	forkhead box J2 [Source:HGNC Symbol;Acc:HGNC:24818]	protein_coding	1703.53	-0.4419	0.136145	-0.375679	0.140437	-3.24581	0.00117117	0.0132295	1627.72	1544.9	1203.34	1408.71	1850.8	1947.96	1981.1	2063.7
TRAPPC6A	ENSG00000007255	79090	trafficking protein particle complex 6A [Source:HGNC Symbol;Acc:HGNC:23069]	protein_coding	1158.81	-0.524076	0.203522	-0.375382	0.219092	-2.57503	0.0100231	0.0648531	1184.4	855.918	973.871	792.176	1294.06	940.315	1660.87	1568.87
TJAP1	ENSG00000137221	93643	tight junction associated protein 1 [Source:HGNC Symbol;Acc:HGNC:17949]	protein_coding	1898.21	-0.438179	0.132385	-0.37517	0.136261	-3.30987	0.000933384	0.01112	1460.65	1531.06	1820.78	1649.11	1895.95	2252.04	2152.93	2423.18
ZBTB7B	ENSG00000160685	51043	zinc finger and BTB domain containing 7B [Source:HGNC Symbol;Acc:HGNC:18668]	protein_coding	1126.98	-0.533613	0.210429	-0.374831	0.227516	-2.53583	0.011218	0.0700429	671.602	990.578	1015.66	1020.16	872.737	1282.55	1547.61	1614.9
MXD1	ENSG00000059728	4084	MAX dimerization protein 1 [Source:HGNC Symbol;Acc:HGNC:6761]	protein_coding	762.796	-0.494991	0.183059	-0.374426	0.194201	-2.704	0.00685104	0.0487946	779.951	582.91	611.134	556.209	917.879	996.42	813.976	843.893
CKMT1B	ENSG00000237289	1159	creatine kinase, mitochondrial 1B [Source:HGNC Symbol;Acc:HGNC:1995]	protein_coding	13724.4	-0.410323	0.0994619	-0.374077	0.101083	-4.12543	3.70048e-05	0.000870684	11232	11160.1	12486.1	12288.9	13933.7	14168.7	16910.5	17615.4
ZFHX3	ENSG00000140836	463	zinc finger homeobox 3 [Source:HGNC Symbol;Acc:HGNC:777]	protein_coding	1074.09	-0.456557	0.15206	-0.373447	0.158273	-3.00247	0.00267797	0.0249618	875.894	971.209	838.239	933.225	1284.03	1391.4	1231.84	1066.92
SLC4A11	ENSG00000088836	83959	solute carrier family 4 member 11 [Source:HGNC Symbol;Acc:HGNC:16438]	protein_coding	794.56	-0.649737	0.277248	-0.372209	0.321732	-2.34352	0.0191027	0.10221	824.614	296.989	500.735	852.499	932.926	1065.99	855.26	1027.47
SBF1	ENSG00000100241	6305	SET binding factor 1 [Source:HGNC Symbol;Acc:HGNC:10542]	protein_coding	8214.75	-0.4319	0.1304	-0.370516	0.134108	-3.31213	0.000925891	0.011057	7064.22	6414.77	6769.78	7748.78	7954.95	7687.47	10778.6	11299.4
EMC10	ENSG00000161671	284361	ER membrane protein complex subunit 10 [Source:HGNC Symbol;Acc:HGNC:27609]	protein_coding	4863.76	-0.440049	0.1391	-0.370254	0.14357	-3.16355	0.00155859	0.0163755	3936.97	3865.47	4268.47	4468.3	3992.52	5548.76	6486.7	6342.9
ACSF2	ENSG00000167107	80221	acyl-CoA synthetase family member 2 [Source:HGNC Symbol;Acc:HGNC:26101]	protein_coding	1880.72	-0.48176	0.174539	-0.369971	0.18372	-2.76019	0.00577685	0.0434927	1484.64	1249.75	1816.05	1744.03	1615.07	2064.65	2372.75	2698.81
IQCE	ENSG00000106012	23288	IQ motif containing E [Source:HGNC Symbol;Acc:HGNC:29171]	protein_coding	2794.29	-0.419476	0.114125	-0.369696	0.116491	-3.67558	0.000237311	0.0038283	2417.6	2317.8	2653.5	2190.24	2833.89	3203.58	3373.06	3364.61
UBE2G1	ENSG00000132388	7326	ubiquitin conjugating enzyme E2 G1 [Source:HGNC Symbol;Acc:HGNC:12482]	protein_coding	4359.99	-0.450541	0.149486	-0.369007	0.155172	-3.01393	0.0025789	0.0242855	3271.16	3843.33	4371.77	3250.32	4945.51	6539.57	4541.3	4116.99
ENDOV	ENSG00000173818	284131	endonuclease V [Source:HGNC Symbol;Acc:HGNC:26640]	protein_coding	1474.53	-0.434581	0.133606	-0.368829	0.137591	-3.25271	0.00114309	0.012961	1327.49	1164.9	1236.46	1289.84	1685.29	1485.65	1747.9	1858.76
NFIA	ENSG00000162599	4774	nuclear factor I A [Source:HGNC Symbol;Acc:HGNC:7784]	protein_coding	1632.12	-0.506896	0.195464	-0.368303	0.208977	-2.59329	0.00950627	0.062359	1081.84	1892.61	1241.98	1173.63	1996.26	2406.89	1629.62	1634.08
SNRNP25	ENSG00000161981	79622	small nuclear ribonucleoprotein U11/U12 subunit 25 [Source:HGNC Symbol;Acc:HGNC:14161]	protein_coding	2021.39	-0.433854	0.13449	-0.368299	0.138581	-3.22591	0.00125573	0.0139027	1532.61	1496.93	1846.02	2003.06	2337.33	2234.09	2479.31	2241.8
TLN2	ENSG00000171914	83660	talin 2 [Source:HGNC Symbol;Acc:HGNC:15447]	protein_coding	1965.8	-0.450037	0.149314	-0.368004	0.15484	-3.01404	0.00257797	0.0242855	1299.37	1536.59	1898.06	1919.67	2056.45	2395.67	2279.02	2341.53
KMT5C	ENSG00000133247	84787	lysine methyltransferase 5C [Source:HGNC Symbol;Acc:HGNC:28405]	protein_coding	1680.22	-0.480799	0.176327	-0.3675	0.18565	-2.72675	0.00639621	0.0468399	1317.56	1628.83	1245.92	1438.87	1289.04	2123	2211.51	2187
KANK3	ENSG00000186994	256949	KN motif and ankyrin repeat domains 3 [Source:HGNC Symbol;Acc:HGNC:24796]	protein_coding	456.495	-0.571018	0.236927	-0.367406	0.26241	-2.4101	0.0159482	0.0898729	378.81	276.698	398.223	410.725	647.029	412.931	574.079	553.462
JCAD	ENSG00000165757	57608	junctional cadherin 5 associated [Source:HGNC Symbol;Acc:HGNC:29283]	protein_coding	2842.66	-0.407386	0.105658	-0.367191	0.107684	-3.85572	0.000115389	0.00218499	2400.23	2471.83	2492.64	2390.72	3666.5	3052.1	3111.41	3155.83
TBC1D13	ENSG00000107021	54662	TBC1 domain family member 13 [Source:HGNC Symbol;Acc:HGNC:25571]	protein_coding	2306.33	-0.471459	0.169846	-0.366808	0.178149	-2.77581	0.0055065	0.0423047	1811.34	1653.73	2330.19	1954.27	1936.07	2451.78	2988.67	3324.61
MTMR11	ENSG00000014914	10903	myotubularin related protein 11 [Source:HGNC Symbol;Acc:HGNC:24307]	protein_coding	704.69	-0.491532	0.185466	-0.366431	0.19665	-2.65025	0.00804313	0.0547435	483.851	534.027	704.184	621.854	807.533	826.983	789.986	869.1
HDAC6	ENSG00000094631	10013	histone deacetylase 6 [Source:HGNC Symbol;Acc:HGNC:14064]	protein_coding	5335.09	-0.416694	0.116036	-0.366254	0.118555	-3.59107	0.000329322	0.00497124	5074.23	4578.42	3870.25	4769.03	5672.79	5526.31	6214.44	6975.27
RNF19B	ENSG00000116514	127544	ring finger protein 19B [Source:HGNC Symbol;Acc:HGNC:26886]	protein_coding	1861.47	-0.509049	0.199737	-0.365905	0.213986	-2.5486	0.0108157	0.0684244	863.488	1574.41	1868.1	1837.17	2322.28	2094.95	2224.9	2106.44
SMAP1	ENSG00000112305	60682	small ArfGAP 1 [Source:HGNC Symbol;Acc:HGNC:19651]	protein_coding	1083.08	-0.477119	0.174987	-0.365866	0.184513	-2.7266	0.00639902	0.0468399	936.272	934.316	917.883	822.338	1474.62	1490.14	1028.21	1060.89
E2F2	ENSG00000007968	1870	E2F transcription factor 2 [Source:HGNC Symbol;Acc:HGNC:3114]	protein_coding	4465.27	-0.3977	0.0937919	-0.36584	0.0950794	-4.24024	2.2328e-05	0.000569953	4008.93	3679.16	3931.76	3813.62	4584.38	5344.53	5159.46	5200.35
MYO5C	ENSG00000128833	55930	myosin VC [Source:HGNC Symbol;Acc:HGNC:7604]	protein_coding	2064.43	-0.423213	0.126245	-0.365376	0.129668	-3.35231	0.000801392	0.00986001	1701.34	1732.13	1743.51	1865.56	2588.12	2623.46	2201.47	2059.87
DCTN5	ENSG00000166847	84516	dynactin subunit 5 [Source:HGNC Symbol;Acc:HGNC:24594]	protein_coding	5702.71	-0.392261	0.0862427	-0.365299	0.0872714	-4.54834	5.40706e-06	0.000178334	5201.6	4915.07	4825.2	4789.43	6344.9	6907.61	6428.68	6209.19
PIANP	ENSG00000139200	196500	PILR alpha associated neural protein [Source:HGNC Symbol;Acc:HGNC:25338]	protein_coding	252.612	-0.665195	0.288301	-0.364834	0.336262	-2.3073	0.0210382	0.109061	180.307	202.912	201.871	203.145	200.629	326.529	322.466	383.04
SLC10A7	ENSG00000120519	84068	solute carrier family 10 member 7 [Source:HGNC Symbol;Acc:HGNC:23088]	protein_coding	1105.03	-0.587354	0.246962	-0.364811	0.275839	-2.37832	0.017392	0.0957243	701.377	1014.56	968.351	843.628	1444.53	2042.21	844.66	980.889
ITFG1	ENSG00000129636	81533	integrin alpha FG-GAP repeat containing 1 [Source:HGNC Symbol;Acc:HGNC:30697]	protein_coding	2666.21	-0.449022	0.150493	-0.364764	0.156215	-2.98367	0.00284811	0.0262001	2085.93	1924.89	2799.39	2210.64	2869	3787.07	2946.27	2706.49
GSE1	ENSG00000131149	23199	Gse1 coiled-coil protein [Source:HGNC Symbol;Acc:HGNC:28979]	protein_coding	6261.72	-0.389297	0.0901639	-0.364149	0.0913308	-4.31766	1.57695e-05	0.000430299	5282.66	5767.3	5114.6	5534.59	6846.47	6631.58	7454.66	7461.88
HINT2	ENSG00000137133	84681	histidine triad nucleotide binding protein 2 [Source:HGNC Symbol;Acc:HGNC:18344]	protein_coding	446.654	-0.549007	0.226032	-0.36408	0.246781	-2.4289	0.0151448	0.0866504	282.867	368.008	392.703	412.499	451.416	494.844	608.669	562.23
ITPK1	ENSG00000100605	3705	inositol-tetrakisphosphate 1-kinase [Source:HGNC Symbol;Acc:HGNC:6177]	protein_coding	3189.56	-0.413253	0.116686	-0.363896	0.119185	-3.54159	0.000397718	0.00572263	2687.23	2995.71	2498.94	2781.93	3134.83	3517.77	3903.07	3996.98
ZNHIT1	ENSG00000106400	10467	zinc finger HIT-type containing 1 [Source:HGNC Symbol;Acc:HGNC:21688]	protein_coding	2640.4	-0.411968	0.115113	-0.363778	0.117587	-3.57882	0.00034515	0.00516297	2466.4	1983	2262.38	2352.58	3029.5	2763.72	3114.75	3150.9
ZDHHC24	ENSG00000174165	254359	zinc finger DHHC-type containing 24 [Source:HGNC Symbol;Acc:HGNC:27387]	protein_coding	1129.07	-0.483546	0.181991	-0.363252	0.1923	-2.65698	0.00788443	0.0538523	961.085	658.54	1139.47	1010.4	1213.81	1420.57	1325.01	1303.65
MID2	ENSG00000080561	11043	midline 2 [Source:HGNC Symbol;Acc:HGNC:7096]	protein_coding	2135.61	-0.467436	0.169054	-0.362563	0.177367	-2.76501	0.00569212	0.0432228	1843.6	1882.47	1507.73	1930.32	2628.24	3257.44	2111.09	1923.97
TLE3	ENSG00000140332	7090	TLE family member 3, transcriptional corepressor [Source:HGNC Symbol;Acc:HGNC:11839]	protein_coding	4699.66	-0.410453	0.114587	-0.36256	0.116976	-3.58201	0.000340957	0.00512759	4340.6	3832.26	3499.63	4486.04	4820.12	5067.38	5720.15	5831.08
GRIN2D	ENSG00000105464	2906	glutamate ionotropic receptor NMDA type subunit 2D [Source:HGNC Symbol;Acc:HGNC:4588]	protein_coding	742.073	-0.607245	0.259793	-0.362074	0.293313	-2.33742	0.0194173	0.103473	412.721	368.008	721.532	852.499	822.58	865.135	879.25	1014.86
ZNF513	ENSG00000163795	130557	zinc finger protein 513 [Source:HGNC Symbol;Acc:HGNC:26498]	protein_coding	539.988	-0.542558	0.223218	-0.36196	0.242741	-2.43063	0.0150728	0.0863639	448.286	401.212	440.016	478.145	486.526	529.628	745.354	790.739
COL3A1	ENSG00000168542	1281	collagen type III alpha 1 chain [Source:HGNC Symbol;Acc:HGNC:2201]	protein_coding	1309.33	-0.464989	0.168446	-0.361942	0.176266	-2.76047	0.00577184	0.0434927	896.572	1141.84	1254.6	1122.18	1168.67	1540.64	1747.34	1602.85
MTUS1	ENSG00000129422	57509	microtubule associated scaffold protein 1 [Source:HGNC Symbol;Acc:HGNC:29789]	protein_coding	2612.79	-0.426894	0.133743	-0.361834	0.137655	-3.19189	0.00141345	0.015147	2228.2	2343.63	2025.02	2320.64	2869	3706.28	2796.19	2613.33
EVL	ENSG00000196405	51466	Enah/Vasp-like [Source:HGNC Symbol;Acc:HGNC:20234]	protein_coding	3828.99	-0.411632	0.11732	-0.361509	0.119871	-3.50862	0.000450433	0.00629978	3352.22	3283.48	3436.54	3088.87	3957.41	3763.5	4788.45	4961.43
PPP2R5B	ENSG00000068971	5526	protein phosphatase 2 regulatory subunit B'beta [Source:HGNC Symbol;Acc:HGNC:9310]	protein_coding	1324.88	-0.462371	0.166826	-0.361136	0.174412	-2.77158	0.00557846	0.0426179	1267.11	1154.75	950.214	1097.34	1284.03	1363.34	1591.69	1890.54
BRPF1	ENSG00000156983	7862	bromodomain and PHD finger containing 1 [Source:HGNC Symbol;Acc:HGNC:14255]	protein_coding	2555.55	-0.433524	0.139375	-0.361088	0.143788	-3.11049	0.00186776	0.0189075	1826.23	2099.21	2029.75	2746.45	2858.97	2754.74	2984.21	3144.87
CASP6	ENSG00000138794	839	caspase 6 [Source:HGNC Symbol;Acc:HGNC:1507]	protein_coding	938.136	-0.465632	0.169617	-0.360633	0.17805	-2.7452	0.00604732	0.0450123	864.315	786.744	805.908	684.838	1253.93	1175.95	1023.75	909.651
CHM	ENSG00000188419	1121	CHM Rab escort protein [Source:HGNC Symbol;Acc:HGNC:1940]	protein_coding	2440.53	-0.44139	0.148857	-0.360569	0.154485	-2.96521	0.0030248	0.0273669	2001.57	2245.86	1947.74	2062.5	3536.09	3039.75	2433	2257.69
PPP6R1	ENSG00000105063	22870	protein phosphatase 6 regulatory subunit 1 [Source:HGNC Symbol;Acc:HGNC:29195]	protein_coding	6215.44	-0.409951	0.117121	-0.360318	0.119662	-3.50024	0.000464839	0.00643541	5156.94	4507.41	5795.12	5907.17	6480.32	6355.54	7643.23	7877.8
EDNRA	ENSG00000151617	1909	endothelin receptor type A [Source:HGNC Symbol;Acc:HGNC:3179]	protein_coding	483.421	-0.637551	0.275315	-0.360245	0.316781	-2.31571	0.0205739	0.107855	249.783	545.094	402.954	310.483	712.234	665.402	492.068	489.348
CRYBG2	ENSG00000176092	55057	crystallin beta-gamma domain containing 2 [Source:HGNC Symbol;Acc:HGNC:17295]	protein_coding	107.961	-1.1193	0.452585	-0.359887	0.809948	-2.47312	0.0133941	0.079519	76.9199	58.1065	34.6966	102.016	165.519	123.43	152.307	150.695
GLMP	ENSG00000198715	112770	glycosylated lysosomal membrane protein [Source:HGNC Symbol;Acc:HGNC:29436]	protein_coding	1576.42	-0.479388	0.179419	-0.359789	0.189184	-2.67189	0.00754255	0.0521629	1277.86	1598.39	946.271	1450.4	1730.43	1518.19	1954.88	2134.94
GPR153	ENSG00000158292	387509	G protein-coupled receptor 153 [Source:HGNC Symbol;Acc:HGNC:23618]	protein_coding	769.483	-0.576706	0.24616	-0.35933	0.273499	-2.34281	0.019139	0.102349	363.095	685.288	724.686	701.693	832.611	685.6	1048.29	1114.6
BRD3	ENSG00000169925	8019	bromodomain containing 3 [Source:HGNC Symbol;Acc:HGNC:1104]	protein_coding	5710.66	-0.39049	0.0940334	-0.358755	0.095326	-4.15268	3.2861e-05	0.000790505	4517.6	4808.08	5325.93	5119.43	6505.4	6004.33	6675.27	6729.22
AJUBA	ENSG00000129474	84962	ajuba LIM protein [Source:HGNC Symbol;Acc:HGNC:20250]	protein_coding	2514.33	-0.408339	0.116083	-0.358325	0.118617	-3.51766	0.000435377	0.00612911	2279.48	2220.96	2144.88	1980	3275.27	2642.53	2848.08	2723.47
SERINC3	ENSG00000132824	10955	serine incorporator 3 [Source:HGNC Symbol;Acc:HGNC:11699]	protein_coding	6587.46	-0.384482	0.0903506	-0.358323	0.0915346	-4.25544	2.08634e-05	0.000537125	6083.29	5674.15	5632.68	5449.43	8045.23	7715.52	7233.17	6866.22
COL4A5	ENSG00000188153	1287	collagen type IV alpha 5 chain [Source:HGNC Symbol;Acc:HGNC:2207]	protein_coding	3577.76	-0.414249	0.124581	-0.357595	0.127708	-3.32514	0.000883752	0.0106553	2620.24	2838	3192.88	3608.7	4494.09	3724.23	3905.3	4238.64
SECISBP2L	ENSG00000138593	9728	SECIS binding protein 2 like [Source:HGNC Symbol;Acc:HGNC:28997]	protein_coding	2335.72	-0.468937	0.173205	-0.357243	0.18202	-2.70741	0.00678113	0.0485265	1838.63	2501.35	1709.6	1779.51	3014.45	3399.95	2301.34	2140.97
NIPAL3	ENSG00000001461	57185	NIPA like domain containing 3 [Source:HGNC Symbol;Acc:HGNC:25233]	protein_coding	3540.01	-0.39154	0.0972945	-0.356972	0.0987643	-4.02428	5.71504e-05	0.00125622	2896.49	3075.96	3204.71	3063.14	4188.14	4238.15	3812.69	3840.81
SLC25A44	ENSG00000160785	9673	solute carrier family 25 member 44 [Source:HGNC Symbol;Acc:HGNC:29036]	protein_coding	2238.27	-0.429706	0.141285	-0.356901	0.145678	-3.0414	0.00235477	0.0226368	1805.55	1719.21	1797.92	2322.42	2141.72	2599.89	2660.07	2859.37
TBX3	ENSG00000135111	6926	T-box transcription factor 3 [Source:HGNC Symbol;Acc:HGNC:11602]	protein_coding	3150.74	-0.410614	0.121087	-0.356884	0.12393	-3.39105	0.00069625	0.00878935	2986.64	2383.29	2990.22	2450.16	3857.1	3793.8	3307.23	3437.49
KLHL41	ENSG00000239474	10324	kelch like family member 41 [Source:HGNC Symbol;Acc:HGNC:16905]	protein_coding	328.888	-0.755042	0.328946	-0.356865	0.407628	-2.29534	0.0217138	0.11125	230.76	347.717	244.453	151.693	516.62	539.727	282.855	317.282
HTATSF1	ENSG00000102241	27336	HIV-1 Tat specific factor 1 [Source:HGNC Symbol;Acc:HGNC:5276]	protein_coding	16845.8	-0.374747	0.0807806	-0.356805	0.0816319	-4.63907	3.49988e-06	0.000125287	14874.5	15269.1	14548.1	13962.9	20840.4	17706.6	19136	18429.2
BBS2	ENSG00000125124	583	Bardet-Biedl syndrome 2 [Source:HGNC Symbol;Acc:HGNC:967]	protein_coding	4753.94	-0.391453	0.0978008	-0.356764	0.0993108	-4.00255	6.26632e-05	0.00134977	3905.54	4255.61	4018.5	4250.07	5978.75	5552.12	5091.95	4978.97
KATNAL2	ENSG00000167216	83473	katanin catalytic subunit A1 like 2 [Source:HGNC Symbol;Acc:HGNC:25387]	protein_coding	252.955	-0.630887	0.273948	-0.356713	0.313472	-2.30294	0.0212822	0.109807	208.428	232.426	198.717	152.58	336.054	297.355	321.35	276.731
MTF1	ENSG00000188786	4520	metal regulatory transcription factor 1 [Source:HGNC Symbol;Acc:HGNC:7428]	protein_coding	1285.96	-0.461912	0.168994	-0.356694	0.177019	-2.73331	0.00627012	0.0462579	1138.08	1042.23	824.833	1317.34	1595	1613.57	1370.76	1385.85
WDR91	ENSG00000105875	29062	WD repeat domain 91 [Source:HGNC Symbol;Acc:HGNC:24997]	protein_coding	2001.17	-0.427789	0.139109	-0.356214	0.143292	-3.07521	0.00210357	0.0207255	1890.74	1891.69	1478.55	1580.8	1936.07	2308.15	2420.17	2503.18
THUMPD1	ENSG00000066654	55623	THUMP domain containing 1 [Source:HGNC Symbol;Acc:HGNC:23807]	protein_coding	3845.9	-0.412724	0.12468	-0.355693	0.12781	-3.31025	0.00093212	0.01112	2978.37	3941.1	3180.26	3082.66	4940.49	4630.88	4116.74	3896.7
PHPT1	ENSG00000054148	29085	phosphohistidine phosphatase 1 [Source:HGNC Symbol;Acc:HGNC:30033]	protein_coding	1691.07	-0.421196	0.134228	-0.355479	0.137905	-3.13792	0.00170151	0.0176065	1355.61	1496.93	1589.74	1357.26	1625.1	1991.72	2012.34	2099.87
NAGK	ENSG00000124357	55577	N-acetylglucosamine kinase [Source:HGNC Symbol;Acc:HGNC:17174]	protein_coding	2613.74	-0.416743	0.130404	-0.355436	0.133889	-3.19578	0.00139454	0.0149978	1856	2093.68	2569.92	2438.63	2934.2	2772.69	3206.25	3038.56
HECTD3	ENSG00000126107	79654	HECT domain E3 ubiquitin protein ligase 3 [Source:HGNC Symbol;Acc:HGNC:26117]	protein_coding	2224.99	-0.437556	0.149941	-0.355131	0.15523	-2.91818	0.00352076	0.0304047	1874.2	1454.51	2084.95	2159.19	2181.84	2465.24	2800.66	2779.37
EAF1	ENSG00000144597	85403	ELL associated factor 1 [Source:HGNC Symbol;Acc:HGNC:20907]	protein_coding	2813.25	-0.38925	0.0969137	-0.35473	0.0983282	-4.01645	5.90805e-05	0.00128922	2468.88	2401.74	2328.62	2543.3	3215.08	3215.92	3173.89	3158.57
INPP5D	ENSG00000168918	3635	inositol polyphosphate-5-phosphatase D [Source:HGNC Symbol;Acc:HGNC:6079]	protein_coding	252.533	-0.814156	0.354226	-0.353851	0.455088	-2.29841	0.0215386	0.110745	150.531	255.484	232.625	97.5805	220.692	348.971	359.287	355.093
MSI2	ENSG00000153944	124540	musashi RNA binding protein 2 [Source:HGNC Symbol;Acc:HGNC:18585]	protein_coding	6270.91	-0.40906	0.123065	-0.353515	0.12604	-3.32394	0.000887565	0.0106927	5739.22	5980.36	5219.48	4585.4	8642.1	7216.19	6419.75	6364.82
PDGFRL	ENSG00000104213	5157	platelet derived growth factor receptor like [Source:HGNC Symbol;Acc:HGNC:8805]	protein_coding	551.929	-0.616313	0.267695	-0.353389	0.303501	-2.3023	0.0213185	0.109956	471.444	245.339	394.28	630.725	697.187	719.262	654.416	602.781
PLK1	ENSG00000166851	5347	polo like kinase 1 [Source:HGNC Symbol;Acc:HGNC:9077]	protein_coding	5547.63	-0.406925	0.122115	-0.352318	0.124862	-3.33231	0.00086127	0.0104429	4334.81	4485.27	5597.98	4686.53	5196.3	6174.88	7070.82	6834.44
RFC1	ENSG00000035928	5981	replication factor C subunit 1 [Source:HGNC Symbol;Acc:HGNC:9969]	protein_coding	9189.97	-0.400394	0.11401	-0.352274	0.116309	-3.51193	0.000444863	0.00623533	6754.89	8868.16	7782.29	8267.73	11631.5	11518.3	9450.82	9246.11
ORAI2	ENSG00000160991	80228	ORAI calcium release-activated calcium modulator 2 [Source:HGNC Symbol;Acc:HGNC:21667]	protein_coding	1590.14	-0.439812	0.154581	-0.351941	0.160189	-2.8452	0.00443839	0.0359285	1439.97	1447.13	1182.05	1348.39	1374.31	1904.19	1982.78	2042.33
ALPL	ENSG00000162551	249	alkaline phosphatase, biomineralization associated [Source:HGNC Symbol;Acc:HGNC:438]	protein_coding	399.873	-0.603741	0.264509	-0.351409	0.297153	-2.2825	0.02246	0.113891	311.815	296.067	384.817	285.645	305.96	467.913	638.237	508.528
SLC35F1	ENSG00000196376	222553	solute carrier family 35 member F1 [Source:HGNC Symbol;Acc:HGNC:21483]	protein_coding	1644.16	-0.43697	0.152623	-0.351329	0.158438	-2.86306	0.00419571	0.0344902	1401.1	1426.84	1546.37	1195.8	2307.24	1945.71	1735.07	1595.18
TDRKH	ENSG00000182134	11022	tudor and KH domain containing [Source:HGNC Symbol;Acc:HGNC:11713]	protein_coding	1729.23	-0.427346	0.144149	-0.351161	0.148996	-2.96461	0.00303069	0.0273672	1611.18	1480.33	1480.91	1311.13	2322.28	2134.22	1687.09	1806.7
USF2	ENSG00000105698	7392	upstream transcription factor 2, c-fos interacting [Source:HGNC Symbol;Acc:HGNC:12594]	protein_coding	4636.85	-0.39011	0.10395	-0.350491	0.105613	-3.75284	0.000174841	0.00298043	3836.9	3653.33	4249.55	4327.25	4940.49	4885.6	5505.91	5695.73
PPME1	ENSG00000214517	51400	protein phosphatase methylesterase 1 [Source:HGNC Symbol;Acc:HGNC:30178]	protein_coding	3582.47	-0.408272	0.125669	-0.350357	0.128627	-3.24879	0.00115896	0.0131212	2578.06	3117.46	3177.89	3461.45	3420.73	4275.18	4158.58	4470.44
SMIM3	ENSG00000256235	85027	small integral membrane protein 3 [Source:HGNC Symbol;Acc:HGNC:30248]	protein_coding	334.653	-0.73133	0.322905	-0.350171	0.390717	-2.26485	0.023522	0.117884	178.653	169.708	332.772	330.887	260.818	440.983	465.288	498.116
PLBD2	ENSG00000151176	196463	phospholipase B domain containing 2 [Source:HGNC Symbol;Acc:HGNC:27283]	protein_coding	2980.5	-0.415509	0.133591	-0.35007	0.13714	-3.11029	0.00186901	0.0189075	2495.35	2761.44	2482.39	2498.95	2783.73	3050.97	3681.58	4089.59
PLEC	ENSG00000178209	5339	plectin [Source:HGNC Symbol;Acc:HGNC:9069]	protein_coding	6948.98	-0.433817	0.150891	-0.349926	0.156197	-2.87504	0.00403977	0.0334932	5990.65	4493.57	5937.85	7236.93	7147.42	6351.05	9692.95	8741.42
CNOT11	ENSG00000158435	55571	CCR4-NOT transcription complex subunit 11 [Source:HGNC Symbol;Acc:HGNC:25217]	protein_coding	2453.4	-0.413525	0.131609	-0.349825	0.135215	-3.14207	0.0016776	0.017399	1895.7	2410.04	2244.24	1851.37	3205.05	2785.04	2608.18	2627.58
PHGDH	ENSG00000092621	26227	phosphoglycerate dehydrogenase [Source:HGNC Symbol;Acc:HGNC:8923]	protein_coding	35273.5	-0.394327	0.111174	-0.348902	0.113232	-3.54695	0.000389718	0.0056449	32637.2	26970.6	29852.5	32491.6	35531.4	33876	44792.6	46036
HLA-DPA1	ENSG00000231389	3113	major histocompatibility complex, class II, DP alpha 1 [Source:HGNC Symbol;Acc:HGNC:4938]	protein_coding	978.727	-0.433545	0.15158	-0.348901	0.157106	-2.86017	0.00423408	0.0347296	815.516	943.539	760.96	804.596	1223.84	1125.46	1056.1	1099.8
MVP	ENSG00000013364	9961	major vault protein [Source:HGNC Symbol;Acc:HGNC:7531]	protein_coding	504.958	-0.539112	0.228363	-0.348852	0.248716	-2.36076	0.0182375	0.099025	384.599	407.668	361.16	489.677	692.171	426.396	652.743	625.248
UBOX5	ENSG00000185019	22888	U-box domain containing 5 [Source:HGNC Symbol;Acc:HGNC:17777]	protein_coding	419.872	-0.599526	0.261672	-0.348755	0.293212	-2.29113	0.0219558	0.112123	250.61	467.619	295.71	325.564	441.384	434.25	535.026	608.809
WBP2	ENSG00000132471	23558	WW domain binding protein 2 [Source:HGNC Symbol;Acc:HGNC:12738]	protein_coding	4200.27	-0.436859	0.153472	-0.348579	0.158936	-2.84651	0.00442018	0.0358261	2941.15	3314.84	3944.37	4097.49	3621.36	4428.91	5399.91	5854.1
UBQLN4	ENSG00000160803	56893	ubiquilin 4 [Source:HGNC Symbol;Acc:HGNC:1237]	protein_coding	6810.06	-0.374767	0.0899837	-0.348465	0.0910355	-4.16484	3.11576e-05	0.000759245	6156.9	5900.12	5856.63	5823.78	7267.79	7093.88	7984.66	8396.74
SLC8B1	ENSG00000089060	80024	solute carrier family 8 member B1 [Source:HGNC Symbol;Acc:HGNC:26175]	protein_coding	1065.35	-0.436696	0.15449	-0.347848	0.160114	-2.82669	0.00470313	0.0374334	908.151	829.171	1054.3	832.983	1178.7	1124.34	1258.62	1336.53
PGF	ENSG00000119630	5228	placental growth factor [Source:HGNC Symbol;Acc:HGNC:8893]	protein_coding	407.689	-0.675509	0.298645	-0.347723	0.348584	-2.26191	0.0237029	0.118514	267.979	190.921	343.812	458.628	351.101	500.454	557.342	591.273
EHMT2	ENSG00000204371	10919	euchromatic histone lysine methyltransferase 2 [Source:HGNC Symbol;Acc:HGNC:14129]	protein_coding	3455.28	-0.41216	0.125415	-0.347223	0.128145	-3.28638	0.00101485	0.0117923	3024.69	2873.97	2669.27	3308.87	3475.9	3478.49	4349.94	4461.13
MARCHF8	ENSG00000165406	220972	membrane associated ring-CH-type finger 8 [Source:HGNC Symbol;Acc:HGNC:23356]	protein_coding	2361.99	-0.429841	0.149461	-0.347191	0.15473	-2.87594	0.00402829	0.0334246	2370.46	2125.04	1719.06	1819.43	3230.13	2890.51	2412.92	2328.38
PKD2	ENSG00000118762	5311	polycystin 2, transient receptor potential cation channel [Source:HGNC Symbol;Acc:HGNC:9009]	protein_coding	3175.9	-0.413597	0.134379	-0.347049	0.138132	-3.07785	0.00208498	0.0206099	3114.01	2429.41	2423.24	2913.22	4102.87	3936.31	3452.84	3035.27
DCLK2	ENSG00000170390	166614	doublecortin like kinase 2 [Source:HGNC Symbol;Acc:HGNC:19002]	protein_coding	508.96	-0.605273	0.264722	-0.346635	0.297454	-2.28645	0.0222281	0.113058	286.175	285.921	584.323	459.516	571.793	681.111	586.91	615.932
CALD1	ENSG00000122786	800	caldesmon 1 [Source:HGNC Symbol;Acc:HGNC:1441]	protein_coding	12906.9	-0.389532	0.108329	-0.345954	0.110243	-3.59583	0.000323362	0.00491085	11667.8	11169.4	11283.5	10544.9	17479.8	15497.2	13025.3	12587.2
STXBP2	ENSG00000076944	6813	syntaxin binding protein 2 [Source:HGNC Symbol;Acc:HGNC:11445]	protein_coding	1205.7	-0.435136	0.155451	-0.345943	0.161018	-2.79919	0.00512309	0.0400133	1224.1	988.733	939.963	958.063	1193.74	1435.16	1535.9	1369.96
RPAP1	ENSG00000103932	26015	RNA polymerase II associated protein 1 [Source:HGNC Symbol;Acc:HGNC:24567]	protein_coding	2815.81	-0.386336	0.10508	-0.345653	0.106796	-3.67658	0.000236378	0.00381734	2395.27	2379.6	2284.46	2702.98	3235.15	3164.31	3075.7	3288.99
HNRNPH2	ENSG00000126945	3188	heterogeneous nuclear ribonucleoprotein H2 [Source:HGNC Symbol;Acc:HGNC:5042]	protein_coding	6458.8	-0.385224	0.103227	-0.345561	0.104902	-3.73181	0.000190108	0.00319003	5485.3	5542.25	5407.15	5941.77	8511.7	7399.09	6953.66	6429.48
F12	ENSG00000131187	2161	coagulation factor XII [Source:HGNC Symbol;Acc:HGNC:3530]	protein_coding	660.46	-0.588073	0.2567	-0.345244	0.285489	-2.29089	0.0219696	0.112123	723.709	425.192	361.16	607.66	601.888	675.501	967.956	920.611
PLEKHB1	ENSG00000021300	58473	pleckstrin homology domain containing B1 [Source:HGNC Symbol;Acc:HGNC:19079]	protein_coding	685.646	-0.495445	0.200751	-0.345058	0.213149	-2.46796	0.0135885	0.0803395	657.541	564.463	537.009	529.596	566.778	851.67	858.05	920.063
ARL8A	ENSG00000143862	127829	ADP ribosylation factor like GTPase 8A [Source:HGNC Symbol;Acc:HGNC:25192]	protein_coding	1892.91	-0.416272	0.139483	-0.344535	0.143481	-2.98439	0.00284146	0.0261773	1726.98	1445.28	1730.89	1587.01	2131.69	1783.01	2282.37	2456.06
CNP	ENSG00000173786	1267	2',3'-cyclic nucleotide 3' phosphodiesterase [Source:HGNC Symbol;Acc:HGNC:2158]	protein_coding	6499.99	-0.382624	0.102696	-0.343723	0.104226	-3.72578	0.000194714	0.0032528	6123.82	4895.7	5780.93	5789.19	6655.87	7193.75	8024.27	7536.4
GRAMD1A	ENSG00000089351	57655	GRAM domain containing 1A [Source:HGNC Symbol;Acc:HGNC:29305]	protein_coding	3559.34	-0.404842	0.131296	-0.34367	0.134649	-3.08343	0.00204629	0.0202808	2857.61	2794.65	3217.32	3397.58	3611.33	3412.29	4484.96	4698.95
SSBP3	ENSG00000157216	23648	single stranded DNA binding protein 3 [Source:HGNC Symbol;Acc:HGNC:15674]	protein_coding	2552.83	-0.391538	0.113967	-0.343384	0.11608	-3.43555	0.000591353	0.0077252	1991.65	2406.35	2215.06	2229.27	2768.68	2687.42	3048.92	3075.28
AREL1	ENSG00000119682	9870	apoptosis resistant E3 ubiquitin protein ligase 1 [Source:HGNC Symbol;Acc:HGNC:20363]	protein_coding	5133.75	-0.3694	0.0841119	-0.343216	0.0849834	-4.39176	1.12435e-05	0.000328246	4277.74	4561.82	4562.61	4509.11	6008.85	5620.57	5844	5685.32
NAV1	ENSG00000134369	89796	neuron navigator 1 [Source:HGNC Symbol;Acc:HGNC:15989]	protein_coding	1343.35	-0.450124	0.170544	-0.343099	0.177955	-2.63933	0.00830694	0.0562083	1328.32	933.394	960.465	1327.09	1384.34	1445.26	1604.52	1763.41
CREG1	ENSG00000143162	8804	cellular repressor of E1A stimulated genes 1 [Source:HGNC Symbol;Acc:HGNC:2351]	protein_coding	4987.72	-0.389347	0.112002	-0.342846	0.114102	-3.47624	0.000508496	0.00687522	4481.2	4518.47	4307.9	3946.69	6339.88	6228.75	5078.56	5000.34
CPT1A	ENSG00000110090	1374	carnitine palmitoyltransferase 1A [Source:HGNC Symbol;Acc:HGNC:2328]	protein_coding	5405.94	-0.380027	0.100271	-0.342637	0.101711	-3.79	0.000150646	0.0026678	4298.42	5005.46	4285.82	5206.36	6053.99	5848.36	6308.73	6240.42
PPP1R13L	ENSG00000104881	10848	protein phosphatase 1 regulatory subunit 13 like [Source:HGNC Symbol;Acc:HGNC:18838]	protein_coding	975.36	-0.446572	0.167664	-0.34221	0.174505	-2.6635	0.00773319	0.0531649	803.937	861.452	727.052	922.579	912.863	1090.68	1220.13	1264.2
NTN1	ENSG00000065320	9423	netrin 1 [Source:HGNC Symbol;Acc:HGNC:8029]	protein_coding	1400.21	-0.445198	0.169488	-0.34092	0.176636	-2.62672	0.00862112	0.0578138	1534.26	995.189	1134.74	1087.58	1409.42	1517.07	1844.42	1679.02
FAM160A2	ENSG00000051009	84067	family with sequence similarity 160 member A2 [Source:HGNC Symbol;Acc:HGNC:25378]	protein_coding	1627.1	-0.422995	0.1493	-0.340657	0.1541	-2.83318	0.00460876	0.0369167	1610.35	1089.27	1466.72	1399.84	1715.38	2010.79	1810.38	1914.1
PCSK7	ENSG00000160613	9159	proprotein convertase subtilisin/kexin type 7 [Source:HGNC Symbol;Acc:HGNC:8748]	protein_coding	2840.43	-0.410353	0.138015	-0.340218	0.141697	-2.97325	0.00294666	0.0268001	2379.55	1978.39	2723.68	2686.13	2914.14	2883.78	3607.38	3550.38
CLSTN3	ENSG00000139182	9746	calsyntenin 3 [Source:HGNC Symbol;Acc:HGNC:18371]	protein_coding	3307.11	-0.422223	0.148463	-0.340149	0.153096	-2.84396	0.00445573	0.0360171	2654.98	2886.88	2635.37	3149.19	3009.44	3178.89	4230.55	4711.55
MEPCE	ENSG00000146834	56257	methylphosphate capping enzyme [Source:HGNC Symbol;Acc:HGNC:20247]	protein_coding	3993.31	-0.390819	0.117804	-0.339718	0.120053	-3.31753	0.000908172	0.010906	3305.9	3130.37	3566.65	3839.35	3927.32	4238.15	5116.5	4822.25
CCDC184	ENSG00000177875	387856	coiled-coil domain containing 184 [Source:HGNC Symbol;Acc:HGNC:33749]	protein_coding	260.063	-0.700676	0.312724	-0.339322	0.367383	-2.24056	0.0250548	0.123185	241.512	134.66	215.277	206.693	205.645	336.628	356.498	383.588
KIAA0319L	ENSG00000142687	79932	KIAA0319 like [Source:HGNC Symbol;Acc:HGNC:30071]	protein_coding	5854.1	-0.363425	0.0816015	-0.338807	0.0823331	-4.45366	8.44199e-06	0.000256415	5056.86	5263.71	5040.47	5134.51	6304.77	6505.9	6666.9	6859.64
STAT3	ENSG00000168610	6774	signal transducer and activator of transcription 3 [Source:HGNC Symbol;Acc:HGNC:11364]	protein_coding	4616.49	-0.369326	0.0906331	-0.33865	0.0916659	-4.07496	4.60217e-05	0.00104998	4129.69	4280.51	3877.35	3829.59	5201.31	4957.41	5271.04	5385.02
PELP1	ENSG00000141456	27043	proline, glutamate and leucine rich protein 1 [Source:HGNC Symbol;Acc:HGNC:30134]	protein_coding	7830.93	-0.405841	0.134705	-0.338644	0.138151	-3.01282	0.00258835	0.0243114	6590.3	5753.47	6659.38	7962.57	7523.6	7613.41	9634.93	10909.8
C3	ENSG00000125730	718	complement C3 [Source:HGNC Symbol;Acc:HGNC:1318]	protein_coding	685.368	-0.488978	0.20272	-0.338565	0.215254	-2.41209	0.0158615	0.0895185	441.669	622.57	626.905	593.467	762.391	648.57	854.702	932.666
ARMH4	ENSG00000139971	145407	armadillo like helical domain containing 4 [Source:HGNC Symbol;Acc:HGNC:19846]	protein_coding	682.06	-0.542818	0.234851	-0.338523	0.255129	-2.31133	0.0208146	0.108374	426.781	625.337	667.121	506.532	642.014	1133.32	767.112	688.266
NIBAN1	ENSG00000135842	116496	niban apoptosis regulator 1 [Source:HGNC Symbol;Acc:HGNC:16784]	protein_coding	2100.65	-0.418561	0.147036	-0.338515	0.151841	-2.84666	0.0044181	0.0358261	1832.84	1926.74	1603.14	1806.13	3099.72	2073.63	2169.11	2293.85
HMGXB3	ENSG00000113716	22993	HMG-box containing 3 [Source:HGNC Symbol;Acc:HGNC:28982]	protein_coding	4977.3	-0.381947	0.107635	-0.338097	0.109324	-3.54855	0.000387357	0.00562697	3765.77	4420.71	4690.35	4432.82	4905.38	5857.33	5767.57	5978.49
NUAK1	ENSG00000074590	9891	NUAK family kinase 1 [Source:HGNC Symbol;Acc:HGNC:14311]	protein_coding	1125.38	-0.437102	0.162803	-0.337993	0.169157	-2.68485	0.0072562	0.0506485	904.015	835.627	1080.33	1000.64	1334.18	1522.68	1197.25	1128.3
ZNF512B	ENSG00000196700	57473	zinc finger protein 512B [Source:HGNC Symbol;Acc:HGNC:29212]	protein_coding	5522.63	-0.398115	0.127841	-0.33774	0.130743	-3.11415	0.00184474	0.0187784	4845.13	4265.76	4284.24	5681.85	5592.54	5480.31	6879.46	7151.72
KIF16B	ENSG00000089177	55614	kinesin family member 16B [Source:HGNC Symbol;Acc:HGNC:15869]	protein_coding	2134.03	-0.42982	0.158519	-0.337512	0.164455	-2.71147	0.00669853	0.0482108	1822.09	2024.5	1640.99	1764.43	3144.86	2632.43	1998.4	2044.52
DERL3	ENSG00000099958	91319	derlin 3 [Source:HGNC Symbol;Acc:HGNC:14236]	protein_coding	290.692	-0.755335	0.335827	-0.337487	0.406537	-2.24918	0.0245012	0.121376	141.433	210.29	286.247	233.306	215.676	300.721	446.32	491.54
BSG	ENSG00000172270	682	basigin (Ok blood group) [Source:HGNC Symbol;Acc:HGNC:1116]	protein_coding	26956.8	-0.372919	0.0976594	-0.337252	0.0989371	-3.81857	0.000134229	0.00247624	23866.7	20280.1	24228.5	25613.1	27757.1	28077	33162.1	32670.2
SOGA1	ENSG00000149639	140710	suppressor of glucose, autophagy associated 1 [Source:HGNC Symbol;Acc:HGNC:16111]	protein_coding	2276.9	-0.405361	0.135507	-0.337099	0.138961	-2.99144	0.00277666	0.0256815	1774.95	1657.42	2104.67	2306.45	2382.47	2798.5	2603.72	2587.03
PLEKHG4B	ENSG00000153404	153478	pleckstrin homology and RhoGEF domain containing G4B [Source:HGNC Symbol;Acc:HGNC:29399]	protein_coding	1288.97	-0.437031	0.164469	-0.33684	0.170899	-2.65722	0.0078787	0.0538438	883.338	1138.15	1151.3	1207.34	1544.85	1184.93	1572.72	1629.15
MED24	ENSG00000008838	9862	mediator complex subunit 24 [Source:HGNC Symbol;Acc:HGNC:22963]	protein_coding	6705.89	-0.374838	0.10025	-0.336537	0.101584	-3.73903	0.000184734	0.00312077	5683.8	5867.84	5672.11	6163.54	6475.31	7405.82	7956.21	8422.49
EML6	ENSG00000214595	400954	EMAP like 6 [Source:HGNC Symbol;Acc:HGNC:35412]	protein_coding	1092.43	-0.489617	0.203104	-0.336154	0.215866	-2.41067	0.0159234	0.0897666	917.249	1225.77	747.554	736.289	1564.91	1021.11	1193.91	1332.69
LPCAT3	ENSG00000111684	10162	lysophosphatidylcholine acyltransferase 3 [Source:HGNC Symbol;Acc:HGNC:30244]	protein_coding	2007.86	-0.422989	0.153341	-0.335611	0.158305	-2.75848	0.0058071	0.0436767	1813.82	1654.65	1464.35	1941.85	2006.29	1919.9	2541.79	2720.18
CHD6	ENSG00000124177	84181	chromodomain helicase DNA binding protein 6 [Source:HGNC Symbol;Acc:HGNC:19057]	protein_coding	5237.98	-0.369228	0.0955168	-0.335338	0.0967111	-3.86558	0.000110823	0.0021145	4624.29	4936.29	4014.56	4706.93	6023.89	5892.12	5781.51	5924.24
TRIP6	ENSG00000087077	7205	thyroid hormone receptor interactor 6 [Source:HGNC Symbol;Acc:HGNC:12311]	protein_coding	3353.23	-0.411469	0.142956	-0.3352	0.146928	-2.87829	0.00399835	0.0332128	2592.12	2813.09	2637.73	3489.83	3079.66	3525.62	4350.5	4337.28
SHISAL1	ENSG00000138944	85352	shisa like 1 [Source:HGNC Symbol;Acc:HGNC:29335]	protein_coding	660.243	-0.483329	0.199672	-0.335159	0.211483	-2.42062	0.0154941	0.0879852	497.084	442.716	607.979	652.015	832.611	659.791	835.176	754.572
BLOC1S2	ENSG00000196072	282991	biogenesis of lysosomal organelles complex 1 subunit 2 [Source:HGNC Symbol;Acc:HGNC:20984]	protein_coding	4198.83	-0.404255	0.135713	-0.335159	0.139291	-2.97875	0.00289424	0.0265012	4070.96	3319.45	3598.99	3445.48	5717.93	5377.08	4096.1	3964.65
SLC10A3	ENSG00000126903	8273	solute carrier family 10 member 3 [Source:HGNC Symbol;Acc:HGNC:22979]	protein_coding	965.145	-0.52229	0.224592	-0.335071	0.241472	-2.32551	0.0200447	0.106019	700.55	537.716	914.729	1026.37	807.533	1165.86	1295.44	1272.96
TMEM107	ENSG00000179029	84314	transmembrane protein 107 [Source:HGNC Symbol;Acc:HGNC:28128]	protein_coding	855.067	-0.421265	0.152561	-0.334844	0.157547	-2.76129	0.00575732	0.0434763	693.106	803.346	683.681	744.273	983.083	982.955	945.64	1004.45
MEIS3	ENSG00000105419	56917	Meis homeobox 3 [Source:HGNC Symbol;Acc:HGNC:29537]	protein_coding	1601.38	-0.440491	0.168642	-0.334764	0.175295	-2.61199	0.0090018	0.0597537	1210.04	1306.01	1353.17	1576.37	1610.05	1436.28	2092.12	2227
PLD3	ENSG00000105223	23646	phospholipase D family member 3 [Source:HGNC Symbol;Acc:HGNC:17158]	protein_coding	8196.18	-0.378653	0.109188	-0.334717	0.110913	-3.46789	0.000524569	0.00702931	6873.16	7027.2	7216.11	7415.23	8020.15	8146.4	10277.1	10594.1
FAM120A	ENSG00000048828	23196	family with sequence similarity 120A [Source:HGNC Symbol;Acc:HGNC:13247]	protein_coding	9678.21	-0.363439	0.0880446	-0.334663	0.0889969	-4.1279	3.6609e-05	0.000864077	8645.63	8576.71	8263.31	8343.13	12398.9	10402.9	10399.8	10395.2
TMEM208	ENSG00000168701	29100	transmembrane protein 208 [Source:HGNC Symbol;Acc:HGNC:25015]	protein_coding	1299.62	-0.450639	0.177473	-0.333911	0.185155	-2.5392	0.0111106	0.0697608	1277.04	1161.21	939.174	1031.69	1103.46	1428.43	1777.47	1678.47
SH3D21	ENSG00000214193	79729	SH3 domain containing 21 [Source:HGNC Symbol;Acc:HGNC:26236]	protein_coding	771.338	-0.478017	0.197481	-0.333678	0.208295	-2.42057	0.0154962	0.0879852	713.783	708.346	503.101	663.547	717.249	838.204	957.356	1069.11
QPRT	ENSG00000103485	23475	quinolinate phosphoribosyltransferase [Source:HGNC Symbol;Acc:HGNC:9755]	protein_coding	3889.09	-0.378743	0.115756	-0.332893	0.117832	-3.27192	0.0010682	0.0123163	3802.16	3063.97	3023.34	3633.54	4554.28	3923.96	4449.25	4662.23
TBC1D16	ENSG00000167291	125058	TBC1 domain family member 16 [Source:HGNC Symbol;Acc:HGNC:28356]	protein_coding	7390.11	-0.39062	0.120455	-0.332589	0.122704	-3.24287	0.00118332	0.0133168	6266.9	6632.44	5759.64	6953.94	6585.65	8110.5	9440.22	9371.6
ERP29	ENSG00000089248	10961	endoplasmic reticulum protein 29 [Source:HGNC Symbol;Acc:HGNC:13799]	protein_coding	12123.9	-0.378713	0.115961	-0.332427	0.118043	-3.26588	0.00109124	0.0125434	12471.8	9712.09	10252.1	9728.78	14189.5	11122.2	14422.8	15092
F11R	ENSG00000158769	50848	F11 receptor [Source:HGNC Symbol;Acc:HGNC:14685]	protein_coding	1358.66	-0.421825	0.153763	-0.332361	0.158832	-2.74335	0.00608151	0.0451888	1176.13	1160.29	1253.81	1047.66	1755.51	1223.08	1600.06	1652.72
SNPH	ENSG00000101298	9751	syntaphilin [Source:HGNC Symbol;Acc:HGNC:15931]	protein_coding	679.717	-0.52908	0.230297	-0.332298	0.247982	-2.29737	0.0215974	0.110831	444.977	467.619	678.95	644.918	536.683	851.67	904.913	908.007
RYR2	ENSG00000198626	6262	ryanodine receptor 2 [Source:HGNC Symbol;Acc:HGNC:10484]	protein_coding	193.363	-0.751924	0.335046	-0.332014	0.402604	-2.24424	0.0248169	0.122536	138.952	141.116	115.918	180.08	235.739	335.506	191.36	208.233
BFAR	ENSG00000103429	51283	bifunctional apoptosis regulator [Source:HGNC Symbol;Acc:HGNC:17613]	protein_coding	3249.72	-0.387725	0.122814	-0.331875	0.12524	-3.157	0.00159401	0.016701	2432.49	2754.06	3340.34	2743.79	3385.62	4049.64	3657.59	3634.22
SUN2	ENSG00000100242	25777	Sad1 and UNC84 domain containing 2 [Source:HGNC Symbol;Acc:HGNC:14210]	protein_coding	4529.28	-0.401355	0.136803	-0.33178	0.140157	-2.93382	0.00334824	0.0294292	3922.91	3729.88	3901	4085.96	3902.24	4610.69	6054.33	6027.26
SEPTIN6	ENSG00000125354	23157	septin 6 [Source:HGNC Symbol;Acc:HGNC:15848]	protein_coding	6877.6	-0.357697	0.0834203	-0.331766	0.0841787	-4.28788	1.80383e-05	0.000476637	5865.76	5683.37	6504.83	6064.19	7694.13	7656.05	7716.31	7836.15
PRMT2	ENSG00000160310	3275	protein arginine methyltransferase 2 [Source:HGNC Symbol;Acc:HGNC:5186]	protein_coding	2317.67	-0.426461	0.159545	-0.331722	0.165057	-2.67298	0.00751811	0.0520418	1490.43	2097.37	2405.11	1925	2437.65	2272.24	2883.23	3030.34
SCN9A	ENSG00000169432	6335	sodium voltage-gated channel alpha subunit 9 [Source:HGNC Symbol;Acc:HGNC:10597]	protein_coding	563.683	-0.769834	0.342062	-0.33155	0.415568	-2.25057	0.0244128	0.121137	449.113	775.676	201.871	240.403	722.265	773.123	712.996	634.016
TFCP2L1	ENSG00000115112	29842	transcription factor CP2 like 1 [Source:HGNC Symbol;Acc:HGNC:17925]	protein_coding	1729.36	-0.41175	0.146815	-0.33148	0.151286	-2.80455	0.00503865	0.0394563	1277.04	1693.39	1560.56	1390.08	2337.33	2002.94	1795.32	1778.2
HDAC10	ENSG00000100429	83933	histone deacetylase 10 [Source:HGNC Symbol;Acc:HGNC:18128]	protein_coding	200.792	-0.747953	0.333271	-0.331329	0.399552	-2.24428	0.0248145	0.122536	152.186	105.145	141.941	197.822	300.944	203.099	213.676	291.527
SNX29	ENSG00000048471	92017	sorting nexin 29 [Source:HGNC Symbol;Acc:HGNC:30542]	protein_coding	1318	-0.426385	0.159791	-0.331238	0.165419	-2.6684	0.00762139	0.0525631	1193.5	1266.35	881.609	1155	1595	1306.12	1504.1	1642.3
THYN1	ENSG00000151500	29087	thymocyte nuclear protein 1 [Source:HGNC Symbol;Acc:HGNC:29560]	protein_coding	2290.51	-0.382847	0.11847	-0.331201	0.120728	-3.23158	0.00123106	0.0137103	2041.27	1745.04	2112.55	2044.76	2753.64	2740.15	2482.65	2404
IGF2R	ENSG00000197081	3482	insulin like growth factor 2 receptor [Source:HGNC Symbol;Acc:HGNC:5467]	protein_coding	14171.6	-0.361023	0.0913755	-0.331126	0.0923642	-3.95098	7.78322e-05	0.00159429	13735.6	12666.3	11087.9	12133.7	16622.1	14510.9	16060.8	16555.6
ESRRB	ENSG00000119715	2103	estrogen related receptor beta [Source:HGNC Symbol;Acc:HGNC:3473]	protein_coding	496.956	-0.515236	0.222122	-0.330892	0.238407	-2.31961	0.0203618	0.107057	356.478	425.192	362.737	487.015	692.171	463.425	557.9	630.728
IL17RD	ENSG00000144730	54756	interleukin 17 receptor D [Source:HGNC Symbol;Acc:HGNC:17616]	protein_coding	1741.04	-0.392703	0.129769	-0.329386	0.132752	-3.02616	0.00247679	0.0235389	1447.42	1563.34	1588.16	1409.59	2252.06	1756.08	2041.91	1869.72
HLCS	ENSG00000159267	3141	holocarboxylase synthetase [Source:HGNC Symbol;Acc:HGNC:4976]	protein_coding	3863.15	-0.364558	0.0980321	-0.328894	0.0991795	-3.71876	0.000200201	0.00332967	3400.19	3537.12	3256.75	3326.61	4067.76	4807.05	4230	4279.74
DOC2A	ENSG00000149927	8448	double C2 domain alpha [Source:HGNC Symbol;Acc:HGNC:2985]	protein_coding	2381.05	-0.40512	0.143643	-0.328807	0.147503	-2.82033	0.00479744	0.0378832	2256.32	1656.5	1816.05	2472.34	2537.96	2797.38	2634.96	2876.91
NEK8	ENSG00000160602	284086	NIMA related kinase 8 [Source:HGNC Symbol;Acc:HGNC:13387]	protein_coding	552.387	-0.509612	0.220109	-0.328587	0.235138	-2.31527	0.0205981	0.107945	373.02	519.269	366.68	567.741	601.888	607.053	666.132	717.309
HES1	ENSG00000114315	3280	hes family bHLH transcription factor 1 [Source:HGNC Symbol;Acc:HGNC:5192]	protein_coding	1458.78	-0.430577	0.165668	-0.328571	0.171943	-2.59903	0.00934872	0.0614596	1406.06	1329.07	929.712	1295.16	1971.18	1527.17	1517.49	1694.36
SUPT6H	ENSG00000109111	6830	SPT6 homolog, histone chaperone and transcription elongation factor [Source:HGNC Symbol;Acc:HGNC:11470]	protein_coding	16229.6	-0.36408	0.0940861	-0.328398	0.0951394	-3.86965	0.000108992	0.00208751	13812.5	15538.4	12854.3	14583.9	17018.4	16711.3	19568.9	19749.3
IDE	ENSG00000119912	3416	insulin degrading enzyme [Source:HGNC Symbol;Acc:HGNC:5381]	protein_coding	2854.93	-0.404241	0.143063	-0.328241	0.146968	-2.82562	0.00471892	0.0374797	2807.16	2600.96	2408.26	2003.95	3521.04	3766.87	3012.66	2718.54
MYO1C	ENSG00000197879	4641	myosin IC [Source:HGNC Symbol;Acc:HGNC:7597]	protein_coding	7097.55	-0.372865	0.108101	-0.328006	0.109691	-3.44921	0.000562222	0.00739546	6252.01	6405.55	5767.52	6332.09	7448.36	6831.31	8501.28	9242.27
ASS1	ENSG00000130707	445	argininosuccinate synthase 1 [Source:HGNC Symbol;Acc:HGNC:758]	protein_coding	5049.26	-0.378427	0.11779	-0.326647	0.119844	-3.21272	0.00131485	0.0143983	4607.75	4306.34	4024.02	4633.3	5522.32	4670.16	6089.48	6540.72
ANO8	ENSG00000074855	57719	anoctamin 8 [Source:HGNC Symbol;Acc:HGNC:29329]	protein_coding	994.632	-0.463651	0.191651	-0.326589	0.200994	-2.41925	0.0155526	0.0882722	867.623	661.307	745.189	1076.05	1048.29	993.053	1258.06	1307.49
LRRC47	ENSG00000130764	57470	leucine rich repeat containing 47 [Source:HGNC Symbol;Acc:HGNC:29207]	protein_coding	2706.77	-0.380743	0.120721	-0.326227	0.122972	-3.15392	0.00161092	0.0168196	2343.99	2236.64	2469.77	2351.69	3235.15	2538.18	3388.12	3090.62
SPRING1	ENSG00000111412	79794	SREBF pathway regulator in golgi 1 [Source:HGNC Symbol;Acc:HGNC:26128]	protein_coding	2659.73	-0.406923	0.147236	-0.325985	0.151183	-2.76374	0.00571432	0.0433038	2520.16	1936.88	2310.48	2402.25	2232	3408.92	3257.58	3209.53
TRAF3	ENSG00000131323	7187	TNF receptor associated factor 3 [Source:HGNC Symbol;Acc:HGNC:12033]	protein_coding	5375.68	-0.353893	0.0864895	-0.325891	0.0872899	-4.09174	4.2815e-05	0.000985795	4678.88	4898.47	4740.03	4564.99	5988.78	5709.22	6419.19	6005.89
HEYL	ENSG00000163909	26508	hes related family bHLH transcription factor with YRPW motif like [Source:HGNC Symbol;Acc:HGNC:4882]	protein_coding	690.316	-0.534869	0.234874	-0.325858	0.252921	-2.27726	0.022771	0.11508	386.254	549.706	640.31	684.838	692.171	645.204	898.218	1025.82
DGCR2	ENSG00000070413	9993	DiGeorge syndrome critical region gene 2 [Source:HGNC Symbol;Acc:HGNC:2845]	protein_coding	6125.99	-0.394492	0.135357	-0.325521	0.138457	-2.91446	0.00356306	0.0306218	5059.34	5601.28	5238.4	5291.53	6144.27	5289.55	8072.81	8310.7
PRSS16	ENSG00000112812	10279	serine protease 16 [Source:HGNC Symbol;Acc:HGNC:9480]	protein_coding	1018.15	-0.468168	0.195027	-0.325477	0.204938	-2.40053	0.0163715	0.0916742	1029.73	795.967	599.305	993.547	1183.71	1031.2	1188.88	1322.83
CCDC115	ENSG00000136710	84317	coiled-coil domain containing 115 [Source:HGNC Symbol;Acc:HGNC:28178]	protein_coding	1115.01	-0.421317	0.160114	-0.325411	0.165463	-2.63136	0.00850432	0.0572092	908.151	790.433	1137.1	974.031	1349.23	1165.86	1327.8	1267.48
PIP4K2C	ENSG00000166908	79837	phosphatidylinositol-5-phosphate 4-kinase type 2 gamma [Source:HGNC Symbol;Acc:HGNC:23786]	protein_coding	2494.89	-0.406041	0.146969	-0.325342	0.150912	-2.76276	0.00573147	0.0433962	1711.26	2589.89	2192.2	2106.85	2342.35	2890.51	3028.28	3097.74
STAC2	ENSG00000141750	342667	SH3 and cysteine rich domain 2 [Source:HGNC Symbol;Acc:HGNC:23990]	protein_coding	181.893	-0.967002	0.412864	-0.325232	0.556426	-2.34218	0.0191715	0.102432	92.6347	194.611	115.918	94.0321	105.33	297.355	255.518	299.746
PTGFRN	ENSG00000134247	5738	prostaglandin F2 receptor inhibitor [Source:HGNC Symbol;Acc:HGNC:9601]	protein_coding	6303.58	-0.362688	0.0996014	-0.325083	0.100881	-3.6414	0.00027116	0.00427117	5064.31	5552.4	5387.44	6034.02	8020.15	6567.62	6913.49	6889.24
MAP3K10	ENSG00000130758	4294	mitogen-activated protein kinase kinase kinase 10 [Source:HGNC Symbol;Acc:HGNC:6849]	protein_coding	2076.26	-0.432317	0.168161	-0.324949	0.174296	-2.57085	0.010145	0.0655201	1686.45	1324.46	1771.1	2295.8	2136.7	2110.66	2661.74	2623.19
STAT2	ENSG00000170581	6773	signal transducer and activator of transcription 2 [Source:HGNC Symbol;Acc:HGNC:11363]	protein_coding	4111.49	-0.383449	0.125795	-0.324432	0.128232	-3.0482	0.00230218	0.0222164	3480.42	3063.04	4112.34	3625.56	4198.17	5542.02	4450.37	4420.03
SYTL4	ENSG00000102362	94121	synaptotagmin like 4 [Source:HGNC Symbol;Acc:HGNC:15588]	protein_coding	1720.72	-0.404906	0.145625	-0.324384	0.149404	-2.78047	0.00542805	0.0418929	1745.17	1533.83	1271.16	1385.64	1665.22	2096.07	1965.48	2103.16
TGFB1I1	ENSG00000140682	7041	transforming growth factor beta 1 induced transcript 1 [Source:HGNC Symbol;Acc:HGNC:11767]	protein_coding	690.286	-0.498432	0.215565	-0.323841	0.229256	-2.31221	0.0207662	0.108351	727.844	555.24	438.439	562.419	937.942	633.983	771.017	895.403
GLRX	ENSG00000173221	2745	glutaredoxin [Source:HGNC Symbol;Acc:HGNC:4330]	protein_coding	797.574	-0.425822	0.165331	-0.323645	0.171091	-2.57557	0.0100076	0.0647991	588.892	710.191	720.743	702.58	907.847	1009.88	897.661	842.797
PLEKHA1	ENSG00000107679	59338	pleckstrin homology domain containing A1 [Source:HGNC Symbol;Acc:HGNC:14335]	protein_coding	4099.36	-0.386832	0.12971	-0.323553	0.132559	-2.98228	0.00286109	0.0262937	3718.62	3404.3	3662.86	3394.91	5908.53	4588.24	4230.55	3886.84
RABGGTA	ENSG00000100949	5875	Rab geranylgeranyltransferase subunit alpha [Source:HGNC Symbol;Acc:HGNC:9795]	protein_coding	1369.08	-0.473311	0.20042	-0.323093	0.210961	-2.3616	0.0181964	0.0988378	904.842	1187.03	1636.26	857.821	1600.02	1420.57	1792.53	1553.53
CUL7	ENSG00000044090	9820	cullin 7 [Source:HGNC Symbol;Acc:HGNC:21024]	protein_coding	1861.37	-0.392514	0.136611	-0.322976	0.139644	-2.87323	0.004063	0.0336013	1637.65	1842.81	1526.65	1445.08	1835.76	2120.76	2080.97	2401.26
CYBRD1	ENSG00000071967	79901	cytochrome b reductase 1 [Source:HGNC Symbol;Acc:HGNC:20797]	protein_coding	1005.29	-0.427943	0.168539	-0.322767	0.174786	-2.53913	0.0111129	0.0697608	932.964	831.015	730.995	926.128	1279.01	1302.75	1042.16	997.328
SNED1	ENSG00000162804	25992	sushi, nidogen and EGF like domains 1 [Source:HGNC Symbol;Acc:HGNC:24696]	protein_coding	298.051	-0.56129	0.25226	-0.322556	0.274495	-2.22505	0.0260779	0.126549	185.269	251.795	273.63	251.935	361.133	366.925	337.529	356.189
BAHD1	ENSG00000140320	22893	bromo adjacent homology domain containing 1 [Source:HGNC Symbol;Acc:HGNC:29153]	protein_coding	1520.25	-0.429682	0.169271	-0.322537	0.175202	-2.53842	0.0111353	0.069787	1275.38	1274.65	1280.62	1364.35	1454.56	1344.27	2109.42	2058.77
XPC	ENSG00000154767	7508	XPC complex subunit, DNA damage recognition and repair factor [Source:HGNC Symbol;Acc:HGNC:12816]	protein_coding	6581.57	-0.348586	0.0898346	-0.322398	0.0906706	-3.88031	0.000104326	0.00202131	5645.75	5930.55	5713.11	5891.2	6851.49	6888.54	7822.87	7909.03
GSDMB	ENSG00000073605	55876	gasdermin B [Source:HGNC Symbol;Acc:HGNC:23690]	protein_coding	648.789	-0.51626	0.22816	-0.322335	0.243596	-2.26271	0.0236537	0.118378	548.364	625.337	407.685	564.193	521.636	966.123	748.701	808.274
TSC2	ENSG00000103197	7249	TSC complex subunit 2 [Source:HGNC Symbol;Acc:HGNC:12363]	protein_coding	6882.72	-0.369382	0.110505	-0.321841	0.11207	-3.34266	0.000829788	0.0101347	5986.52	5873.37	5948.1	6246.04	6450.23	7285.76	8133.62	9138.16
CCDC92	ENSG00000119242	80212	coiled-coil domain containing 92 [Source:HGNC Symbol;Acc:HGNC:29563]	protein_coding	1448.54	-0.444736	0.180992	-0.321774	0.188506	-2.45721	0.0140022	0.0819474	915.595	1441.59	1432.81	1118.63	1705.35	1319.58	1804.81	1849.99
POLR1F	ENSG00000105849	221830	RNA polymerase I subunit F [Source:HGNC Symbol;Acc:HGNC:18027]	protein_coding	3883.7	-0.385895	0.131808	-0.321298	0.134669	-2.92772	0.00341463	0.029879	3354.7	3247.51	3383.71	3472.09	4709.77	5438.79	3764.71	3698.33
MGRN1	ENSG00000102858	23295	mahogunin ring finger 1 [Source:HGNC Symbol;Acc:HGNC:20254]	protein_coding	3124.15	-0.412426	0.161535	-0.321143	0.166702	-2.55317	0.0106747	0.068006	2153.76	2422.95	3002.83	3162.5	2633.26	3459.42	3953.28	4205.22
PRDM11	ENSG00000019485	56981	PR/SET domain 11 [Source:HGNC Symbol;Acc:HGNC:13996]	protein_coding	706.672	-0.449355	0.185467	-0.320578	0.193342	-2.42284	0.0153999	0.0876028	549.191	605.968	507.044	731.854	762.391	780.978	844.66	871.292
HMGN5	ENSG00000198157	79366	high mobility group nucleosome binding domain 5 [Source:HGNC Symbol;Acc:HGNC:8013]	protein_coding	9243.07	-0.352619	0.094029	-0.320557	0.0949959	-3.75011	0.00017676	0.00299953	8969.02	8456.8	7347.8	7688.46	11039.6	10389.5	9586.39	10467
OAS3	ENSG00000111331	4940	2'-5'-oligoadenylate synthetase 3 [Source:HGNC Symbol;Acc:HGNC:8088]	protein_coding	1079.76	-0.404793	0.149902	-0.320275	0.154032	-2.70038	0.00692611	0.0490735	935.445	1067.13	912.363	799.273	1274	1246.65	1219.57	1183.64
RABEP2	ENSG00000177548	79874	rabaptin, RAB GTPase binding effector protein 2 [Source:HGNC Symbol;Acc:HGNC:24817]	protein_coding	799.603	-0.517989	0.229359	-0.320026	0.24511	-2.25842	0.0239193	0.11924	639.345	420.58	812.216	756.693	1003.15	711.408	1087.35	966.093
PLOD3	ENSG00000106397	8985	procollagen-lysine,2-oxoglutarate 5-dioxygenase 3 [Source:HGNC Symbol;Acc:HGNC:9083]	protein_coding	4019.63	-0.368981	0.116583	-0.319932	0.118359	-3.16497	0.00155098	0.0163184	3494.48	3829.5	3361.63	3374.51	3701.61	4473.79	4949.69	4971.84
GATA3	ENSG00000107485	2625	GATA binding protein 3 [Source:HGNC Symbol;Acc:HGNC:4172]	protein_coding	1962.37	-0.389489	0.136583	-0.319529	0.139592	-2.85166	0.00434912	0.0354989	1597.12	1569.8	2077.85	1552.42	2206.92	2112.9	2170.79	2411.12
NUMA1	ENSG00000137497	4926	nuclear mitotic apparatus protein 1 [Source:HGNC Symbol;Acc:HGNC:8059]	protein_coding	15109.8	-0.359495	0.103211	-0.319413	0.104474	-3.48313	0.000495592	0.00673101	12400.6	12989.1	12820.4	14757.7	15463.5	14872.2	18905.5	18669.2
NUP214	ENSG00000126883	8021	nucleoporin 214 [Source:HGNC Symbol;Acc:HGNC:8064]	protein_coding	4976	-0.348507	0.0882285	-0.319296	0.0890191	-3.95005	7.81348e-05	0.00159831	4113.97	4539.69	4324.46	4535.72	5492.23	5862.94	5403.26	5535.72
CELF1	ENSG00000149187	10658	CUGBP Elav-like family member 1 [Source:HGNC Symbol;Acc:HGNC:2549]	protein_coding	9249.92	-0.341448	0.0775965	-0.318963	0.0781411	-4.4003	1.08099e-05	0.000318056	8514.12	8379.33	7831.18	7909.34	10558.1	10557.8	10258.1	9991.36
CYB5D2	ENSG00000167740	124936	cytochrome b5 domain containing 2 [Source:HGNC Symbol;Acc:HGNC:28471]	protein_coding	1511.99	-0.40244	0.14943	-0.318846	0.153312	-2.69317	0.00707762	0.0497274	1274.55	1301.4	1103.98	1538.22	1524.78	1959.18	1704.94	1688.88
MANSC1	ENSG00000111261	54682	MANSC domain containing 1 [Source:HGNC Symbol;Acc:HGNC:25505]	protein_coding	893.457	-0.498114	0.21845	-0.318513	0.231672	-2.28022	0.0225944	0.114427	1112.44	642.861	563.031	644.031	1048.29	1113.12	1027.65	996.232
YPEL3	ENSG00000090238	83719	yippee like 3 [Source:HGNC Symbol;Acc:HGNC:18327]	protein_coding	612.73	-0.481129	0.208703	-0.318212	0.219725	-2.30533	0.0211482	0.109378	428.435	497.134	610.345	516.29	616.935	611.541	752.607	868.552
TEX10	ENSG00000136891	54881	testis expressed 10 [Source:HGNC Symbol;Acc:HGNC:25988]	protein_coding	3007.34	-0.398989	0.146769	-0.317973	0.15063	-2.71848	0.00655827	0.0475886	2383.69	2361.15	2855.37	2753.54	4233.28	3762.38	2860.91	2848.41
NUCB1	ENSG00000104805	4924	nucleobindin 1 [Source:HGNC Symbol;Acc:HGNC:8043]	protein_coding	5210.94	-0.379165	0.128133	-0.317542	0.130493	-2.95915	0.00308485	0.0277658	4795.5	4172.6	4597.3	4576.53	4930.46	5006.78	6521.29	7087.06
KIF5A	ENSG00000155980	3798	kinesin family member 5A [Source:HGNC Symbol;Acc:HGNC:6323]	protein_coding	2680.04	-0.382118	0.131336	-0.317364	0.133918	-2.90946	0.00362055	0.0309817	2581.37	2036.49	2071.55	2624.92	2833.89	3365.16	2773.88	3153.09
BCAR1	ENSG00000050820	9564	BCAR1 scaffold protein, Cas family member [Source:HGNC Symbol;Acc:HGNC:971]	protein_coding	1775.3	-0.408685	0.155297	-0.317286	0.159532	-2.63164	0.00849739	0.0571914	1507.8	1262.66	1745.08	1600.32	1605.03	2377.72	2031.31	2072.47
NSMF	ENSG00000165802	26012	NMDA receptor synaptonuclear signaling and neuronal migration factor [Source:HGNC Symbol;Acc:HGNC:29843]	protein_coding	3139.71	-0.378577	0.128083	-0.316923	0.130373	-2.95571	0.00311953	0.028018	2548.28	2699.65	2867.99	2829.83	2793.76	3443.71	3957.74	3976.71
CLIP2	ENSG00000106665	7461	CAP-Gly domain containing linker protein 2 [Source:HGNC Symbol;Acc:HGNC:2586]	protein_coding	842.294	-0.479726	0.208147	-0.316835	0.219128	-2.30475	0.0211806	0.109433	607.088	710.191	813.793	683.951	1003.15	655.303	1144.25	1120.62
CEP131	ENSG00000141577	22994	centrosomal protein 131 [Source:HGNC Symbol;Acc:HGNC:29511]	protein_coding	3261.14	-0.379667	0.129729	-0.316552	0.132182	-2.92662	0.00342667	0.0299187	2484.59	2561.3	3142.41	3157.17	3506	3188.99	4126.23	3922.46
FOSL2	ENSG00000075426	2355	FOS like 2, AP-1 transcription factor subunit [Source:HGNC Symbol;Acc:HGNC:3798]	protein_coding	472.73	-0.515212	0.230254	-0.316085	0.24522	-2.23758	0.0252487	0.123786	346.553	325.581	492.061	394.758	496.557	684.477	531.678	510.172
NAB2	ENSG00000166886	4665	NGFI-A binding protein 2 [Source:HGNC Symbol;Acc:HGNC:7627]	protein_coding	1417.48	-0.401957	0.15129	-0.315926	0.155154	-2.65686	0.00788712	0.0538523	1122.37	1211.01	1243.56	1316.45	1489.67	1333.05	1750.69	1873
DNASE1L1	ENSG00000013563	1774	deoxyribonuclease 1 like 1 [Source:HGNC Symbol;Acc:HGNC:2957]	protein_coding	2473.73	-0.36995	0.119786	-0.315515	0.121656	-3.08842	0.00201222	0.0200356	2162.03	2517.03	1984.8	1977.34	2628.24	2804.11	2853.1	2863.21
LIG1	ENSG00000105486	3978	DNA ligase 1 [Source:HGNC Symbol;Acc:HGNC:6598]	protein_coding	7914.53	-0.363174	0.112187	-0.315499	0.113745	-3.23721	0.00120704	0.0135147	6269.38	6599.24	6938.53	7896.04	8586.93	7594.33	9263.92	10167.8
TRPC4AP	ENSG00000100991	26133	transient receptor potential cation channel subfamily C member 4 associated protein [Source:HGNC Symbol;Acc:HGNC:16181]	protein_coding	6614.51	-0.340461	0.0888276	-0.315493	0.0896207	-3.83283	0.000126679	0.00235428	5400.11	5871.52	6249.33	5817.57	7749.3	7368.79	6896.76	7562.71
ANKRD33B	ENSG00000164236	651746	ankyrin repeat domain 33B [Source:HGNC Symbol;Acc:HGNC:35240]	protein_coding	952.849	-0.452671	0.189428	-0.315467	0.197719	-2.38967	0.0168634	0.0937305	921.384	840.239	710.492	737.176	1339.2	803.419	1143.14	1127.75
PEX19	ENSG00000162735	5824	peroxisomal biogenesis factor 19 [Source:HGNC Symbol;Acc:HGNC:9713]	protein_coding	2983.85	-0.3733	0.124205	-0.3151	0.126356	-3.00551	0.00265139	0.0247755	2790.62	3036.3	2250.55	2321.53	3380.6	3542.45	3255.34	3293.37
PPIC	ENSG00000168938	5480	peptidylprolyl isomerase C [Source:HGNC Symbol;Acc:HGNC:9256]	protein_coding	2038.83	-0.384654	0.136516	-0.314905	0.139227	-2.81764	0.0048378	0.0381418	1661.63	1596.55	2069.97	1759.11	2026.36	2164.52	2458.66	2573.87
REEP3	ENSG00000165476	221035	receptor accessory protein 3 [Source:HGNC Symbol;Acc:HGNC:23711]	protein_coding	2966.38	-0.408528	0.157696	-0.314754	0.16229	-2.5906	0.00958077	0.0627109	2697.99	2605.57	2489.48	2384.51	4122.93	4078.81	2782.8	2568.94
TMEM132A	ENSG00000006118	54972	transmembrane protein 132A [Source:HGNC Symbol;Acc:HGNC:31092]	protein_coding	2762.5	-0.426546	0.171751	-0.314395	0.177319	-2.48351	0.0130093	0.0779885	2166.16	2451.54	2043.95	2785.48	2342.35	2617.85	3674.89	4017.81
HROB	ENSG00000125319	78995	homologous recombination factor with OB-fold [Source:HGNC Symbol;Acc:HGNC:28460]	protein_coding	1197.79	-0.445726	0.187964	-0.314315	0.195588	-2.37133	0.0177241	0.0969954	699.723	972.131	1192.3	1194.92	1344.22	1225.33	1543.71	1409.96
FBXL19	ENSG00000099364	54620	F-box and leucine rich repeat protein 19 [Source:HGNC Symbol;Acc:HGNC:25300]	protein_coding	3615.02	-0.363088	0.114543	-0.31377	0.116083	-3.16988	0.00152503	0.0161017	3206.65	3182.02	3141.62	3144.75	3400.67	3854.39	4613.83	4376.19
AXIN2	ENSG00000168646	8313	axin 2 [Source:HGNC Symbol;Acc:HGNC:904]	protein_coding	668.05	-0.46494	0.202576	-0.31363	0.212438	-2.29514	0.0217253	0.11125	569.042	674.22	427.399	571.29	827.596	875.234	682.311	717.309
OPA3	ENSG00000125741	80207	outer mitochondrial membrane lipid metabolism regulator OPA3 [Source:HGNC Symbol;Acc:HGNC:8142]	protein_coding	1969.02	-0.450624	0.190966	-0.313438	0.198999	-2.35971	0.0182892	0.0990916	2131.43	1382.57	1148.14	1992.42	2392.5	1885.12	2618.22	2201.79
RNF145	ENSG00000145860	153830	ring finger protein 145 [Source:HGNC Symbol;Acc:HGNC:20853]	protein_coding	5446.61	-0.34542	0.0927378	-0.313303	0.0936216	-3.72469	0.000195553	0.0032632	4949.34	5042.35	4423.03	4761.04	6485.34	6301.68	5919.87	5690.25
MFSD6	ENSG00000151690	54842	major facilitator superfamily domain containing 6 [Source:HGNC Symbol;Acc:HGNC:24711]	protein_coding	997.011	-0.44618	0.187734	-0.313199	0.195469	-2.37666	0.0174701	0.0960276	789.876	997.034	659.236	923.466	1284.03	1319.58	955.124	1047.74
C1orf174	ENSG00000198912	339448	chromosome 1 open reading frame 174 [Source:HGNC Symbol;Acc:HGNC:27915]	protein_coding	1167.38	-0.419441	0.168194	-0.313159	0.173226	-2.49379	0.0126386	0.0762217	897.399	1051.45	1066.92	996.208	983.083	1431.79	1554.87	1357.35
NOP14	ENSG00000087269	8602	NOP14 nucleolar protein [Source:HGNC Symbol;Acc:HGNC:16821]	protein_coding	10209.7	-0.345945	0.0962682	-0.312815	0.0972616	-3.59355	0.000326202	0.004944	8240.35	8893.06	9537.63	9262.16	13186.4	11117.7	10797.6	10642.4
FLNA	ENSG00000196924	2316	filamin A [Source:HGNC Symbol;Acc:HGNC:3754]	protein_coding	32300.6	-0.355495	0.103104	-0.312586	0.10418	-3.44792	0.000564929	0.00741809	26745	27959.4	27508.1	31177.9	31875	31885.4	40402.5	40851.5
UBXN1	ENSG00000162191	51035	UBX domain protein 1 [Source:HGNC Symbol;Acc:HGNC:18402]	protein_coding	6151.11	-0.394237	0.144887	-0.31253	0.14818	-2.721	0.00650851	0.0473846	5338.9	4916	5695.77	5325.23	6294.74	5030.35	7903.21	8704.7
STRN4	ENSG00000090372	29888	striatin 4 [Source:HGNC Symbol;Acc:HGNC:15721]	protein_coding	8933.32	-0.34904	0.0985985	-0.312424	0.0995844	-3.54002	0.000400102	0.00575099	7529.88	7860.98	8149.76	7914.67	8973.14	9049.69	10704.4	11284.1
AMH	ENSG00000104899	268	anti-Mullerian hormone [Source:HGNC Symbol;Acc:HGNC:464]	protein_coding	1599.14	-0.417583	0.16723	-0.312395	0.172183	-2.49706	0.0125229	0.0756511	1346.51	1559.65	1169.43	1418.47	1409.42	1629.28	2084.87	2175.49
HFM1	ENSG00000162669	164045	helicase for meiosis 1 [Source:HGNC Symbol;Acc:HGNC:20193]	protein_coding	636.575	-0.655016	0.300551	-0.312239	0.33682	-2.17938	0.0293032	0.13619	397.006	332.96	702.606	534.919	1173.68	902.164	517.173	532.091
GCHFR	ENSG00000137880	2644	GTP cyclohydrolase I feedback regulator [Source:HGNC Symbol;Acc:HGNC:4194]	protein_coding	526.349	-0.547903	0.250147	-0.312156	0.268801	-2.19032	0.0285011	0.133911	291.965	411.357	603.248	406.29	546.715	748.437	583.563	619.22
CRYL1	ENSG00000165475	51084	crystallin lambda 1 [Source:HGNC Symbol;Acc:HGNC:18246]	protein_coding	703.724	-0.489385	0.216476	-0.311914	0.228313	-2.26069	0.0237784	0.118774	398.66	682.521	685.258	573.064	897.816	677.745	868.092	846.633
ADGRG6	ENSG00000112414	57211	adhesion G protein-coupled receptor G6 [Source:HGNC Symbol;Acc:HGNC:13841]	protein_coding	1079.19	-0.494675	0.21969	-0.311821	0.232325	-2.25169	0.0243419	0.120921	1120.71	947.228	851.644	652.015	1635.13	1472.19	985.251	969.381
SEC11C	ENSG00000166562	90701	SEC11 homolog C, signal peptidase complex subunit [Source:HGNC Symbol;Acc:HGNC:23400]	protein_coding	2507.34	-0.379472	0.133656	-0.311805	0.13632	-2.83916	0.00452328	0.0364066	2409.33	1840.96	2360.95	2090	3305.37	2503.39	2734.82	2813.89
INTS5	ENSG00000185085	80789	integrator complex subunit 5 [Source:HGNC Symbol;Acc:HGNC:29352]	protein_coding	1676.82	-0.432396	0.178261	-0.31172	0.184386	-2.42563	0.0152817	0.0870963	1491.25	1236.84	1616.55	1378.55	1529.8	1505.85	2255.59	2400.16
HEXIM2	ENSG00000168517	124790	HEXIM P-TEFb complex subunit 2 [Source:HGNC Symbol;Acc:HGNC:28591]	protein_coding	543.236	-0.486237	0.215466	-0.311657	0.226585	-2.25668	0.0240282	0.119664	444.977	425.192	436.073	510.08	551.73	495.966	747.028	734.844
MED20	ENSG00000124641	9477	mediator complex subunit 20 [Source:HGNC Symbol;Acc:HGNC:16840]	protein_coding	968.592	-0.445447	0.188872	-0.311331	0.196087	-2.35846	0.0183508	0.0992107	880.857	664.997	925.769	818.789	862.706	1394.76	1149.27	1051.58
ZNF862	ENSG00000106479	643641	zinc finger protein 862 [Source:HGNC Symbol;Acc:HGNC:34519]	protein_coding	892.094	-0.438598	0.183738	-0.311269	0.190491	-2.38709	0.0169824	0.0941311	696.414	613.347	977.025	746.047	968.036	1000.91	1019.28	1115.69
HIF1A	ENSG00000100644	3091	hypoxia inducible factor 1 subunit alpha [Source:HGNC Symbol;Acc:HGNC:4910]	protein_coding	6271.02	-0.372556	0.127745	-0.311158	0.130005	-2.91641	0.00354085	0.030525	5521.69	6257.06	4750.28	5312.82	8250.88	7882.71	6201.05	5991.64
CMIP	ENSG00000153815	80790	c-Maf inducing protein [Source:HGNC Symbol;Acc:HGNC:24319]	protein_coding	2046.99	-0.364383	0.12481	-0.310908	0.126845	-2.91949	0.00350605	0.0303495	1803.07	1672.18	2053.41	1626.05	2382.47	2299.17	2130.06	2409.48
RSBN1	ENSG00000081019	54665	round spermatid basic protein 1 [Source:HGNC Symbol;Acc:HGNC:25642]	protein_coding	1521.62	-0.437484	0.183102	-0.310843	0.189989	-2.38929	0.0168809	0.0937538	1169.51	1229.46	1382.34	1380.32	1956.13	2292.44	1470.62	1292.14
RRBP1	ENSG00000125844	6238	ribosome binding protein 1 [Source:HGNC Symbol;Acc:HGNC:10448]	protein_coding	12877.4	-0.347258	0.0986247	-0.310837	0.0995852	-3.52101	0.000429914	0.00607496	11621.5	10711	11005.9	12032.6	12338.7	13862.4	16333.1	15114.5
PLPPR2	ENSG00000105520	64748	phospholipid phosphatase related 2 [Source:HGNC Symbol;Acc:HGNC:29566]	protein_coding	1355.79	-0.41771	0.168482	-0.310832	0.173468	-2.47926	0.0131654	0.0787044	1271.25	1137.23	932.077	1315.56	1279.01	1404.86	1746.23	1760.12
AKAP13	ENSG00000170776	11214	A-kinase anchoring protein 13 [Source:HGNC Symbol;Acc:HGNC:371]	protein_coding	4319.94	-0.346485	0.0973787	-0.310723	0.0983358	-3.55812	0.000373514	0.00547347	3515.98	3909.74	3601.35	4187.98	4865.26	4678.01	4808.54	4992.67
SYNRG	ENSG00000275066	11276	synergin gamma [Source:HGNC Symbol;Acc:HGNC:557]	protein_coding	2675.58	-0.371711	0.127466	-0.310317	0.129671	-2.91615	0.00354384	0.030525	2790.62	2039.26	2356.22	2137.01	3190	3157.57	2889.92	2844.03
GBE1	ENSG00000114480	2632	1,4-alpha-glucan branching enzyme 1 [Source:HGNC Symbol;Acc:HGNC:4180]	protein_coding	2037.79	-0.387323	0.142952	-0.309967	0.1462	-2.70946	0.00673926	0.0482952	1940.37	1597.47	1789.24	1714.76	2828.87	2392.3	2070.92	1968.35
MARK4	ENSG00000007047	57787	microtubule affinity regulating kinase 4 [Source:HGNC Symbol;Acc:HGNC:13538]	protein_coding	2375.22	-0.395853	0.14948	-0.309945	0.152846	-2.64821	0.00809204	0.0549769	1805.55	1846.5	2426.4	2142.34	2237.02	2473.1	2822.41	3248.44
ARF3	ENSG00000134287	377	ADP ribosylation factor 3 [Source:HGNC Symbol;Acc:HGNC:654]	protein_coding	7686.84	-0.367339	0.120391	-0.309739	0.122152	-3.05121	0.00227924	0.0220233	5812.83	7851.76	7220.84	5985.23	7689.12	8125.08	8931.42	9878.48
GLG1	ENSG00000090863	2734	golgi glycoprotein 1 [Source:HGNC Symbol;Acc:HGNC:4316]	protein_coding	10622.7	-0.335603	0.08664	-0.309387	0.087309	-3.87353	0.000107269	0.00206239	9638.97	8752.87	9923.23	9235.55	12639.6	12420.5	11448.7	10921.8
MAGED1	ENSG00000179222	9500	MAGE family member D1 [Source:HGNC Symbol;Acc:HGNC:6813]	protein_coding	13760.3	-0.333251	0.0797176	-0.309369	0.0802109	-4.1804	2.91e-05	0.000717243	12431.2	11673	12973.4	11655.5	14264.7	15482.7	15741.7	15860.3
ENO3	ENSG00000108515	2027	enolase 3 [Source:HGNC Symbol;Acc:HGNC:3354]	protein_coding	1012.45	-0.418056	0.169537	-0.30925	0.174466	-2.46586	0.0136684	0.0806476	792.357	798.734	1074.81	809.918	993.115	1142.29	1262.53	1225.84
IFT27	ENSG00000100360	11020	intraflagellar transport 27 [Source:HGNC Symbol;Acc:HGNC:18626]	protein_coding	4173.82	-0.342077	0.0926576	-0.308596	0.0934824	-3.69184	0.000222639	0.00363761	3640.05	3799.98	3727.52	3549.27	4895.35	4295.38	4664.04	4818.96
OPTN	ENSG00000123240	10133	optineurin [Source:HGNC Symbol;Acc:HGNC:17142]	protein_coding	4383.37	-0.354835	0.114001	-0.308359	0.115585	-3.11257	0.00185465	0.0188283	3692.98	4012.12	4005.09	3647.74	5923.58	4805.93	4363.89	4615.66
QRICH2	ENSG00000129646	84074	glutamine rich 2 [Source:HGNC Symbol;Acc:HGNC:25326]	protein_coding	654.002	-0.446695	0.19051	-0.308178	0.197844	-2.34473	0.0190409	0.101915	476.407	546.939	682.104	508.306	747.344	825.861	741.449	703.609
PALM	ENSG00000099864	5064	paralemmin [Source:HGNC Symbol;Acc:HGNC:8594]	protein_coding	1700.85	-0.414472	0.168165	-0.307791	0.17297	-2.46468	0.0137137	0.0808573	1584.71	1470.19	1155.24	1631.37	1755.51	1535.02	2248.89	2225.9
OTUB1	ENSG00000167770	55611	OTU deubiquitinase, ubiquitin aldehyde binding 1 [Source:HGNC Symbol;Acc:HGNC:23077]	protein_coding	3181.22	-0.378071	0.136381	-0.307628	0.138807	-2.77218	0.00556825	0.0425758	2483.77	2671.98	2801.75	3134.11	2733.57	3701.79	3980.61	3942.19
IRAK4	ENSG00000198001	51135	interleukin 1 receptor associated kinase 4 [Source:HGNC Symbol;Acc:HGNC:17967]	protein_coding	1575.39	-0.459407	0.200261	-0.307517	0.20886	-2.29405	0.0217878	0.111498	1301.02	1546.74	1264.06	1190.48	1890.93	2627.94	1378.57	1403.38
PLAAT3	ENSG00000176485	11145	phospholipase A and acyltransferase 3 [Source:HGNC Symbol;Acc:HGNC:17825]	protein_coding	1100.74	-0.421251	0.173862	-0.306893	0.17929	-2.42291	0.0153967	0.0876028	946.197	1056.06	777.52	982.015	1369.29	970.612	1383.03	1321.19
LGALS1	ENSG00000100097	3956	galectin 1 [Source:HGNC Symbol;Acc:HGNC:6561]	protein_coding	740.937	-0.485509	0.217934	-0.306701	0.228325	-2.22778	0.0258949	0.126119	587.238	614.269	634.79	648.467	506.589	963.879	990.83	981.437
SLC25A13	ENSG00000004864	10165	solute carrier family 25 member 13 [Source:HGNC Symbol;Acc:HGNC:10983]	protein_coding	3951.53	-0.361975	0.122702	-0.306457	0.1246	-2.95004	0.00317736	0.0284178	3929.53	3219.84	3413.67	3257.41	4800.05	5049.42	4183.13	3759.16
LRRC17	ENSG00000128606	10234	leucine rich repeat containing 17 [Source:HGNC Symbol;Acc:HGNC:16895]	protein_coding	124.529	-1.04175	0.43724	-0.306341	0.571915	-2.38256	0.0171928	0.0948948	51.2799	99.6112	93.05	80.7257	180.566	250.227	104.327	136.448
PPM1D	ENSG00000170836	8493	protein phosphatase, Mg2+/Mn2+ dependent 1D [Source:HGNC Symbol;Acc:HGNC:9277]	protein_coding	2923.18	-0.373279	0.131276	-0.30624	0.133408	-2.84348	0.00446241	0.0360324	2473.84	2382.37	2544.68	2799.67	2833.89	4076.57	3147.67	3126.79
MAN2B2	ENSG00000013288	23324	mannosidase alpha class 2B member 2 [Source:HGNC Symbol;Acc:HGNC:29623]	protein_coding	956.781	-0.467751	0.207035	-0.305855	0.216084	-2.25929	0.0238656	0.119051	986.725	756.307	589.842	883.547	1038.26	847.181	1288.19	1264.2
MICALL2	ENSG00000164877	79778	MICAL like 2 [Source:HGNC Symbol;Acc:HGNC:29672]	protein_coding	472.991	-0.524023	0.24173	-0.305645	0.256483	-2.1678	0.0301739	0.138297	493.776	286.843	398.223	377.903	461.447	587.977	501.552	676.21
LENG1	ENSG00000105617	79165	leukocyte receptor cluster member 1 [Source:HGNC Symbol;Acc:HGNC:15502]	protein_coding	972.45	-0.454729	0.198491	-0.305614	0.206543	-2.29093	0.0219672	0.112123	796.493	570.92	815.37	1095.56	1203.78	1131.07	1061.13	1105.28
MARK2	ENSG00000072518	2011	microtubule affinity regulating kinase 2 [Source:HGNC Symbol;Acc:HGNC:3332]	protein_coding	3288.98	-0.363297	0.122832	-0.305454	0.12448	-2.95767	0.00309976	0.0278737	2764.98	2510.57	2846.7	3399.35	3270.26	3996.9	3691.06	3832.04
CSPG4	ENSG00000173546	1464	chondroitin sulfate proteoglycan 4 [Source:HGNC Symbol;Acc:HGNC:2466]	protein_coding	1030.92	-0.513748	0.235342	-0.305193	0.248817	-2.18298	0.0290371	0.135414	902.361	473.153	988.065	1038.79	1033.24	1008.76	1328.36	1474.62
CATSPER2	ENSG00000166762	117155	cation channel sperm associated 2 [Source:HGNC Symbol;Acc:HGNC:18810]	protein_coding	796.235	-0.435046	0.185348	-0.304899	0.191625	-2.34719	0.0189156	0.101498	803.11	688.977	518.084	700.806	882.769	849.425	924.998	1001.71
GIT1	ENSG00000108262	28964	GIT ArfGAP 1 [Source:HGNC Symbol;Acc:HGNC:4272]	protein_coding	3124.38	-0.379313	0.139081	-0.304751	0.141513	-2.72729	0.00638575	0.046834	2516.02	2480.13	3048.57	2843.14	2668.37	3589.58	3816.03	4033.15
KLHL24	ENSG00000114796	54800	kelch like family member 24 [Source:HGNC Symbol;Acc:HGNC:25947]	protein_coding	1639.55	-0.467843	0.207355	-0.304747	0.216602	-2.25624	0.0240556	0.11976	1372.98	1603	1469.87	1047.66	2277.14	2522.47	1452.77	1370.5
ALDOC	ENSG00000109107	230	aldolase, fructose-bisphosphate C [Source:HGNC Symbol;Acc:HGNC:418]	protein_coding	422.738	-0.573197	0.26665	-0.304624	0.286523	-2.14962	0.031585	0.142393	292.792	325.581	451.056	297.177	361.133	429.762	566.826	657.579
BEND3	ENSG00000178409	57673	BEN domain containing 3 [Source:HGNC Symbol;Acc:HGNC:23040]	protein_coding	835.087	-0.42864	0.179492	-0.304569	0.185316	-2.38807	0.0169372	0.0939674	645.962	727.715	733.36	735.402	1023.21	1140.05	914.398	760.6
CAPN2	ENSG00000162909	824	calpain 2 [Source:HGNC Symbol;Acc:HGNC:1479]	protein_coding	8886.51	-0.325452	0.0759809	-0.303703	0.0763964	-4.28334	1.84107e-05	0.000484772	7914.48	7993.8	7576.48	8054.83	10302.3	9904.73	9649.99	9695.45
RPL3	ENSG00000100316	6122	ribosomal protein L3 [Source:HGNC Symbol;Acc:HGNC:10332]	protein_coding	189586	-0.318476	0.084456	-0.303501	0.0851078	-3.77091	0.000162655	0.00282392	170632	163225	165489	175646	204572	183817	221546	231759
DHRS1	ENSG00000157379	115817	dehydrogenase/reductase 1 [Source:HGNC Symbol;Acc:HGNC:16445]	protein_coding	1030.32	-0.496717	0.225433	-0.303291	0.236908	-2.20339	0.0275674	0.13122	657.541	562.619	1232.52	966.934	1158.63	1214.11	1179.96	1270.22
ERN1	ENSG00000178607	2081	endoplasmic reticulum to nucleus signaling 1 [Source:HGNC Symbol;Acc:HGNC:3449]	protein_coding	1310.34	-0.398346	0.159036	-0.302611	0.16271	-2.50475	0.0122537	0.0746966	1079.36	1115.09	934.443	1399.84	1379.33	1417.21	1571.05	1586.41
SUOX	ENSG00000139531	6821	sulfite oxidase [Source:HGNC Symbol;Acc:HGNC:11460]	protein_coding	1136.12	-0.427177	0.181009	-0.302377	0.186395	-2.35998	0.0182759	0.0990916	837.021	950.918	899.746	1202.9	973.052	1390.27	1345.65	1489.42
GNAL	ENSG00000141404	2774	G protein subunit alpha L [Source:HGNC Symbol;Acc:HGNC:4388]	protein_coding	1616.69	-0.38423	0.14781	-0.301249	0.150933	-2.59948	0.00933639	0.0614053	1315.08	1455.43	1558.98	1262.34	2226.98	1835.75	1685.41	1593.53
CCND3	ENSG00000112576	896	cyclin D3 [Source:HGNC Symbol;Acc:HGNC:1585]	protein_coding	1619.49	-0.38029	0.144508	-0.301207	0.147165	-2.63162	0.00849788	0.0571914	1612.01	1372.42	1332.67	1316.45	1780.58	1528.29	1974.96	2038.49
TCEAL9	ENSG00000185222	51186	transcription elongation factor A like 9 [Source:HGNC Symbol;Acc:HGNC:30084]	protein_coding	6031.45	-0.369227	0.133102	-0.301074	0.135262	-2.77403	0.00553674	0.0424243	6285.1	5330.12	4383.6	5030.72	8421.41	6465.51	6016.39	6318.79
ZBTB38	ENSG00000177311	253461	zinc finger and BTB domain containing 38 [Source:HGNC Symbol;Acc:HGNC:26636]	protein_coding	2169.59	-0.391706	0.154583	-0.301005	0.158073	-2.53395	0.0112783	0.0703026	1778.26	2093.68	1995.84	1622.5	2944.23	2787.28	2117.23	2017.67
KIF6	ENSG00000164627	221458	kinesin family member 6 [Source:HGNC Symbol;Acc:HGNC:21202]	protein_coding	245.841	-0.799163	0.360881	-0.300987	0.41708	-2.21448	0.0267961	0.128962	239.031	194.611	83.5873	197.822	381.196	344.483	304.613	221.385
MYEF2	ENSG00000104177	50804	myelin expression factor 2 [Source:HGNC Symbol;Acc:HGNC:17940]	protein_coding	3135.22	-0.349397	0.113734	-0.30098	0.115062	-3.07206	0.00212586	0.0208904	2501.96	3020.62	2957.1	2541.53	3681.55	3753.41	3293.84	3331.73
KDM2A	ENSG00000173120	22992	lysine demethylase 2A [Source:HGNC Symbol;Acc:HGNC:13606]	protein_coding	6114.82	-0.344484	0.109451	-0.300356	0.110558	-3.14739	0.00164733	0.0171165	4818.66	6116.86	5336.97	5304.83	5843.33	6903.12	7173.47	7421.33
PRR12	ENSG00000126464	57479	proline rich 12 [Source:HGNC Symbol;Acc:HGNC:29217]	protein_coding	2240.57	-0.436264	0.189768	-0.300322	0.195821	-2.29894	0.0215085	0.110745	2054.51	1423.15	2008.46	2149.43	1715.38	2313.76	3188.4	3071.44
LRIG1	ENSG00000144749	26018	leucine rich repeats and immunoglobulin like domains 1 [Source:HGNC Symbol;Acc:HGNC:17360]	protein_coding	2762.28	-0.350946	0.115971	-0.299974	0.117268	-3.02616	0.00247679	0.0235389	2352.26	2201.59	2824.62	2341.05	2909.12	3114.93	3221.87	3132.82
MFGE8	ENSG00000140545	4240	milk fat globule EGF and factor V/VIII domain containing [Source:HGNC Symbol;Acc:HGNC:7036]	protein_coding	3790.13	-0.343819	0.108385	-0.299489	0.109418	-3.1722	0.00151287	0.0159957	3571.4	3278.87	3370.3	3156.29	3912.27	3877.96	4339.9	4814.03
COL18A1	ENSG00000182871	80781	collagen type XVIII alpha 1 chain [Source:HGNC Symbol;Acc:HGNC:2195]	protein_coding	4248.61	-0.361446	0.127892	-0.299161	0.12962	-2.82619	0.00471059	0.0374728	3823.66	3726.2	3205.49	4137.41	4243.31	4087.79	5417.76	5347.21
FAM222B	ENSG00000173065	55731	family with sequence similarity 222 member B [Source:HGNC Symbol;Acc:HGNC:25563]	protein_coding	1324.77	-0.401723	0.164913	-0.299049	0.168592	-2.43596	0.0148523	0.0854211	1181.92	1076.35	1301.91	1020.16	1148.6	1762.81	1473.41	1632.99
CLCN7	ENSG00000103249	1186	chloride voltage-gated channel 7 [Source:HGNC Symbol;Acc:HGNC:2025]	protein_coding	4208.14	-0.384566	0.148684	-0.29889	0.151408	-2.58647	0.00969659	0.0631391	4123.07	3125.76	3557.19	3814.51	3887.19	3881.32	5439.52	5836.56
RIC1	ENSG00000107036	57589	RIC1 homolog, RAB6A GEF complex partner 1 [Source:HGNC Symbol;Acc:HGNC:17686]	protein_coding	1606.32	-0.415286	0.174937	-0.298671	0.179808	-2.37392	0.0176003	0.0965062	1454.03	1197.18	1498.26	1343.06	2196.89	2227.36	1442.73	1491.06
DDR1	ENSG00000204580	780	discoidin domain receptor tyrosine kinase 1 [Source:HGNC Symbol;Acc:HGNC:2730]	protein_coding	1040.69	-0.434409	0.188125	-0.298665	0.193856	-2.30915	0.0209353	0.108839	850.254	1021.01	790.137	887.096	1063.33	922.361	1257.51	1533.8
ABTB1	ENSG00000114626	80325	ankyrin repeat and BTB domain containing 1 [Source:HGNC Symbol;Acc:HGNC:18275]	protein_coding	653.635	-0.509057	0.234751	-0.29854	0.246135	-2.1685	0.0301208	0.138206	536.785	657.618	483.387	493.225	451.416	857.28	844.102	905.267
POMT2	ENSG00000009830	29954	protein O-mannosyltransferase 2 [Source:HGNC Symbol;Acc:HGNC:19743]	protein_coding	3292.94	-0.336265	0.100055	-0.29824	0.100878	-3.3608	0.000777171	0.00961131	3014.76	2616.64	2973.66	3038.3	3666.5	3711.89	3555.49	3766.28
NOMO2	ENSG00000185164	283820	NODAL modulator 2 [Source:HGNC Symbol;Acc:HGNC:22652]	protein_coding	32996.5	-0.316927	0.0697311	-0.298108	0.0700096	-4.54499	5.49368e-06	0.000180739	29694.4	29682.3	27531	30647.4	35992.9	36215.6	36582.6	37625.6
EGLN1	ENSG00000135766	54583	egl-9 family hypoxia inducible factor 1 [Source:HGNC Symbol;Acc:HGNC:1232]	protein_coding	1376.92	-0.383617	0.150404	-0.297884	0.153203	-2.55057	0.0107546	0.0682661	1053.72	1165.82	1100.83	1464.59	1459.58	1604.59	1665.33	1500.92
ATP6V0B	ENSG00000117410	533	ATPase H+ transporting V0 subunit b [Source:HGNC Symbol;Acc:HGNC:861]	protein_coding	3442.43	-0.385335	0.15163	-0.297706	0.15442	-2.54129	0.0110443	0.0694775	3215.75	2435.86	3160.55	3151.85	2879.03	3686.08	4337.11	4673.19
EGR1	ENSG00000120738	1958	early growth response 1 [Source:HGNC Symbol;Acc:HGNC:3238]	protein_coding	189.177	-0.765103	0.350366	-0.297696	0.395657	-2.18373	0.0289824	0.135242	90.1534	187.232	126.17	158.79	215.676	203.099	227.065	305.226
CDH24	ENSG00000139880	64403	cadherin 24 [Source:HGNC Symbol;Acc:HGNC:14265]	protein_coding	701.955	-0.48153	0.220361	-0.297529	0.229503	-2.18518	0.0288754	0.134994	425.954	640.094	678.95	606.773	652.045	715.896	858.05	1037.88
DAP3	ENSG00000132676	7818	death associated protein 3 [Source:HGNC Symbol;Acc:HGNC:2673]	protein_coding	8130.09	-0.335469	0.0996884	-0.297525	0.100526	-3.36518	0.000764945	0.00949014	7831.77	6952.49	6660.96	7289.26	10207	7993.8	9223.76	8881.7
LMNA	ENSG00000160789	4000	lamin A/C [Source:HGNC Symbol;Acc:HGNC:6636]	protein_coding	5428.59	-0.341068	0.107072	-0.297416	0.108052	-3.1854	0.00144556	0.0154471	4760.76	4250.08	5031.8	5122.98	5938.63	5304.14	6365.64	6654.7
TMEM160	ENSG00000130748	54958	transmembrane protein 160 [Source:HGNC Symbol;Acc:HGNC:26042]	protein_coding	974.317	-0.508438	0.236724	-0.297348	0.248108	-2.14781	0.0317291	0.142871	888.301	682.521	754.651	907.499	606.903	1097.41	1452.77	1404.48
SHKBP1	ENSG00000160410	92799	SH3KBP1 binding protein 1 [Source:HGNC Symbol;Acc:HGNC:19214]	protein_coding	2562.44	-0.360551	0.130442	-0.2972	0.132187	-2.76407	0.00570858	0.0432822	2382.86	1931.35	2338.08	2341.05	2427.61	2794.01	2974.72	3309.81
ATG2A	ENSG00000110046	23130	autophagy related 2A [Source:HGNC Symbol;Acc:HGNC:29028]	protein_coding	1836.76	-0.377546	0.14606	-0.296877	0.148451	-2.58487	0.00974165	0.0633344	1479.67	1547.66	1823.15	1555.97	1740.46	1859.31	2274	2413.86
NACC1	ENSG00000160877	112939	nucleus accumbens associated 1 [Source:HGNC Symbol;Acc:HGNC:20967]	protein_coding	3361.38	-0.363317	0.13239	-0.29686	0.134184	-2.74431	0.00606389	0.0451116	2850.17	2769.74	2849.07	3310.64	3235.15	3252.95	4206.56	4416.74
IRF2BPL	ENSG00000119669	64207	interferon regulatory factor 2 binding protein like [Source:HGNC Symbol;Acc:HGNC:14282]	protein_coding	963.834	-0.445182	0.198096	-0.296329	0.204289	-2.24731	0.0246203	0.121885	742.732	804.268	692.355	1038.79	817.564	1061.5	1287.07	1266.39
ZNF384	ENSG00000126746	171017	zinc finger protein 384 [Source:HGNC Symbol;Acc:HGNC:11955]	protein_coding	3146.51	-0.345744	0.114216	-0.296219	0.115305	-3.02711	0.00246903	0.0235097	2813.78	2771.59	2675.58	2844.03	3079.66	3297.83	3626.35	4063.29
SERTAD4	ENSG00000082497	56256	SERTA domain containing 4 [Source:HGNC Symbol;Acc:HGNC:25236]	protein_coding	551.673	-0.618701	0.291671	-0.295263	0.315243	-2.12123	0.0339023	0.149435	507.837	294.222	559.089	369.032	983.083	755.169	506.015	438.934
DPY19L1	ENSG00000173852	23333	dpy-19 like C-mannosyltransferase 1 [Source:HGNC Symbol;Acc:HGNC:22205]	protein_coding	3106.6	-0.389391	0.157344	-0.295195	0.160506	-2.47478	0.0133319	0.0792276	3104.92	3038.14	2408.26	2197.34	3922.3	4224.68	3146	2811.15
KSR1	ENSG00000141068	8844	kinase suppressor of ras 1 [Source:HGNC Symbol;Acc:HGNC:6465]	protein_coding	1260.83	-0.445599	0.199947	-0.294208	0.206255	-2.22858	0.0258419	0.125983	737.769	1517.23	1000.68	1020.16	1304.09	1492.39	1471.18	1543.12
NPC2	ENSG00000119655	10577	NPC intracellular cholesterol transporter 2 [Source:HGNC Symbol;Acc:HGNC:14537]	protein_coding	3687.37	-0.331924	0.100121	-0.293976	0.100933	-3.31524	0.000915656	0.0109696	3519.29	3196.78	3246.5	3079.11	4524.19	3944.16	3968.9	4020
CYP20A1	ENSG00000119004	57404	cytochrome P450 family 20 subfamily A member 1 [Source:HGNC Symbol;Acc:HGNC:20576]	protein_coding	2088.76	-0.357359	0.129277	-0.293832	0.130966	-2.76428	0.00570485	0.0432757	2047.89	1595.62	1816.84	1855.8	2522.91	2409.14	2416.82	2045.07
EXOSC6	ENSG00000223496	118460	exosome component 6 [Source:HGNC Symbol;Acc:HGNC:19055]	protein_coding	4691.07	-0.348807	0.120143	-0.293396	0.121493	-2.90326	0.00369301	0.0314052	3893.14	3730.81	4592.57	4266.93	6104.14	5536.41	4937.97	4466.61
CABYR	ENSG00000154040	26256	calcium binding tyrosine phosphorylation regulated [Source:HGNC Symbol;Acc:HGNC:15569]	protein_coding	538.882	-0.458306	0.208908	-0.293194	0.216109	-2.19382	0.0282484	0.133416	452.421	501.745	444.748	416.048	616.935	787.71	547.3	544.147
ATP8B2	ENSG00000143515	57198	ATPase phospholipid transporting 8B2 [Source:HGNC Symbol;Acc:HGNC:13534]	protein_coding	6406.03	-0.328018	0.0956916	-0.29317	0.0962727	-3.42786	0.000608353	0.00790539	5893.88	5589.29	5635.05	5635.72	6099.13	7280.15	7522.72	7592.3
METRNL	ENSG00000176845	284207	meteorin like, glial cell differentiation regulator [Source:HGNC Symbol;Acc:HGNC:27584]	protein_coding	568.204	-0.602104	0.284522	-0.292561	0.30456	-2.11619	0.0343285	0.150343	349.034	444.561	571.706	432.016	978.067	356.826	749.817	663.607
COQ10A	ENSG00000135469	93058	coenzyme Q10A [Source:HGNC Symbol;Acc:HGNC:26515]	protein_coding	1616.41	-0.395217	0.163086	-0.292551	0.166248	-2.42336	0.0153776	0.0875766	1244.78	1840.04	1357.9	1146.13	1760.52	1852.58	1744.55	1984.79
ERMAP	ENSG00000164010	114625	erythroblast membrane associated protein (Scianna blood group) [Source:HGNC Symbol;Acc:HGNC:15743]	protein_coding	535.971	-0.45951	0.20925	-0.292344	0.216641	-2.19599	0.0280926	0.132945	536.785	454.707	408.474	397.419	742.328	617.152	609.226	521.679
BCL9	ENSG00000116128	607	BCL9 transcription coactivator [Source:HGNC Symbol;Acc:HGNC:1008]	protein_coding	1893.76	-0.380162	0.152108	-0.292343	0.154494	-2.49929	0.0124441	0.0754121	1718.7	1804.07	1437.54	1642.9	1584.97	2365.37	2220.44	2376.05
GLB1	ENSG00000170266	2720	galactosidase beta 1 [Source:HGNC Symbol;Acc:HGNC:4298]	protein_coding	3693.66	-0.332407	0.102801	-0.292248	0.103559	-3.2335	0.00122282	0.013649	3652.45	2964.35	3355.32	3111.04	4022.62	4174.19	4082.71	4186.59
SALL2	ENSG00000165821	6297	spalt like transcription factor 2 [Source:HGNC Symbol;Acc:HGNC:10526]	protein_coding	4505.97	-0.35048	0.123874	-0.292214	0.125227	-2.82934	0.0046644	0.0372236	3331.54	4713.08	3856.06	3953.79	4790.02	4507.45	5320.13	5575.72
SNTB1	ENSG00000172164	6641	syntrophin beta 1 [Source:HGNC Symbol;Acc:HGNC:11168]	protein_coding	420.382	-0.578588	0.273656	-0.292191	0.291061	-2.11429	0.0344902	0.15082	278.731	425.192	232.625	406.29	657.061	393.855	488.72	480.581
PLEKHA7	ENSG00000166689	144100	pleckstrin homology domain containing A7 [Source:HGNC Symbol;Acc:HGNC:27049]	protein_coding	1116.28	-0.416009	0.179976	-0.292026	0.184313	-2.31147	0.0208072	0.108374	1035.52	670.531	1051.94	1068.06	1279.01	1140.05	1328.36	1356.8
SGPP1	ENSG00000126821	81537	sphingosine-1-phosphate phosphatase 1 [Source:HGNC Symbol;Acc:HGNC:17720]	protein_coding	2124.24	-0.398482	0.166088	-0.291939	0.169562	-2.39922	0.0164302	0.0919002	2189.32	2058.63	1408.37	1665.97	2673.38	2807.48	2085.43	2105.35
PRUNE2	ENSG00000106772	158471	prune homolog 2 with BCH domain [Source:HGNC Symbol;Acc:HGNC:25209]	protein_coding	366.103	-0.572045	0.271009	-0.291862	0.28734	-2.1108	0.0347894	0.151831	270.46	436.26	239.722	229.758	476.494	424.152	424.004	427.974
KBTBD7	ENSG00000120696	84078	kelch repeat and BTB domain containing 7 [Source:HGNC Symbol;Acc:HGNC:25266]	protein_coding	1361.86	-0.38695	0.158269	-0.291572	0.161215	-2.4449	0.0144894	0.0840138	1226.58	1234.99	1340.55	911.934	1700.33	1431.79	1616.79	1431.88
GIPC1	ENSG00000123159	10755	GIPC PDZ domain containing family member 1 [Source:HGNC Symbol;Acc:HGNC:1226]	protein_coding	3521.37	-0.396448	0.166359	-0.290991	0.169566	-2.38309	0.017168	0.0948622	3595.38	2294.75	2928.71	3355.88	3385.62	3154.21	4800.17	4656.21
FHOD3	ENSG00000134775	80206	formin homology 2 domain containing 3 [Source:HGNC Symbol;Acc:HGNC:26178]	protein_coding	1260.73	-0.370391	0.144481	-0.29089	0.146674	-2.56359	0.0103594	0.0665616	1110.79	1229.46	966.774	1086.69	1499.7	1531.66	1282.05	1378.72
SPINT2	ENSG00000167642	10653	serine peptidase inhibitor, Kunitz type 2 [Source:HGNC Symbol;Acc:HGNC:11247]	protein_coding	333.982	-0.695428	0.324504	-0.290827	0.354509	-2.14305	0.0321092	0.144151	239.031	277.62	236.568	260.806	601.888	193	393.319	469.621
COL9A3	ENSG00000092758	1299	collagen type IX alpha 3 chain [Source:HGNC Symbol;Acc:HGNC:2219]	protein_coding	301.4	-0.566165	0.269808	-0.290806	0.28453	-2.0984	0.0358697	0.15493	258.054	273.931	184.523	260.806	285.897	324.285	405.593	418.111
MBOAT7	ENSG00000125505	79143	membrane bound O-acyltransferase domain containing 7 [Source:HGNC Symbol;Acc:HGNC:15505]	protein_coding	2260.33	-0.405334	0.176851	-0.290546	0.180598	-2.29195	0.0219088	0.111964	2150.45	1865.86	1890.97	1895.72	1559.89	2777.18	2910.56	3031.99
PMPCA	ENSG00000165688	23203	peptidase, mitochondrial processing subunit alpha [Source:HGNC Symbol;Acc:HGNC:18667]	protein_coding	4756.24	-0.329481	0.101947	-0.29011	0.102684	-3.23188	0.00122977	0.013709	4171.87	4406.87	3844.23	4429.27	5672.79	4666.79	5477.46	5380.64
DHRS2	ENSG00000100867	10202	dehydrogenase/reductase 2 [Source:HGNC Symbol;Acc:HGNC:18349]	protein_coding	269.419	-0.606102	0.287953	-0.289352	0.305266	-2.10486	0.0353033	0.153317	206.774	199.222	261.013	194.274	210.661	342.239	355.94	385.232
KIAA1522	ENSG00000162522	57648	KIAA1522 [Source:HGNC Symbol;Acc:HGNC:29301]	protein_coding	3910.28	-0.349622	0.126123	-0.289297	0.127329	-2.77207	0.00557011	0.0425758	3120.63	3702.22	3628.95	3330.16	3405.68	4551.21	4639.49	4903.9
NBEAL2	ENSG00000160796	23218	neurobeachin like 2 [Source:HGNC Symbol;Acc:HGNC:31928]	protein_coding	5299.36	-0.367154	0.143357	-0.289147	0.145261	-2.56111	0.0104338	0.0669499	4741.74	4038.86	4634.36	5126.53	4183.12	6796.52	6039.82	6833.89
SIDT1	ENSG00000072858	54847	SID1 transmembrane family member 1 [Source:HGNC Symbol;Acc:HGNC:25967]	protein_coding	166.76	-0.877465	0.391589	-0.289086	0.445749	-2.24078	0.0250403	0.123154	111.658	103.3	148.249	107.339	185.582	360.192	150.075	167.683
SYDE1	ENSG00000105137	85360	synapse defective Rho GTPase homolog 1 [Source:HGNC Symbol;Acc:HGNC:25824]	protein_coding	1917.62	-0.367979	0.144323	-0.288894	0.146223	-2.5497	0.0107817	0.0683168	1577.27	1419.46	1756.91	1952.5	1981.21	1952.44	2219.32	2481.81
CDON	ENSG00000064309	50937	cell adhesion associated, oncogene regulated [Source:HGNC Symbol;Acc:HGNC:17104]	protein_coding	1707.47	-0.407809	0.176257	-0.2884	0.179988	-2.31372	0.0206829	0.108076	1716.22	1641.74	1178.9	1328.87	2051.43	2454.02	1701.04	1587.51
PCYOX1L	ENSG00000145882	78991	prenylcysteine oxidase 1 like [Source:HGNC Symbol;Acc:HGNC:28477]	protein_coding	2928.56	-0.347197	0.12633	-0.288034	0.127552	-2.74832	0.00599006	0.044784	2390.31	2811.25	2934.23	2188.46	2919.16	3330.38	3452.28	3402.42
ABCA7	ENSG00000064687	10347	ATP binding cassette subfamily A member 7 [Source:HGNC Symbol;Acc:HGNC:37]	protein_coding	1126.64	-0.451815	0.207692	-0.287799	0.213429	-2.17541	0.0295997	0.136891	1122.37	921.403	710.492	1063.63	998.13	1067.11	1441.61	1688.33
TRERF1	ENSG00000124496	55809	transcriptional regulating factor 1 [Source:HGNC Symbol;Acc:HGNC:18273]	protein_coding	678.43	-0.499509	0.235905	-0.287626	0.244366	-2.11742	0.0342245	0.150292	547.537	528.493	619.808	565.08	451.416	1057.01	826.807	831.289
GTF3C2	ENSG00000115207	2976	general transcription factor IIIC subunit 2 [Source:HGNC Symbol;Acc:HGNC:4665]	protein_coding	4622.26	-0.330936	0.107194	-0.287227	0.107907	-3.08726	0.00202009	0.0201006	4376.16	4060.08	4198.29	3756.85	4624.5	5898.85	4882.18	5181.17
MON1B	ENSG00000103111	22879	MON1 homolog B, secretory trafficking associated [Source:HGNC Symbol;Acc:HGNC:25020]	protein_coding	2290.41	-0.360991	0.139342	-0.287166	0.140945	-2.59069	0.0095783	0.0627109	1891.57	1951.64	1730.89	2458.14	2327.3	2411.38	2756.02	2796.35
SESN3	ENSG00000149212	143686	sestrin 3 [Source:HGNC Symbol;Acc:HGNC:23060]	protein_coding	2843.56	-0.383259	0.160411	-0.287127	0.163077	-2.38923	0.0168839	0.0937538	2707.91	2720.86	2312.84	2121.93	3470.89	4129.31	2805.12	2479.62
PREX1	ENSG00000124126	57580	phosphatidylinositol-3,4,5-trisphosphate dependent Rac exchange factor 1 [Source:HGNC Symbol;Acc:HGNC:32594]	protein_coding	926.747	-0.461422	0.213503	-0.287125	0.220057	-2.1612	0.0306799	0.139779	949.506	820.87	524.392	819.676	1243.9	803.419	1140.9	1111.31
LZTS3	ENSG00000088899	9762	leucine zipper tumor suppressor family member 3 [Source:HGNC Symbol;Acc:HGNC:30139]	protein_coding	1458.89	-0.374706	0.151965	-0.286915	0.153994	-2.46575	0.0136728	0.0806476	1246.43	1080.97	1249.87	1516.05	1414.44	1657.33	1668.68	1837.39
WWOX	ENSG00000186153	51741	WW domain containing oxidoreductase [Source:HGNC Symbol;Acc:HGNC:12799]	protein_coding	691.195	-0.54357	0.259921	-0.286901	0.271381	-2.09129	0.0365018	0.156692	530.995	640.094	455.787	635.16	416.306	1100.77	904.355	846.085
GRIP2	ENSG00000144596	80852	glutamate receptor interacting protein 2 [Source:HGNC Symbol;Acc:HGNC:23841]	protein_coding	906.041	-0.412795	0.182127	-0.286775	0.185691	-2.26653	0.0234192	0.117572	897.399	818.103	646.619	757.58	852.674	950.414	1104.08	1221.45
CXADR	ENSG00000154639	1525	CXADR Ig-like cell adhesion molecule [Source:HGNC Symbol;Acc:HGNC:2559]	protein_coding	3045.4	-0.396559	0.170686	-0.286693	0.173896	-2.32333	0.0201615	0.106403	2032.17	3159.89	2884.55	2428.87	4017.6	4177.56	3035.53	2627.03
ECE1	ENSG00000117298	1889	endothelin converting enzyme 1 [Source:HGNC Symbol;Acc:HGNC:3146]	protein_coding	2749.67	-0.338399	0.116115	-0.286545	0.116947	-2.91436	0.00356423	0.0306218	2363.01	2448.77	2499.73	2420.88	2723.54	2791.77	3368.04	3381.6
JADE2	ENSG00000043143	23338	jade family PHD finger 2 [Source:HGNC Symbol;Acc:HGNC:22984]	protein_coding	841.483	-0.449835	0.207701	-0.28596	0.212993	-2.16579	0.0303276	0.138679	512.799	743.394	826.41	773.547	707.218	1104.14	1023.19	1041.17
JAM2	ENSG00000154721	58494	junctional adhesion molecule 2 [Source:HGNC Symbol;Acc:HGNC:14686]	protein_coding	288.993	-0.5999	0.286635	-0.285747	0.302747	-2.0929	0.0363578	0.156194	156.321	296.989	256.282	208.467	361.133	389.367	341.993	301.39
GNE	ENSG00000159921	10020	glucosamine (UDP-N-acetyl)-2-epimerase/N-acetylmannosamine kinase [Source:HGNC Symbol;Acc:HGNC:23657]	protein_coding	4166.96	-0.351297	0.123592	-0.285696	0.124576	-2.8424	0.00447752	0.0361157	3071.01	3735.42	3902.58	3924.51	5156.17	5161.63	4361.1	4023.29
ZDHHC18	ENSG00000204160	84243	zinc finger DHHC-type palmitoyltransferase 18 [Source:HGNC Symbol;Acc:HGNC:20712]	protein_coding	1956.15	-0.401645	0.172201	-0.28558	0.175135	-2.33242	0.0196788	0.104548	1989.99	1619.6	1692.25	1455.72	1750.49	1809.94	2581.96	2749.23
SCRN1	ENSG00000136193	9805	secernin 1 [Source:HGNC Symbol;Acc:HGNC:22192]	protein_coding	14018.1	-0.304721	0.0715	-0.285389	0.0717097	-4.26183	2.02761e-05	0.000523798	12753.8	12910.7	12513.7	11995.3	15393.3	15970.8	15327.7	15279.4
PTTG1IP	ENSG00000183255	754	PTTG1 interacting protein [Source:HGNC Symbol;Acc:HGNC:13524]	protein_coding	7707.48	-0.308325	0.0844344	-0.285031	0.0847594	-3.65165	0.000260557	0.00413378	7294.16	6379.73	6973.23	6909.59	8190.69	8906.06	8277	8729.36
CYP26B1	ENSG00000003137	56603	cytochrome P450 family 26 subfamily B member 1 [Source:HGNC Symbol;Acc:HGNC:20581]	protein_coding	947.835	-0.374236	0.152896	-0.285026	0.155016	-2.44766	0.0143789	0.0835665	811.381	738.783	875.301	872.902	1138.57	959.391	1073.4	1112.95
B3GNT2	ENSG00000170340	10678	UDP-GlcNAc:betaGal beta-1,3-N-acetylglucosaminyltransferase 2 [Source:HGNC Symbol;Acc:HGNC:15629]	protein_coding	1381.66	-0.434486	0.198149	-0.284711	0.202708	-2.19272	0.0283276	0.133452	904.015	1377.95	1309.8	1115.08	1304.09	2201.55	1512.47	1328.31
TMEM14C	ENSG00000111843	51522	transmembrane protein 14C [Source:HGNC Symbol;Acc:HGNC:20952]	protein_coding	5024.62	-0.31376	0.0906798	-0.284425	0.0911218	-3.46008	0.000540012	0.00717305	4443.16	4639.3	4645.4	4175.56	6003.83	5482.55	5415.53	5391.6
RAB3D	ENSG00000105514	9545	RAB3D, member RAS oncogene family [Source:HGNC Symbol;Acc:HGNC:9779]	protein_coding	1562.7	-0.354224	0.135297	-0.284404	0.136629	-2.61813	0.00884132	0.0590526	1162.9	1370.58	1512.46	1445.97	1685.29	1667.43	1803.13	1853.82
BDH2	ENSG00000164039	56898	3-hydroxybutyrate dehydrogenase 2 [Source:HGNC Symbol;Acc:HGNC:32389]	protein_coding	1355	-0.385562	0.162452	-0.283941	0.165015	-2.37339	0.0176256	0.0966096	1053.72	1257.13	1356.32	1021.05	1765.54	1678.65	1416.51	1291.05
BEX3	ENSG00000166681	27018	brain expressed X-linked 3 [Source:HGNC Symbol;Acc:HGNC:13388]	protein_coding	13314.1	-0.329133	0.107101	-0.283535	0.107726	-3.07312	0.00211834	0.0208302	12279.9	10657.5	12143.8	12139.9	13978.8	12344.2	16099.9	16868.5
ZZEF1	ENSG00000074755	23140	zinc finger ZZ-type and EF-hand domain containing 1 [Source:HGNC Symbol;Acc:HGNC:29027]	protein_coding	4023.75	-0.321317	0.0995456	-0.283525	0.100089	-3.22784	0.00124729	0.0138297	3957.65	3314.84	3644.72	3384.27	4644.57	4518.67	4269.61	4455.65
DBN1	ENSG00000113758	1627	drebrin 1 [Source:HGNC Symbol;Acc:HGNC:2695]	protein_coding	9730.54	-0.358093	0.138448	-0.283413	0.139857	-2.58648	0.00969626	0.0631391	8142.76	7731.86	7828.82	10424.3	10106.7	8352.87	12484.7	12772.4
ALDH16A1	ENSG00000161618	126133	aldehyde dehydrogenase 16 family member A1 [Source:HGNC Symbol;Acc:HGNC:28114]	protein_coding	983.974	-0.456134	0.212489	-0.283394	0.217632	-2.14662	0.0318234	0.143124	666.639	851.307	723.109	1090.24	812.548	1051.4	1336.73	1339.82
HNRNPA1L2	ENSG00000139675	144983	heterogeneous nuclear ribonucleoprotein A1 like 2 [Source:HGNC Symbol;Acc:HGNC:27067]	protein_coding	7625.52	-0.375957	0.155242	-0.283275	0.157275	-2.42175	0.015446	0.0877998	6663.08	5223.13	6252.49	8412.33	8807.62	6321.88	10550.4	8773.2
WDR45	ENSG00000196998	11152	WD repeat domain 45 [Source:HGNC Symbol;Acc:HGNC:28912]	protein_coding	1964.19	-0.334234	0.116083	-0.282955	0.116909	-2.87926	0.00398614	0.033148	1700.51	1756.11	1692.25	1800.8	2176.83	2419.24	2024.06	2143.71
EIF5AL1	ENSG00000253626	143244	eukaryotic translation initiation factor 5A like 1 [Source:HGNC Symbol;Acc:HGNC:17419]	protein_coding	495.32	-0.539182	0.25968	-0.282805	0.26928	-2.07633	0.0378632	0.160313	371.366	319.125	436.073	498.548	346.085	710.286	641.585	639.496
RET	ENSG00000165731	5979	ret proto-oncogene [Source:HGNC Symbol;Acc:HGNC:9967]	protein_coding	345.167	-0.578036	0.277412	-0.282722	0.290731	-2.08368	0.0371897	0.158382	359.787	258.251	212.122	271.451	541.699	310.82	371.561	435.646
COL5A2	ENSG00000204262	1290	collagen type V alpha 2 chain [Source:HGNC Symbol;Acc:HGNC:2210]	protein_coding	1662.59	-0.388393	0.164576	-0.282712	0.167129	-2.35995	0.0182772	0.0990916	1771.64	1392.71	1147.35	1433.55	2322.28	1706.71	1769.66	1756.83
SLC16A9	ENSG00000165449	220963	solute carrier family 16 member 9 [Source:HGNC Symbol;Acc:HGNC:23520]	protein_coding	1052.19	-0.420055	0.189775	-0.282629	0.19361	-2.21344	0.0268672	0.129139	1006.58	1150.14	701.818	736.289	1344.22	1190.54	1179.4	1108.57
SYT14	ENSG00000143469	255928	synaptotagmin 14 [Source:HGNC Symbol;Acc:HGNC:23143]	protein_coding	198.236	-1.24274	0.493586	-0.282544	0.608069	-2.51777	0.0118099	0.0727117	220.834	106.067	38.6394	101.129	511.605	212.076	209.77	185.766
LIMK2	ENSG00000182541	3985	LIM domain kinase 2 [Source:HGNC Symbol;Acc:HGNC:6614]	protein_coding	2629.38	-0.356115	0.138613	-0.282498	0.139961	-2.56913	0.0101955	0.0656768	1862.62	2695.04	2625.11	2048.3	2793.76	3048.73	2957.98	3003.49
VSTM4	ENSG00000165633	196740	V-set and transmembrane domain containing 4 [Source:HGNC Symbol;Acc:HGNC:26470]	protein_coding	649.575	-0.579749	0.278124	-0.282034	0.291545	-2.0845	0.0371149	0.158349	679.872	571.842	323.309	495.886	1218.82	613.786	669.48	623.604
CERS5	ENSG00000139624	91012	ceramide synthase 5 [Source:HGNC Symbol;Acc:HGNC:23749]	protein_coding	2312.45	-0.339584	0.122142	-0.281826	0.123052	-2.78024	0.00543195	0.0418929	2143.83	2137.95	1740.35	2146.77	2502.85	2837.78	2443.6	2546.47
HOXD3	ENSG00000128652	3232	homeobox D3 [Source:HGNC Symbol;Acc:HGNC:5137]	protein_coding	261.363	-0.668403	0.318924	-0.281657	0.337678	-2.0958	0.0360996	0.155429	155.494	216.747	259.436	180.967	200.629	438.739	305.171	333.721
MANEAL	ENSG00000185090	149175	mannosidase endo-alpha like [Source:HGNC Symbol;Acc:HGNC:26452]	protein_coding	2302.31	-0.354183	0.13831	-0.281647	0.13945	-2.56079	0.0104433	0.0669573	1982.55	2084.46	2031.33	2008.38	2041.4	2364.25	2926.74	2979.38
SESN1	ENSG00000080546	27244	sestrin 1 [Source:HGNC Symbol;Acc:HGNC:21595]	protein_coding	1704.98	-0.409817	0.184649	-0.281322	0.187935	-2.21944	0.0264568	0.12796	1090.94	1752.42	1692.25	1313.79	2191.87	2289.07	1800.34	1509.14
MED12	ENSG00000184634	9968	mediator complex subunit 12 [Source:HGNC Symbol;Acc:HGNC:11957]	protein_coding	5650.71	-0.318367	0.09851	-0.280956	0.0989416	-3.23182	0.00123003	0.013709	5434.84	4770.27	4490.06	5434.35	5958.69	6228.75	6328.81	6559.9
TBC1D10B	ENSG00000169221	26000	TBC1 domain family member 10B [Source:HGNC Symbol;Acc:HGNC:24510]	protein_coding	6044.6	-0.32997	0.116248	-0.280736	0.116967	-2.83849	0.00453269	0.0364433	5384.39	5641.87	5079.9	5344.75	5672.79	6033.5	7225.92	7973.69
EPG5	ENSG00000152223	57724	ectopic P-granules autophagy protein 5 homolog [Source:HGNC Symbol;Acc:HGNC:29331]	protein_coding	1950.37	-0.333433	0.118359	-0.280677	0.119123	-2.81715	0.00484525	0.0381805	1616.97	1783.78	1648.09	1857.58	2111.62	2375.47	2118.35	2091.1
HINFP	ENSG00000172273	25988	histone H4 transcription factor [Source:HGNC Symbol;Acc:HGNC:17850]	protein_coding	1642.9	-0.413729	0.186993	-0.280252	0.190187	-2.21253	0.0269299	0.129194	1201.77	958.296	1861.79	1611.85	1926.04	1879.51	1857.81	1846.15
VEGFA	ENSG00000112715	7422	vascular endothelial growth factor A [Source:HGNC Symbol;Acc:HGNC:12680]	protein_coding	4461.83	-0.322475	0.106359	-0.279772	0.106878	-3.03196	0.00242972	0.0231795	3931.18	3952.17	3732.25	4251.85	4870.27	4307.72	5130.45	5518.73
SLC39A11	ENSG00000133195	201266	solute carrier family 39 member 11 [Source:HGNC Symbol;Acc:HGNC:14463]	protein_coding	1440.35	-0.462154	0.218421	-0.279563	0.223583	-2.11588	0.0343547	0.150415	689.798	1500.62	1571.6	1079.6	1895.95	1506.97	1679.28	1599.01
NOL3	ENSG00000140939	8996	nucleolar protein 3 [Source:HGNC Symbol;Acc:HGNC:7869]	protein_coding	795.609	-0.428448	0.197838	-0.279256	0.201295	-2.16565	0.0303376	0.138682	753.484	474.998	743.612	745.16	837.627	844.937	1016.49	948.558
FREM2	ENSG00000150893	341640	FRAS1 related extracellular matrix 2 [Source:HGNC Symbol;Acc:HGNC:25396]	protein_coding	3506.19	-0.353825	0.139778	-0.279193	0.141046	-2.53134	0.0113627	0.0707114	3530.87	3323.14	2677.16	2771.29	4283.43	4615.17	3564.42	3284.06
NUP210	ENSG00000132182	23225	nucleoporin 210 [Source:HGNC Symbol;Acc:HGNC:30052]	protein_coding	16533.7	-0.320008	0.104507	-0.278828	0.105015	-3.06206	0.00219817	0.0214051	16204.5	14505.4	12923.7	15224.3	15749.4	17537.2	19441.7	20683.6
NAT8L	ENSG00000185818	339983	N-acetyltransferase 8 like [Source:HGNC Symbol;Acc:HGNC:26742]	protein_coding	3080.34	-0.385517	0.1657	-0.278599	0.167631	-2.32659	0.0199871	0.105812	2769.12	2517.03	2969.71	2445.72	2763.67	2632.43	4395.13	4149.87
KHNYN	ENSG00000100441	23351	KH and NYN domain containing [Source:HGNC Symbol;Acc:HGNC:20166]	protein_coding	6407.99	-0.304401	0.0889583	-0.278403	0.0892239	-3.42183	0.000622004	0.00803046	5891.4	5318.13	6030.11	5712.01	6711.05	6783.06	7346.98	7471.19
PLEKHM3	ENSG00000178385	389072	pleckstrin homology domain containing M3 [Source:HGNC Symbol;Acc:HGNC:34006]	protein_coding	1742.04	-0.366894	0.152082	-0.278326	0.15361	-2.41248	0.0158446	0.0894903	1757.58	1725.67	1184.42	1417.58	1991.25	2105.05	1910.81	1843.96
MAP3K9	ENSG00000006432	4293	mitogen-activated protein kinase kinase kinase 9 [Source:HGNC Symbol;Acc:HGNC:6861]	protein_coding	2446.73	-0.323305	0.108598	-0.277853	0.109048	-2.97709	0.00290996	0.0265803	1999.92	2274.46	2245.82	2187.58	2497.83	2751.38	2836.36	2780.46
ZNF646	ENSG00000167395	9726	zinc finger protein 646 [Source:HGNC Symbol;Acc:HGNC:29004]	protein_coding	2033.02	-0.388468	0.169657	-0.277714	0.171673	-2.28973	0.0220371	0.112353	1631.03	2066.93	1409.16	1943.63	2161.78	1750.47	2618.22	2682.92
MAGED2	ENSG00000102316	10916	MAGE family member D2 [Source:HGNC Symbol;Acc:HGNC:16353]	protein_coding	8997.15	-0.318606	0.103827	-0.277509	0.104265	-3.06861	0.00215057	0.0210643	8114.63	7087.15	7794.12	9037.73	9996.35	8717.55	10496.3	10733.3
ZNF865	ENSG00000261221	100507290	zinc finger protein 865 [Source:HGNC Symbol;Acc:HGNC:38705]	protein_coding	937.419	-0.420222	0.194431	-0.277423	0.197254	-2.16129	0.0306728	0.139779	768.372	642.861	1029.07	777.096	837.627	1108.63	1090.14	1245.56
RGS16	ENSG00000143333	6004	regulator of G protein signaling 16 [Source:HGNC Symbol;Acc:HGNC:9997]	protein_coding	870.158	-0.392081	0.173507	-0.277397	0.175622	-2.25973	0.0238377	0.118991	649.27	866.986	721.532	774.434	988.099	837.082	1010.36	1113.5
NTNG2	ENSG00000196358	84628	netrin G2 [Source:HGNC Symbol;Acc:HGNC:14288]	protein_coding	105.569	-1.31274	0.513254	-0.277005	0.61217	-2.55768	0.0105373	0.0673877	51.2799	47.9609	33.1195	111.774	90.2832	217.686	175.18	117.268
ZBED1	ENSG00000214717	9189	zinc finger BED-type containing 1 [Source:HGNC Symbol;Acc:HGNC:447]	protein_coding	2270.06	-0.319963	0.106564	-0.276687	0.106981	-3.00253	0.00267745	0.0249618	1899.84	2020.82	2102.3	2060.72	2437.65	2431.58	2594.79	2612.78
NPHP4	ENSG00000131697	261734	nephrocystin 4 [Source:HGNC Symbol;Acc:HGNC:19104]	protein_coding	1117.38	-0.419241	0.19434	-0.276328	0.196913	-2.15726	0.0309857	0.140746	765.89	922.326	1036.96	1114.19	867.721	1500.24	1356.25	1375.44
NOMO3	ENSG00000103226	408050	NODAL modulator 3 [Source:HGNC Symbol;Acc:HGNC:25242]	protein_coding	18711.4	-0.299051	0.0773555	-0.276213	0.0775196	-3.86593	0.000110666	0.0021145	16773.5	16552.1	16175.7	17619.5	20584.6	18988.1	21461.8	21535.7
NCOA3	ENSG00000124151	8202	nuclear receptor coactivator 3 [Source:HGNC Symbol;Acc:HGNC:7670]	protein_coding	3054.55	-0.342016	0.131367	-0.276187	0.132285	-2.60351	0.00922738	0.0607947	3109.05	2877.66	2262.38	2513.14	3837.03	3581.72	3185.05	3070.35
JUNB	ENSG00000171223	3726	JunB proto-oncogene, AP-1 transcription factor subunit [Source:HGNC Symbol;Acc:HGNC:6205]	protein_coding	691.163	-0.447043	0.212114	-0.276146	0.215399	-2.10756	0.0350693	0.152654	605.434	526.648	609.556	611.209	541.699	745.071	877.018	1012.67
EEF1A2	ENSG00000101210	1917	eukaryotic translation elongation factor 1 alpha 2 [Source:HGNC Symbol;Acc:HGNC:3192]	protein_coding	13756.5	-0.331567	0.121171	-0.276107	0.121798	-2.73635	0.00621258	0.045934	12591.7	11076.2	11760.6	13323.3	13321.8	12567.5	17589.5	17821.5
ILDR2	ENSG00000143195	387597	immunoglobulin like domain containing receptor 2 [Source:HGNC Symbol;Acc:HGNC:18131]	protein_coding	646.938	-0.40565	0.184167	-0.276082	0.186532	-2.20262	0.0276213	0.131331	521.07	539.56	525.969	640.483	712.234	847.181	732.522	656.483
PGLS	ENSG00000130313	25796	6-phosphogluconolactonase [Source:HGNC Symbol;Acc:HGNC:8903]	protein_coding	2226.88	-0.370791	0.157585	-0.275822	0.158931	-2.35296	0.0186247	0.100295	2307.6	1529.22	2140.15	1801.69	2226.98	2173.5	2861.47	2774.44
MAP3K4	ENSG00000085511	4216	mitogen-activated protein kinase kinase kinase 4 [Source:HGNC Symbol;Acc:HGNC:6856]	protein_coding	3702.89	-0.349399	0.139105	-0.275735	0.140158	-2.51176	0.012013	0.0737505	3453.12	3285.32	3525.65	2744.67	4779.99	4781.24	3638.62	3414.48
YIPF5	ENSG00000145817	81555	Yip1 domain family member 5 [Source:HGNC Symbol;Acc:HGNC:24877]	protein_coding	2329.83	-0.357996	0.146897	-0.275732	0.148221	-2.43706	0.0148073	0.0852324	1988.34	2141.64	1887.81	2129.92	3205.05	2907.35	2165.77	2212.75
TRUB2	ENSG00000167112	26995	TruB pseudouridine synthase family member 2 [Source:HGNC Symbol;Acc:HGNC:17170]	protein_coding	2854.16	-0.322184	0.110735	-0.27544	0.111205	-2.9095	0.00362007	0.0309817	2315.87	2376.83	2776.52	2678.14	3190	2963.45	3202.9	3329.54
BAG6	ENSG00000204463	7917	BAG cochaperone 6 [Source:HGNC Symbol;Acc:HGNC:13919]	protein_coding	8095.57	-0.316115	0.103558	-0.275262	0.103909	-3.05253	0.00226924	0.021955	6631.65	7208.9	7190.87	7838.38	8100.41	8070.1	9814.57	9909.72
NEIL1	ENSG00000140398	79661	nei like DNA glycosylase 1 [Source:HGNC Symbol;Acc:HGNC:18448]	protein_coding	1861.05	-0.376442	0.162823	-0.275257	0.164194	-2.31197	0.0207791	0.108351	1439.97	1659.26	1478.55	1917.01	1670.24	1861.55	2285.71	2576.07
ARFGEF2	ENSG00000124198	10564	ADP ribosylation factor guanine nucleotide exchange factor 2 [Source:HGNC Symbol;Acc:HGNC:15853]	protein_coding	4442.78	-0.316468	0.104106	-0.274978	0.104563	-3.03987	0.0023668	0.02268	3746.74	4041.63	4041.37	3972.41	5672.79	5001.17	4549.11	4517.02
ZDHHC22	ENSG00000177108	283576	zinc finger DHHC-type palmitoyltransferase 22 [Source:HGNC Symbol;Acc:HGNC:20106]	protein_coding	872.77	-0.407207	0.185992	-0.274921	0.188353	-2.18939	0.0285688	0.134019	946.197	678.832	610.345	762.902	1073.37	887.577	943.966	1078.98
C16orf87	ENSG00000155330	388272	chromosome 16 open reading frame 87 [Source:HGNC Symbol;Acc:HGNC:33754]	protein_coding	3128.04	-0.342679	0.132475	-0.27488	0.133367	-2.58673	0.00968904	0.0631391	2813.78	3017.85	2531.28	2647.09	4198.17	3757.89	3100.25	2958.01
FNDC10	ENSG00000228594	643988	fibronectin type III domain containing 10 [Source:HGNC Symbol;Acc:HGNC:42951]	protein_coding	815.215	-0.478806	0.230943	-0.274732	0.235317	-2.07326	0.0381478	0.161382	796.493	474.998	634.002	824.999	817.564	703.553	1130.3	1139.8
CACHD1	ENSG00000158966	57685	cache domain containing 1 [Source:HGNC Symbol;Acc:HGNC:29314]	protein_coding	2834.72	-0.341529	0.130816	-0.274576	0.131651	-2.61077	0.00903399	0.0598616	2668.21	2606.49	2325.46	2380.96	3756.78	3347.21	2985.32	2607.3
UBAP1	ENSG00000165006	51271	ubiquitin associated protein 1 [Source:HGNC Symbol;Acc:HGNC:12461]	protein_coding	2520.02	-0.322448	0.113175	-0.273523	0.113596	-2.8491	0.00438434	0.0356419	2206.69	2476.44	2259.22	2019.03	2713.51	3021.8	2716.41	2747.04
SYNGAP1	ENSG00000197283	8831	synaptic Ras GTPase activating protein 1 [Source:HGNC Symbol;Acc:HGNC:11497]	protein_coding	1317.29	-0.405505	0.18492	-0.273307	0.186801	-2.19286	0.0283171	0.133452	934.618	1080.04	1428.08	1094.68	1434.5	1151.27	1576.62	1838.48
MYO6	ENSG00000196586	4646	myosin VI [Source:HGNC Symbol;Acc:HGNC:7605]	protein_coding	3917.22	-0.351954	0.14416	-0.272557	0.145149	-2.44142	0.0146298	0.0845324	3657.42	3338.82	3508.3	3229.92	5898.5	4306.6	3695.53	3702.72
ZNF524	ENSG00000171443	147807	zinc finger protein 524 [Source:HGNC Symbol;Acc:HGNC:28322]	protein_coding	176.622	-0.903565	0.403023	-0.272482	0.431262	-2.24197	0.0249635	0.122897	176.998	58.1065	90.6843	165.887	240.755	234.518	244.918	201.11
TBC1D22A	ENSG00000054611	25771	TBC1 domain family member 22A [Source:HGNC Symbol;Acc:HGNC:1309]	protein_coding	1067.72	-0.374009	0.162187	-0.27246	0.16351	-2.30603	0.0211089	0.109213	855.217	1004.41	1062.19	793.063	1319.14	1049.16	1220.13	1238.44
SLC22A17	ENSG00000092096	51310	solute carrier family 22 member 17 [Source:HGNC Symbol;Acc:HGNC:23095]	protein_coding	1343.01	-0.429085	0.203041	-0.271969	0.205121	-2.1133	0.0345755	0.151029	1138.08	970.287	1356.32	1131.93	932.926	1568.69	1703.27	1942.6
ATP6AP1	ENSG00000071553	537	ATPase H+ transporting accessory protein 1 [Source:HGNC Symbol;Acc:HGNC:868]	protein_coding	8111.55	-0.315923	0.108716	-0.271953	0.109004	-2.90595	0.00366146	0.0311898	7167.61	6877.78	7147.5	7745.23	7463.41	8449.37	9935.08	10106.4
RAB11A	ENSG00000103769	8766	RAB11A, member RAS oncogene family [Source:HGNC Symbol;Acc:HGNC:9760]	protein_coding	8367.51	-0.314386	0.10485	-0.271755	0.105194	-2.99843	0.00271372	0.0252324	7506.72	8230.83	7029.22	7044.43	10593.2	9586.05	8936.44	8013.15
IGSF9B	ENSG00000080854	22997	immunoglobulin superfamily member 9B [Source:HGNC Symbol;Acc:HGNC:32326]	protein_coding	2067	-0.370609	0.161136	-0.271391	0.162059	-2.29997	0.02145	0.110521	1790.66	1396.4	1991.11	2050.08	1800.65	2346.3	2459.78	2701.01
GAA	ENSG00000171298	2548	glucosidase alpha, acid [Source:HGNC Symbol;Acc:HGNC:4065]	protein_coding	6779.26	-0.361847	0.153538	-0.271064	0.154387	-2.35672	0.018437	0.0995688	6522.48	4704.78	5934.7	6592.89	5898.5	6323	8787.48	9470.23
SLC35E1	ENSG00000127526	79939	solute carrier family 35 member E1 [Source:HGNC Symbol;Acc:HGNC:20803]	protein_coding	3851.1	-0.314275	0.106635	-0.270769	0.106919	-2.9472	0.00320665	0.0286294	3343.12	3390.47	3352.95	3645.96	4368.7	3692.81	4711.46	4303.31
C1orf122	ENSG00000197982	127687	chromosome 1 open reading frame 122 [Source:HGNC Symbol;Acc:HGNC:24789]	protein_coding	1089.74	-0.455683	0.220121	-0.270642	0.222952	-2.07015	0.0384381	0.161934	1018.15	534.027	1192.3	927.902	1389.36	1081.7	1359.04	1215.43
FASN	ENSG00000169710	2194	fatty acid synthase [Source:HGNC Symbol;Acc:HGNC:3594]	protein_coding	23526.2	-0.325034	0.119975	-0.270585	0.120442	-2.70919	0.0067448	0.0482952	19591.4	19379.9	21244.6	23363.4	20850.4	23480.9	30451.3	29847.5
SIPA1	ENSG00000213445	6494	signal-induced proliferation-associated 1 [Source:HGNC Symbol;Acc:HGNC:10885]	protein_coding	1252.74	-0.384808	0.172517	-0.270222	0.173523	-2.23055	0.0257111	0.125445	1133.95	1122.47	905.266	1196.69	1193.74	1183.81	1619.02	1666.96
NCOA2	ENSG00000140396	10499	nuclear receptor coactivator 2 [Source:HGNC Symbol;Acc:HGNC:7669]	protein_coding	2887.75	-0.337432	0.132801	-0.270047	0.133374	-2.54089	0.011057	0.0695282	2498.66	3009.55	2255.28	2434.19	3430.76	3679.35	2950.73	2843.48
RSF1	ENSG00000048649	51773	remodeling and spacing factor 1 [Source:HGNC Symbol;Acc:HGNC:18118]	protein_coding	8390.07	-0.330962	0.126387	-0.269807	0.126869	-2.61865	0.00882794	0.0590152	7328.89	7375.84	7798.06	7194.35	11460.9	10345.7	8222.33	7394.48
COL4A2	ENSG00000134871	1284	collagen type IV alpha 2 chain [Source:HGNC Symbol;Acc:HGNC:2203]	protein_coding	6466.99	-0.32123	0.117485	-0.269737	0.117785	-2.73421	0.00625296	0.0461754	5751.62	5017.45	5638.2	6614.18	6179.38	6674.22	8017.58	7843.27
HMGCR	ENSG00000113161	3156	3-hydroxy-3-methylglutaryl-CoA reductase [Source:HGNC Symbol;Acc:HGNC:5006]	protein_coding	4514.28	-0.339337	0.13398	-0.269255	0.134541	-2.53275	0.0113172	0.0704862	3951.86	3469.79	4355.21	4143.62	5978.75	5646.38	4459.85	4108.77
TYW3	ENSG00000162623	127253	tRNA-yW synthesizing protein 3 homolog [Source:HGNC Symbol;Acc:HGNC:24757]	protein_coding	2859.6	-0.355415	0.14984	-0.269157	0.15065	-2.37196	0.017694	0.0969141	2739.34	2669.21	2399.59	2207.09	3942.36	3590.7	2769.97	2558.53
ARVCF	ENSG00000099889	421	ARVCF delta catenin family member [Source:HGNC Symbol;Acc:HGNC:728]	protein_coding	1316.23	-0.422398	0.200455	-0.269027	0.202026	-2.10719	0.0351009	0.152667	900.707	1068.05	1103.98	1434.43	1329.17	1088.43	1752.36	1852.73
ATP6V0A1	ENSG00000033627	535	ATPase H+ transporting V0 subunit a1 [Source:HGNC Symbol;Acc:HGNC:865]	protein_coding	6024.8	-0.296276	0.090302	-0.268991	0.0903995	-3.28095	0.0010346	0.0119839	5371.16	5512.74	5681.57	5087.49	6089.1	6683.19	6635.1	7138.02
FCHSD1	ENSG00000197948	89848	FCH and double SH3 domains 1 [Source:HGNC Symbol;Acc:HGNC:25463]	protein_coding	1078.07	-0.474708	0.229577	-0.268912	0.232065	-2.06775	0.0386632	0.162511	1017.33	884.51	687.624	1028.14	1018.19	820.251	1452.77	1715.73
AARS2	ENSG00000124608	57505	alanyl-tRNA synthetase 2, mitochondrial [Source:HGNC Symbol;Acc:HGNC:21022]	protein_coding	3323.38	-0.320416	0.112239	-0.268455	0.112426	-2.85476	0.00430691	0.0351946	2768.29	2842.61	3032.8	3190	3500.98	3267.54	3985.08	3999.72
AFMID	ENSG00000183077	125061	arylformamidase [Source:HGNC Symbol;Acc:HGNC:20910]	protein_coding	2061.09	-0.332892	0.12981	-0.26834	0.13029	-2.56445	0.0103338	0.066454	1689.76	2056.79	1640.99	1897.5	2593.13	2074.75	2291.85	2243.99
PRDX2	ENSG00000167815	7001	peroxiredoxin 2 [Source:HGNC Symbol;Acc:HGNC:9353]	protein_coding	8973.66	-0.294558	0.0910663	-0.268017	0.0912156	-3.23454	0.00121838	0.0136196	8352.84	8038.99	7302.85	8555.15	9735.53	9073.25	10663.7	10067
SLC35B1	ENSG00000121073	10237	solute carrier family 35 member B1 [Source:HGNC Symbol;Acc:HGNC:20798]	protein_coding	3454.16	-0.311364	0.106541	-0.267949	0.106722	-2.92249	0.00347245	0.0301901	3439.06	2744.84	3064.34	3084.43	3816.97	3601.92	3979.5	3902.18
ENSA	ENSG00000143420	2029	endosulfine alpha [Source:HGNC Symbol;Acc:HGNC:3360]	protein_coding	11797.7	-0.301305	0.0935742	-0.267874	0.0937228	-3.21996	0.00128211	0.0141531	10874.7	10268.3	9787.6	11336.2	14059.1	11344.4	13296.4	13415.2
BCR	ENSG00000186716	613	BCR activator of RhoGEF and GTPase [Source:HGNC Symbol;Acc:HGNC:1014]	protein_coding	5249.4	-0.319964	0.112974	-0.267724	0.113061	-2.83219	0.00462306	0.0370116	4776.48	4125.56	4758.96	5043.14	4860.24	5830.4	6480.56	6119.87
NEURL4	ENSG00000215041	84461	neuralized E3 ubiquitin protein ligase 4 [Source:HGNC Symbol;Acc:HGNC:34410]	protein_coding	3276.76	-0.328427	0.126684	-0.267342	0.126887	-2.59249	0.00952831	0.0624763	2481.29	3050.13	2903.48	3207.74	3039.53	3569.38	3966.67	3995.89
SLC7A7	ENSG00000155465	9056	solute carrier family 7 member 7 [Source:HGNC Symbol;Acc:HGNC:11065]	protein_coding	183.046	-1.26337	0.502604	-0.267159	0.550505	-2.51366	0.0119487	0.0734458	134.817	49.8056	50.4678	196.048	255.802	109.965	340.319	327.146
WDR24	ENSG00000127580	84219	WD repeat domain 24 [Source:HGNC Symbol;Acc:HGNC:20852]	protein_coding	1124.93	-0.403167	0.189802	-0.266517	0.190455	-2.12415	0.033658	0.148881	1023.94	767.375	1021.97	1076.05	937.942	1168.1	1510.79	1493.25
DIRAS1	ENSG00000176490	148252	DIRAS family GTPase 1 [Source:HGNC Symbol;Acc:HGNC:19127]	protein_coding	3382.29	-0.339673	0.141371	-0.266307	0.141665	-2.40271	0.0162743	0.0912998	2913.86	2718.09	3005.99	3324.83	3129.82	3175.53	4193.17	4597.02
PIAS3	ENSG00000131788	10401	protein inhibitor of activated STAT 3 [Source:HGNC Symbol;Acc:HGNC:16861]	protein_coding	2345.91	-0.307439	0.104174	-0.265969	0.104241	-2.9512	0.00316537	0.0283282	2007.36	2156.4	2087.32	2146.77	2432.63	2671.71	2626.59	2638.54
FADS3	ENSG00000221968	3995	fatty acid desaturase 3 [Source:HGNC Symbol;Acc:HGNC:3576]	protein_coding	1149.23	-0.40173	0.18864	-0.265967	0.189242	-2.12961	0.0332034	0.147478	1038.83	896.501	787.771	1250.8	983.083	1383.54	1384.15	1469.14
PRKCD	ENSG00000163932	5580	protein kinase C delta [Source:HGNC Symbol;Acc:HGNC:9399]	protein_coding	2092.97	-0.366128	0.163233	-0.265827	0.163828	-2.24298	0.0248982	0.122736	1755.92	1444.36	2102.3	2000.4	2813.82	1812.18	2323.09	2491.68
ATG16L1	ENSG00000085978	55054	autophagy related 16 like 1 [Source:HGNC Symbol;Acc:HGNC:21498]	protein_coding	2127.6	-0.318316	0.117417	-0.265408	0.117557	-2.71098	0.00670838	0.0482586	1941.19	1933.19	1760.85	1942.74	2277.14	2659.36	2295.2	2211.11
MAN2A1	ENSG00000112893	4124	mannosidase alpha class 2A member 1 [Source:HGNC Symbol;Acc:HGNC:6824]	protein_coding	3297.11	-0.37762	0.169744	-0.265224	0.170418	-2.22465	0.0261051	0.12661	3003.18	2956.05	2752.07	2731.37	5331.72	3765.75	3091.88	2744.84
PROCA1	ENSG00000167525	147011	protein interacting with cyclin A1 [Source:HGNC Symbol;Acc:HGNC:28600]	protein_coding	1118.97	-0.43533	0.210399	-0.265036	0.211045	-2.06907	0.0385395	0.162127	1104.17	704.657	1034.59	976.692	807.533	1489.02	1407.02	1428.04
FNDC4	ENSG00000115226	64838	fibronectin type III domain containing 4 [Source:HGNC Symbol;Acc:HGNC:20239]	protein_coding	762.133	-0.382546	0.17563	-0.265013	0.176076	-2.17814	0.0293954	0.136413	642.653	587.521	658.447	760.241	847.658	745.071	955.682	899.787
ATG16L2	ENSG00000168010	89849	autophagy related 16 like 2 [Source:HGNC Symbol;Acc:HGNC:25464]	protein_coding	1869.96	-0.359542	0.156615	-0.264559	0.15677	-2.29571	0.0216924	0.111199	1538.4	1673.1	1433.6	1924.11	1685.29	1964.79	2178.04	2562.37
CAV1	ENSG00000105974	857	caveolin 1 [Source:HGNC Symbol;Acc:HGNC:1527]	protein_coding	636.021	-0.381334	0.175277	-0.264486	0.175667	-2.1756	0.0295851	0.136891	604.607	524.803	496.004	585.483	707.218	714.774	761.533	693.746
ATL3	ENSG00000184743	25923	atlastin GTPase 3 [Source:HGNC Symbol;Acc:HGNC:24526]	protein_coding	2299.22	-0.373497	0.168399	-0.264254	0.168896	-2.21793	0.0265597	0.128235	1874.2	2193.29	2013.98	1917.9	3019.47	3307.93	2089.33	1977.67
ATP9A	ENSG00000054793	10079	ATPase phospholipid transporting 9A (putative) [Source:HGNC Symbol;Acc:HGNC:13540]	protein_coding	3931.59	-0.301515	0.0989789	-0.264084	0.0990257	-3.04626	0.0023171	0.0223359	3372.07	3860.86	3369.51	3490.72	4213.21	4686.99	4292.48	4166.86
LPIN3	ENSG00000132793	64900	lipin 3 [Source:HGNC Symbol;Acc:HGNC:14451]	protein_coding	1211.84	-0.343741	0.144672	-0.263645	0.1448	-2.376	0.0175014	0.0961043	966.875	1122.47	1005.41	1179.84	1344.22	1264.6	1304.37	1506.95
NR2F1	ENSG00000175745	7025	nuclear receptor subfamily 2 group F member 1 [Source:HGNC Symbol;Acc:HGNC:7975]	protein_coding	2405.41	-0.352965	0.152478	-0.263528	0.15267	-2.31486	0.0206206	0.107975	2438.28	2456.15	1693.04	1862.9	2773.7	2265.51	2768.3	2985.41
FUBP3	ENSG00000107164	8939	far upstream element binding protein 3 [Source:HGNC Symbol;Acc:HGNC:4005]	protein_coding	5947.61	-0.300135	0.0973098	-0.263375	0.0973466	-3.08432	0.00204015	0.0202542	4613.54	5685.22	5694.98	5330.56	6580.64	6574.35	6774.02	6327.55
IFI44L	ENSG00000137959	10964	interferon induced protein 44 like [Source:HGNC Symbol;Acc:HGNC:17817]	protein_coding	276.142	-0.960927	0.42254	-0.263238	0.437157	-2.27417	0.0229559	0.115856	253.918	127.281	189.254	172.097	652.045	460.059	181.317	173.162
SELENOP	ENSG00000250722	6414	selenoprotein P [Source:HGNC Symbol;Acc:HGNC:10751]	protein_coding	319.486	-0.667849	0.32372	-0.263105	0.327986	-2.06305	0.0391082	0.163969	239.858	262.863	273.63	204.032	586.84	198.611	424.004	366.052
AP1AR	ENSG00000138660	55435	adaptor related protein complex 1 associated regulatory protein [Source:HGNC Symbol;Acc:HGNC:28808]	protein_coding	3016.3	-0.331755	0.133743	-0.262971	0.133894	-2.48054	0.0131183	0.0785166	3285.22	2349.16	2446.11	2588.54	3806.94	3399.95	3226.89	3027.6
ANKRD11	ENSG00000167522	29123	ankyrin repeat domain 11 [Source:HGNC Symbol;Acc:HGNC:21316]	protein_coding	21642.2	-0.289982	0.0825274	-0.262824	0.0825611	-3.51376	0.000441806	0.006208	20553.3	18193.8	19207.7	19911.7	26387.8	22685.4	22719.9	23477.8
LRBA	ENSG00000198589	987	LPS responsive beige-like anchor protein [Source:HGNC Symbol;Acc:HGNC:1742]	protein_coding	8237.41	-0.308699	0.111124	-0.262681	0.111197	-2.77797	0.00546991	0.042045	7016.25	8094.33	6925.13	7385.96	9865.94	10475.9	8377.98	7757.79
GBA2	ENSG00000070610	57704	glucosylceramidase beta 2 [Source:HGNC Symbol;Acc:HGNC:18986]	protein_coding	4518.83	-0.319836	0.122281	-0.262461	0.122208	-2.61559	0.00890744	0.0593759	3852.61	3809.2	4281.88	4163.14	4017.6	4818.27	5304.51	5903.42
ZNF408	ENSG00000175213	79797	zinc finger protein 408 [Source:HGNC Symbol;Acc:HGNC:20041]	protein_coding	653.9	-0.534556	0.264548	-0.262272	0.265143	-2.02064	0.0433172	0.17498	423.473	404.901	819.313	496.774	506.589	875.234	840.197	864.716
VANGL1	ENSG00000173218	81839	VANGL planar cell polarity protein 1 [Source:HGNC Symbol;Acc:HGNC:15512]	protein_coding	2276.81	-0.320446	0.123729	-0.261857	0.123805	-2.58989	0.00960056	0.0627634	1990.82	2200.67	1735.62	2160.96	2793.76	2441.68	2508.32	2382.63
EMX1	ENSG00000135638	2016	empty spiracles homeobox 1 [Source:HGNC Symbol;Acc:HGNC:3340]	protein_coding	534.978	-0.525459	0.262609	-0.261817	0.263054	-2.00092	0.0454014	0.18068	252.264	588.444	480.233	438.225	526.652	601.443	716.901	675.662
NCBP2AS2	ENSG00000270170	152217	NCBP2 antisense 2 (head to head) [Source:HGNC Symbol;Acc:HGNC:25121]	protein_coding	392.963	-0.500197	0.251451	-0.261681	0.251657	-1.98924	0.0466749	0.184382	328.357	250.873	296.498	430.241	401.258	419.663	479.794	537.023
MROH1	ENSG00000179832	727957	maestro heat like repeat family member 1 [Source:HGNC Symbol;Acc:HGNC:26958]	protein_coding	1009.85	-0.404005	0.193191	-0.261667	0.192975	-2.09123	0.0365077	0.156692	802.283	1031.16	698.664	958.95	852.674	1125.46	1241.33	1368.31
LRFN4	ENSG00000173621	78999	leucine rich repeat and fibronectin type III domain containing 4 [Source:HGNC Symbol;Acc:HGNC:28456]	protein_coding	1493.27	-0.380437	0.174939	-0.261478	0.174686	-2.17468	0.0296542	0.136932	1287.79	1306.01	1271.95	1345.72	1108.48	1688.75	2016.25	1921.23
LMNTD2	ENSG00000185522	256329	lamin tail domain containing 2 [Source:HGNC Symbol;Acc:HGNC:28561]	protein_coding	172.9	-0.856481	0.392973	-0.261411	0.397461	-2.17949	0.0292952	0.13619	93.4618	171.553	99.3585	132.177	135.425	168.314	269.466	313.446
ZNF629	ENSG00000102870	23361	zinc finger protein 629 [Source:HGNC Symbol;Acc:HGNC:29008]	protein_coding	5940.38	-0.30702	0.105645	-0.261401	0.105684	-2.90616	0.00365898	0.0311869	4817	5534.88	5120.91	5789.19	5948.66	6067.16	6962.59	7282.69
C1orf50	ENSG00000164008	79078	chromosome 1 open reading frame 50 [Source:HGNC Symbol;Acc:HGNC:28795]	protein_coding	317.862	-0.684906	0.331879	-0.26109	0.333875	-2.06372	0.039044	0.163803	320.913	165.096	141.941	345.967	421.321	426.396	407.267	313.994
MAMDC4	ENSG00000177943	158056	MAM domain containing 4 [Source:HGNC Symbol;Acc:HGNC:24083]	protein_coding	387.656	-0.616933	0.305047	-0.260658	0.305262	-2.02242	0.0431332	0.174753	272.942	175.242	360.372	420.483	331.038	518.408	444.646	578.122
NOMO1	ENSG00000103512	23420	NODAL modulator 1 [Source:HGNC Symbol;Acc:HGNC:30060]	protein_coding	17364.2	-0.278585	0.0802349	-0.26065	0.0802493	-3.47212	0.000516369	0.00696287	15289.7	15260.8	15477.1	16753.7	18653.5	17536.1	20135.2	19807.4
CLP1	ENSG00000172409	10978	cleavage factor polyribonucleotide kinase subunit 1 [Source:HGNC Symbol;Acc:HGNC:16999]	protein_coding	807.072	-0.444311	0.221363	-0.260584	0.22093	-2.00716	0.0447326	0.178776	539.266	667.764	919.46	619.193	667.092	886.454	1075.63	1081.72
KMT2B	ENSG00000272333	9757	lysine methyltransferase 2B [Source:HGNC Symbol;Acc:HGNC:15840]	protein_coding	4070.5	-0.34692	0.149926	-0.260489	0.149738	-2.31394	0.0206708	0.108073	2834.46	3827.65	3981.44	3706.29	3837.03	3766.87	5035.6	5574.63
ENC1	ENSG00000171617	8507	ectodermal-neural cortex 1 [Source:HGNC Symbol;Acc:HGNC:3345]	protein_coding	472.323	-0.462487	0.230306	-0.26029	0.229801	-2.00814	0.0446283	0.178549	521.07	387.377	362.737	322.016	466.463	619.396	570.173	529.351
IARS2	ENSG00000067704	55699	isoleucyl-tRNA synthetase 2, mitochondrial [Source:HGNC Symbol;Acc:HGNC:29685]	protein_coding	14461.9	-0.295086	0.0954396	-0.260238	0.0954134	-3.09186	0.00198906	0.0198708	14184.7	11981.9	12912.7	12846.9	17605.2	16920.1	15099	14144.5
SP110	ENSG00000135899	3431	SP110 nuclear body protein [Source:HGNC Symbol;Acc:HGNC:5401]	protein_coding	80.1139	-2.83942	0.745048	-0.259966	0.957942	-3.81106	0.00013837	0.00252306	49.6257	2.76698	15.7712	10.6451	65.2045	289.5	107.117	100.281
PRSS27	ENSG00000172382	83886	serine protease 27 [Source:HGNC Symbol;Acc:HGNC:15475]	protein_coding	374.936	-0.668383	0.326238	-0.259728	0.326618	-2.04876	0.0404856	0.167363	311.815	143.883	370.623	330	536.683	282.768	528.889	494.828
ARAP3	ENSG00000120318	64411	ArfGAP with RhoGAP domain, ankyrin repeat and PH domain 3 [Source:HGNC Symbol;Acc:HGNC:24097]	protein_coding	747.613	-0.474254	0.235861	-0.259678	0.235165	-2.01074	0.0443532	0.177827	760.928	388.299	589.054	771.773	687.155	856.158	909.934	1017.6
ABCA2	ENSG00000107331	20	ATP binding cassette subfamily A member 2 [Source:HGNC Symbol;Acc:HGNC:32]	protein_coding	3551.44	-0.342842	0.147265	-0.259549	0.146952	-2.32806	0.019909	0.105473	2911.38	2813.09	3216.53	3605.16	3149.88	3442.59	4373.93	4898.96
NFKB2	ENSG00000077150	4791	nuclear factor kappa B subunit 2 [Source:HGNC Symbol;Acc:HGNC:7795]	protein_coding	2065.4	-0.3748	0.173289	-0.259457	0.172831	-2.16286	0.030552	0.139491	1962.7	1752.42	1568.44	1929.43	1720.4	1925.51	2762.72	2901.57
IKBKE	ENSG00000263528	9641	inhibitor of nuclear factor kappa B kinase subunit epsilon [Source:HGNC Symbol;Acc:HGNC:14552]	protein_coding	439.546	-0.536817	0.266767	-0.259179	0.266293	-2.0123	0.0441879	0.1774	427.608	290.533	296.498	418.709	576.809	337.75	533.352	635.112
POLE3	ENSG00000148229	54107	DNA polymerase epsilon 3, accessory subunit [Source:HGNC Symbol;Acc:HGNC:13546]	protein_coding	8994.77	-0.284862	0.0904525	-0.25884	0.0903977	-3.14929	0.00163666	0.0170174	8898.72	7699.57	8184.46	7668.05	9434.59	9361.63	9965.76	10745.4
SH3PXD2A	ENSG00000107957	9644	SH3 and PX domains 2A [Source:HGNC Symbol;Acc:HGNC:23664]	protein_coding	5758.7	-0.298703	0.102121	-0.258576	0.101982	-2.92499	0.00344464	0.0300164	5599.44	5002.69	4557.09	5517.73	5738	6474.48	6449.32	6730.87
SPATA7	ENSG00000042317	55812	spermatogenesis associated 7 [Source:HGNC Symbol;Acc:HGNC:20423]	protein_coding	785.11	-0.437203	0.215924	-0.25843	0.215372	-2.0248	0.0428878	0.174181	527.687	543.25	914.729	675.08	1073.37	834.838	926.671	785.259
TMEM219	ENSG00000149932	124446	transmembrane protein 219 [Source:HGNC Symbol;Acc:HGNC:25201]	protein_coding	2362.09	-0.31893	0.125474	-0.25842	0.125161	-2.54181	0.0110281	0.0694336	1965.18	2027.27	2083.37	2349.92	2267.11	2494.42	2775.55	2933.9
ADIPOR1	ENSG00000159346	51094	adiponectin receptor 1 [Source:HGNC Symbol;Acc:HGNC:24040]	protein_coding	7576.52	-0.292121	0.0939169	-0.258301	0.0938025	-3.11042	0.00186824	0.0189075	7141.97	6422.15	7078.11	6619.51	7709.18	9224.74	7772.66	8643.88
SEC16A	ENSG00000148396	9919	SEC16 homolog A, endoplasmic reticulum export factor [Source:HGNC Symbol;Acc:HGNC:29006]	protein_coding	7909.97	-0.294812	0.097455	-0.258169	0.097361	-3.02511	0.00248543	0.0235912	6255.32	6674.87	7927.39	7552.73	9023.3	8755.7	8383.56	8706.89
ZNF783	ENSG00000204946	100289678	zinc finger family member 783 [Source:HGNC Symbol;Acc:HGNC:27222]	protein_coding	1136.72	-0.382786	0.179978	-0.258094	0.179193	-2.12685	0.0334329	0.148235	964.393	827.326	1001.47	1168.3	978.067	1206.25	1470.62	1477.36
NDUFA1	ENSG00000125356	4694	NADH:ubiquinone oxidoreductase subunit A1 [Source:HGNC Symbol;Acc:HGNC:7683]	protein_coding	5075.63	-0.348938	0.153966	-0.258016	0.153566	-2.26633	0.0234312	0.117572	4788.88	4434.54	4353.64	4286.45	5642.7	3755.65	7016.15	6327.01
S1PR2	ENSG00000267534	9294	sphingosine-1-phosphate receptor 2 [Source:HGNC Symbol;Acc:HGNC:3169]	protein_coding	659.379	-0.434218	0.214423	-0.257813	0.213587	-2.02506	0.0428617	0.174122	551.673	467.619	753.863	466.612	837.627	640.716	776.596	780.327
BAP1	ENSG00000163930	8314	BRCA1 associated protein 1 [Source:HGNC Symbol;Acc:HGNC:950]	protein_coding	10188.9	-0.29661	0.100952	-0.257602	0.100792	-2.93811	0.00330217	0.0291362	8422.31	9379.13	8700.18	10104	9951.21	10538.7	12126.5	12289.1
MN1	ENSG00000169184	4330	MN1 proto-oncogene, transcriptional regulator [Source:HGNC Symbol;Acc:HGNC:7180]	protein_coding	466.855	-0.737148	0.353509	-0.25758	0.351467	-2.08523	0.0370483	0.158202	513.626	400.289	173.483	319.354	275.865	874.111	583.005	595.109
MECP2	ENSG00000169057	4204	methyl-CpG binding protein 2 [Source:HGNC Symbol;Acc:HGNC:6990]	protein_coding	8145.8	-0.287855	0.0884674	-0.25755	0.0884021	-3.2538	0.00113874	0.0129397	6902.11	7388.75	7973.12	7058.62	9715.47	8605.34	8607.83	8915.13
ABR	ENSG00000159842	29	ABR activator of RhoGEF and GTPase [Source:HGNC Symbol;Acc:HGNC:81]	protein_coding	3428.43	-0.298709	0.103571	-0.257496	0.10336	-2.8841	0.00392529	0.0327871	3180.18	3195.86	2913.73	3028.54	3400.67	3663.64	3941.56	4103.29
LCLAT1	ENSG00000172954	253558	lysocardiolipin acyltransferase 1 [Source:HGNC Symbol;Acc:HGNC:26756]	protein_coding	2984.52	-0.382949	0.181059	-0.257317	0.180516	-2.11505	0.0344255	0.15068	2680.62	2527.17	2686.62	2448.38	4393.78	4208.98	2583.08	2347.56
MTMR1	ENSG00000063601	8776	myotubularin related protein 1 [Source:HGNC Symbol;Acc:HGNC:7449]	protein_coding	5481.93	-0.315304	0.123118	-0.257218	0.122928	-2.56098	0.0104377	0.0669499	4762.42	5477.69	4418.3	4861.28	6991.93	6779.69	5464.07	5100.07
ERCC4	ENSG00000175595	2072	ERCC excision repair 4, endonuclease catalytic subunit [Source:HGNC Symbol;Acc:HGNC:3436]	protein_coding	2356.87	-0.375286	0.174418	-0.257173	0.17404	-2.15164	0.0314258	0.141938	2025.56	2182.22	2064.45	1907.26	3872.14	2496.66	2223.23	2083.43
VAMP8	ENSG00000118640	8673	vesicle associated membrane protein 8 [Source:HGNC Symbol;Acc:HGNC:12647]	protein_coding	1375.53	-0.409773	0.20053	-0.257172	0.199349	-2.04345	0.0410082	0.16892	1181.92	1015.48	1521.13	1021.05	1133.56	1327.44	1888.49	1915.2
HEXD	ENSG00000169660	284004	hexosaminidase D [Source:HGNC Symbol;Acc:HGNC:26307]	protein_coding	1926.69	-0.365318	0.167217	-0.256938	0.16651	-2.18469	0.0289115	0.135079	1798.11	1348.44	1657.55	1942.74	1885.91	1751.59	2361.59	2667.58
CERT1	ENSG00000113163	10087	ceramide transporter 1 [Source:HGNC Symbol;Acc:HGNC:2205]	protein_coding	3343.98	-0.310429	0.118701	-0.256819	0.118457	-2.61521	0.00891719	0.0593759	2686.41	3338.82	2808.06	3111.04	3606.31	4148.38	3778.65	3274.2
CCHCR1	ENSG00000204536	54535	coiled-coil alpha-helical rod protein 1 [Source:HGNC Symbol;Acc:HGNC:13930]	protein_coding	3303.46	-0.327415	0.136681	-0.256591	0.136162	-2.39546	0.0165995	0.0926406	2794.76	2774.36	3121.91	3048.06	3119.78	3044.24	4262.35	4262.21
CNRIP1	ENSG00000119865	25927	cannabinoid receptor interacting protein 1 [Source:HGNC Symbol;Acc:HGNC:24546]	protein_coding	765.735	-0.452551	0.22619	-0.256571	0.224385	-2.00076	0.0454186	0.180701	535.131	727.715	509.409	824.999	606.903	1040.18	942.85	938.694
RIMS3	ENSG00000117016	9783	regulating synaptic membrane exocytosis 3 [Source:HGNC Symbol;Acc:HGNC:21292]	protein_coding	1975.22	-0.354006	0.158999	-0.256336	0.158271	-2.22646	0.0259831	0.12638	1620.28	2250.47	1435.97	1641.13	1916.01	2136.47	2284.04	2517.43
VPS33A	ENSG00000139719	65082	VPS33A core subunit of CORVET and HOPS complexes [Source:HGNC Symbol;Acc:HGNC:18179]	protein_coding	1348.62	-0.351407	0.157913	-0.255762	0.157234	-2.22532	0.0260599	0.126534	1327.49	995.189	1259.33	1158.55	1464.59	1807.69	1450.54	1325.57
AKTIP	ENSG00000166971	64400	AKT interacting protein [Source:HGNC Symbol;Acc:HGNC:16710]	protein_coding	1272.82	-0.403022	0.196167	-0.255618	0.194987	-2.05449	0.0399286	0.165744	1332.45	886.355	1219.11	943.87	1459.58	1908.68	1266.99	1165.56
TIMM17B	ENSG00000126768	10245	translocase of inner mitochondrial membrane 17B [Source:HGNC Symbol;Acc:HGNC:17310]	protein_coding	3359.33	-0.320401	0.129695	-0.255616	0.129203	-2.47041	0.0134959	0.079949	3256.27	3084.26	2923.19	2706.53	3190	3250.71	4260.12	4203.57
ADCK1	ENSG00000063761	57143	aarF domain containing kinase 1 [Source:HGNC Symbol;Acc:HGNC:19038]	protein_coding	843.977	-0.378362	0.179625	-0.255354	0.178408	-2.1064	0.0351693	0.152824	789.876	604.123	748.343	801.047	797.501	1124.34	918.303	968.285
RNF187	ENSG00000168159	149603	ring finger protein 187 [Source:HGNC Symbol;Acc:HGNC:27146]	protein_coding	13815.7	-0.299362	0.110058	-0.255163	0.109806	-2.72004	0.00652738	0.0474426	12494.1	11663.7	12450.6	12963.1	13607.7	12734.6	17320.6	17291.6
SYNPO	ENSG00000171992	11346	synaptopodin [Source:HGNC Symbol;Acc:HGNC:30672]	protein_coding	680.676	-0.415317	0.203185	-0.255117	0.201757	-2.04403	0.0409504	0.168728	749.349	549.706	458.942	573.951	792.485	869.623	694.585	756.764
PEDS1	ENSG00000240849	387521	plasmanylethanolamine desaturase 1 [Source:HGNC Symbol;Acc:HGNC:16735]	protein_coding	1326.3	-0.351718	0.159167	-0.254885	0.158257	-2.20974	0.0271232	0.129872	983.417	1187.03	1355.53	1144.35	1274	1758.32	1428.22	1479.55
PINK1	ENSG00000158828	65018	PTEN induced kinase 1 [Source:HGNC Symbol;Acc:HGNC:14581]	protein_coding	2675.87	-0.360548	0.16521	-0.25479	0.164239	-2.18237	0.0290826	0.135541	1929.61	2763.29	2301.02	2395.16	2427.61	2416.99	3524.25	3649.02
ITGA6	ENSG00000091409	3655	integrin subunit alpha 6 [Source:HGNC Symbol;Acc:HGNC:6142]	protein_coding	3122.91	-0.346163	0.153866	-0.254718	0.153198	-2.24977	0.0244638	0.12125	3061.91	2463.53	3008.35	2453.71	3892.21	4338.02	2971.37	2794.16
RABGAP1L	ENSG00000152061	9910	RAB GTPase activating protein 1 like [Source:HGNC Symbol;Acc:HGNC:24663]	protein_coding	3315.84	-0.354269	0.161334	-0.253985	0.160505	-2.19587	0.028101	0.132945	2278.65	3133.14	3327.72	2887.5	4418.86	4373.92	3250.32	2856.63
PNCK	ENSG00000130822	139728	pregnancy up-regulated nonubiquitous CaM kinase [Source:HGNC Symbol;Acc:HGNC:13415]	protein_coding	215.348	-0.79663	0.375831	-0.25387	0.368265	-2.11965	0.0340355	0.14993	124.064	100.533	129.324	277.661	215.676	324.285	275.602	275.635
RGL2	ENSG00000237441	5863	ral guanine nucleotide dissociation stimulator like 2 [Source:HGNC Symbol;Acc:HGNC:9769]	protein_coding	1479.57	-0.368108	0.173112	-0.25384	0.171697	-2.12641	0.0334689	0.148285	1291.1	1304.17	1156.82	1434.43	1138.57	1898.58	1668.68	1944.24
VPS35L	ENSG00000103544	57020	VPS35 endosomal protein sorting factor like [Source:HGNC Symbol;Acc:HGNC:24641]	protein_coding	2999.72	-0.313277	0.125077	-0.253391	0.124703	-2.50467	0.0122565	0.0746966	2366.32	2598.19	2841.18	2872.42	3982.49	2987.01	3212.39	3137.75
SYNJ2	ENSG00000078269	8871	synaptojanin 2 [Source:HGNC Symbol;Acc:HGNC:11504]	protein_coding	2111.27	-0.348071	0.156279	-0.253155	0.155408	-2.22724	0.0259311	0.126214	1366.36	2131.49	2131.48	1791.93	2688.43	2197.06	2254.47	2328.93
PPT2	ENSG00000221988	9374	palmitoyl-protein thioesterase 2 [Source:HGNC Symbol;Acc:HGNC:9326]	protein_coding	839.273	-0.436979	0.219655	-0.252862	0.217113	-1.98938	0.0466588	0.184366	486.332	798.734	873.724	694.596	907.847	1228.69	787.754	936.502
ARHGEF10L	ENSG00000074964	55160	Rho guanine nucleotide exchange factor 10 like [Source:HGNC Symbol;Acc:HGNC:25540]	protein_coding	588.819	-0.480586	0.244168	-0.25285	0.240765	-1.96826	0.0490386	0.191108	435.879	617.036	326.464	589.919	652.045	570.024	688.448	830.741
CDIP1	ENSG00000089486	29965	cell death inducing p53 target 1 [Source:HGNC Symbol;Acc:HGNC:13234]	protein_coding	1951.24	-0.371249	0.174719	-0.252839	0.173298	-2.12484	0.0336002	0.14867	1327.49	1516.3	2129.11	1845.16	1820.71	1908.68	2479.86	2582.64
TMEM14A	ENSG00000096092	28978	transmembrane protein 14A [Source:HGNC Symbol;Acc:HGNC:21076]	protein_coding	724.17	-0.463218	0.233885	-0.252704	0.231437	-1.98053	0.0476436	0.187232	499.566	712.035	660.813	548.225	1213.81	838.204	712.996	607.713
VPS53	ENSG00000141252	55275	VPS53 subunit of GARP complex [Source:HGNC Symbol;Acc:HGNC:25608]	protein_coding	2789.72	-0.319334	0.13222	-0.252502	0.131636	-2.41517	0.0157278	0.0889981	2286.09	2461.69	2290.77	2883.06	3385.62	2544.91	3359.11	3106.51
MIPEP	ENSG00000027001	4285	mitochondrial intermediate peptidase [Source:HGNC Symbol;Acc:HGNC:7104]	protein_coding	1120.25	-0.4009	0.196542	-0.25245	0.194632	-2.03977	0.0413734	0.170201	948.679	888.2	1185.2	838.305	1258.95	1692.12	1184.42	966.093
KIAA0513	ENSG00000135709	9764	KIAA0513 [Source:HGNC Symbol;Acc:HGNC:29058]	protein_coding	752.389	-0.378473	0.181984	-0.25222	0.180182	-2.07971	0.0375521	0.159496	611.224	747.084	544.895	721.209	742.328	859.524	854.702	938.146
CUL9	ENSG00000112659	23113	cullin 9 [Source:HGNC Symbol;Acc:HGNC:15982]	protein_coding	2432.15	-0.318558	0.132257	-0.25212	0.131524	-2.40862	0.0160128	0.0900681	2315.87	1757.03	2194.56	2402.25	2442.66	2577.45	2920.05	2847.32
PDGFC	ENSG00000145431	56034	platelet derived growth factor C [Source:HGNC Symbol;Acc:HGNC:8801]	protein_coding	772.352	-0.411166	0.203351	-0.252113	0.201253	-2.02195	0.0431814	0.174755	731.152	805.19	591.42	520.725	932.926	1050.28	779.944	767.175
C6orf62	ENSG00000112308	81688	chromosome 6 open reading frame 62 [Source:HGNC Symbol;Acc:HGNC:20998]	protein_coding	8818.96	-0.320626	0.133604	-0.252035	0.132961	-2.39982	0.0164033	0.091818	7592.74	8259.43	8182.88	7313.22	11591.4	11684.4	8140.31	7787.38
NCSTN	ENSG00000162736	23385	nicastrin [Source:HGNC Symbol;Acc:HGNC:17091]	protein_coding	4126.67	-0.297873	0.109813	-0.251836	0.109394	-2.71255	0.00667673	0.0480964	3329.89	3824.88	4260.59	3399.35	4358.67	4654.45	4391.23	4794.3
SCUBE1	ENSG00000159307	80274	signal peptide, CUB domain and EGF like domain containing 1 [Source:HGNC Symbol;Acc:HGNC:13441]	protein_coding	280.715	-0.641918	0.319639	-0.251427	0.311185	-2.00826	0.0446156	0.178546	222.489	132.815	300.441	226.209	230.724	364.681	374.909	393.451
PFKFB4	ENSG00000114268	5210	6-phosphofructo-2-kinase/fructose-2,6-biphosphatase 4 [Source:HGNC Symbol;Acc:HGNC:8875]	protein_coding	798.551	-0.414896	0.207234	-0.251383	0.204444	-2.00207	0.0452773	0.180329	515.28	807.035	629.27	795.725	712.234	999.786	873.113	1055.96
CCM2L	ENSG00000101331	140706	CCM2 like scaffold protein [Source:HGNC Symbol;Acc:HGNC:16153]	protein_coding	159.097	-0.898677	0.408023	-0.251377	0.395541	-2.20252	0.0276288	0.131331	79.4012	121.747	125.381	116.21	260.818	93.1338	240.455	235.632
ZNF48	ENSG00000180035	197407	zinc finger protein 48 [Source:HGNC Symbol;Acc:HGNC:13114]	protein_coding	2555.63	-0.326528	0.138459	-0.251294	0.137527	-2.35831	0.0183586	0.0992168	1914.73	2127.81	2649.56	2383.63	2748.62	2431.58	3186.17	3002.94
TMEM184B	ENSG00000198792	25829	transmembrane protein 184B [Source:HGNC Symbol;Acc:HGNC:1310]	protein_coding	5331.92	-0.298935	0.11283	-0.251167	0.112325	-2.64943	0.00806279	0.0548277	5097.39	4800.7	4477.44	4773.46	5095.98	5345.66	6180.41	6884.3
CRABP2	ENSG00000143320	1382	cellular retinoic acid binding protein 2 [Source:HGNC Symbol;Acc:HGNC:2339]	protein_coding	2771.06	-0.315571	0.131586	-0.251059	0.13086	-2.39821	0.0164752	0.0920699	2277.82	2269.84	2254.49	3078.22	3009.44	2892.76	3065.66	3320.23
PIDD1	ENSG00000177595	55367	p53-induced death domain protein 1 [Source:HGNC Symbol;Acc:HGNC:16491]	protein_coding	2847.33	-0.368719	0.175751	-0.250515	0.173829	-2.09796	0.0359087	0.154935	2120.67	2429.41	2768.63	2646.21	2056.45	3073.42	3578.93	4104.94
INIP	ENSG00000148153	58493	INTS3 and NABP interacting protein [Source:HGNC Symbol;Acc:HGNC:24994]	protein_coding	2520.04	-0.317366	0.130724	-0.250452	0.130049	-2.42776	0.0151925	0.0867823	2541.66	2055.86	1971.4	2389.84	3230.13	2696.39	2751.56	2523.46
CTSF	ENSG00000174080	8722	cathepsin F [Source:HGNC Symbol;Acc:HGNC:2531]	protein_coding	909.506	-0.409965	0.204335	-0.250421	0.201662	-2.00634	0.0448198	0.178982	927.174	508.201	808.273	879.112	1088.41	914.507	1022.07	1128.3
DNASE1	ENSG00000213918	1773	deoxyribonuclease 1 [Source:HGNC Symbol;Acc:HGNC:2956]	protein_coding	1727.54	-0.36809	0.17503	-0.250214	0.173004	-2.10301	0.0354653	0.153666	1510.28	1457.27	1559.77	1528.47	1218.82	2171.25	2244.99	2129.46
SMPD1	ENSG00000166311	6609	sphingomyelin phosphodiesterase 1 [Source:HGNC Symbol;Acc:HGNC:11120]	protein_coding	505.652	-0.569367	0.288007	-0.25015	0.280808	-1.97692	0.0480506	0.18843	496.257	217.669	466.039	454.193	451.416	498.21	706.859	754.572
DCBLD1	ENSG00000164465	285761	discoidin, CUB and LCCL domain containing 1 [Source:HGNC Symbol;Acc:HGNC:21479]	protein_coding	1954.58	-0.321917	0.136488	-0.250003	0.135619	-2.35857	0.0183453	0.0992107	1499.52	1631.59	1691.46	2123.71	2257.08	2108.42	2137.31	2187.55
SIK2	ENSG00000170145	23235	salt inducible kinase 2 [Source:HGNC Symbol;Acc:HGNC:21680]	protein_coding	3396.56	-0.286188	0.0972207	-0.249928	0.0968677	-2.94369	0.00324324	0.0288362	2889.87	3252.12	3125.85	2982.42	3576.22	3935.18	3726.77	3684.09
MEIS2	ENSG00000134138	4212	Meis homeobox 2 [Source:HGNC Symbol;Acc:HGNC:7001]	protein_coding	1270.99	-0.364147	0.172237	-0.249835	0.170464	-2.11422	0.0344966	0.15082	1050.41	955.529	1290.87	1147.9	1394.37	1793.11	1366.85	1168.85
KIF13A	ENSG00000137177	63971	kinesin family member 13A [Source:HGNC Symbol;Acc:HGNC:14566]	protein_coding	2630.86	-0.295405	0.109223	-0.249739	0.108849	-2.70461	0.00683843	0.0487279	2386.17	2412.8	2329.4	2299.35	3315.4	2778.31	2784.48	2741.01
ZNF319	ENSG00000166188	57567	zinc finger protein 319 [Source:HGNC Symbol;Acc:HGNC:13644]	protein_coding	750.791	-0.360871	0.170702	-0.249406	0.169014	-2.11404	0.0345117	0.150838	680.7	600.434	648.196	696.37	912.863	723.751	820.113	923.898
STYK1	ENSG00000060140	55359	serine/threonine/tyrosine kinase 1 [Source:HGNC Symbol;Acc:HGNC:18889]	protein_coding	292.014	-0.503978	0.257661	-0.249388	0.252268	-1.95597	0.0504686	0.194419	274.596	260.096	201.871	227.096	371.164	375.902	285.087	340.297
C1orf54	ENSG00000118292	79630	chromosome 1 open reading frame 54 [Source:HGNC Symbol;Acc:HGNC:26258]	protein_coding	352.787	-0.713882	0.348348	-0.24937	0.336471	-2.04933	0.0404295	0.167224	120.756	198.3	417.937	333.548	386.211	412.931	505.457	447.154
MMP16	ENSG00000156103	4325	matrix metallopeptidase 16 [Source:HGNC Symbol;Acc:HGNC:7162]	protein_coding	389.977	-0.616421	0.309064	-0.24918	0.300545	-1.99447	0.0461003	0.182784	236.549	292.377	382.451	313.145	631.982	636.227	319.119	307.966
KLHL42	ENSG00000087448	57542	kelch like family member 42 [Source:HGNC Symbol;Acc:HGNC:29252]	protein_coding	3358.13	-0.303493	0.120487	-0.24906	0.119863	-2.51888	0.0117727	0.0726017	3451.47	2897.95	2850.64	2809.43	4077.79	4044.03	3427.74	3305.98
SLC8A2	ENSG00000118160	6543	solute carrier family 8 member A2 [Source:HGNC Symbol;Acc:HGNC:11069]	protein_coding	154.201	-1.34488	0.525942	-0.248928	0.500853	-2.55709	0.0105552	0.0674448	117.448	41.5047	27.5996	162.338	215.676	139.14	246.592	283.307
SLC40A1	ENSG00000138449	30061	solute carrier family 40 member 1 [Source:HGNC Symbol;Acc:HGNC:10909]	protein_coding	467.332	-0.68363	0.335643	-0.248773	0.325048	-2.03678	0.0416726	0.171094	176.998	439.949	360.372	447.983	958.005	387.123	489.836	478.389
POLRMT	ENSG00000099821	5442	RNA polymerase mitochondrial [Source:HGNC Symbol;Acc:HGNC:9200]	protein_coding	5871.07	-0.335244	0.148661	-0.248275	0.147254	-2.25509	0.0241279	0.120041	5270.25	4327.55	5769.89	5417.49	5467.15	5080.84	7974.06	7661.34
INTS2	ENSG00000108506	57508	integrator complex subunit 2 [Source:HGNC Symbol;Acc:HGNC:29241]	protein_coding	4403.91	-0.320002	0.137121	-0.24809	0.136175	-2.33371	0.0196107	0.104297	4173.52	3951.24	3816.63	3699.19	6194.43	5203.15	4329.3	3863.82
FAM234B	ENSG00000084444	57613	family with sequence similarity 234 member B [Source:HGNC Symbol;Acc:HGNC:29288]	protein_coding	3649.81	-0.302961	0.12072	-0.248089	0.120017	-2.50962	0.0120861	0.0740782	3764.11	2742.07	3227.57	3336.37	4007.57	4487.25	3859.55	3773.96
ZBTB12	ENSG00000204366	221527	zinc finger and BTB domain containing 12 [Source:HGNC Symbol;Acc:HGNC:19066]	protein_coding	1076.1	-0.363014	0.17482	-0.2479	0.172452	-2.0765	0.0378478	0.160294	896.572	1058.83	889.495	932.337	1018.19	996.42	1436.59	1380.37
ACCS	ENSG00000110455	84680	1-aminocyclopropane-1-carboxylate synthase homolog (inactive) [Source:HGNC Symbol;Acc:HGNC:23989]	protein_coding	810.708	-0.38276	0.186878	-0.247641	0.184146	-2.04818	0.0405424	0.167506	834.539	560.774	611.134	811.692	862.706	929.094	923.882	951.846
AP2B1	ENSG00000006125	163	adaptor related protein complex 2 subunit beta 1 [Source:HGNC Symbol;Acc:HGNC:563]	protein_coding	18002	-0.269968	0.0789211	-0.247599	0.0787087	-3.42073	0.000624536	0.00804619	17063	16005.1	15736.5	16476	20037.8	21298.5	18967.5	18431.4
PPP2R1A	ENSG00000105568	5518	protein phosphatase 2 scaffold subunit Aalpha [Source:HGNC Symbol;Acc:HGNC:9302]	protein_coding	11196.6	-0.292805	0.112012	-0.247322	0.111401	-2.61406	0.00894733	0.0594972	9959.06	9319.18	9854.63	11146.4	10879.1	10658.8	13376.2	14379.6
PJA2	ENSG00000198961	9867	praja ring finger ubiquitin ligase 2 [Source:HGNC Symbol;Acc:HGNC:17481]	protein_coding	7670.74	-0.296186	0.111215	-0.247216	0.110641	-2.66319	0.00774038	0.0531649	7194.9	7252.25	6113.7	6953.94	9961.24	8777.02	7710.17	7402.7
MAP3K8	ENSG00000107968	1326	mitogen-activated protein kinase kinase kinase 8 [Source:HGNC Symbol;Acc:HGNC:6860]	protein_coding	641.339	-0.460232	0.23728	-0.247119	0.232314	-1.93962	0.0524261	0.199396	701.377	403.979	599.305	445.322	947.973	777.611	662.227	592.917
CHRNB1	ENSG00000170175	1140	cholinergic receptor nicotinic beta 1 subunit [Source:HGNC Symbol;Acc:HGNC:1961]	protein_coding	360.77	-0.569204	0.290514	-0.247005	0.2808	-1.9593	0.0500773	0.193528	360.614	226.892	193.986	384.999	331.038	486.989	443.53	458.113
FAM50B	ENSG00000145945	26240	family with sequence similarity 50 member B [Source:HGNC Symbol;Acc:HGNC:18789]	protein_coding	872.911	-0.452868	0.231865	-0.246829	0.226387	-1.95315	0.0508015	0.195242	755.965	557.085	745.977	898.628	762.391	736.094	1317.2	1209.95
TRAIP	ENSG00000183763	10293	TRAF interacting protein [Source:HGNC Symbol;Acc:HGNC:30764]	protein_coding	2339.88	-0.308469	0.127066	-0.2468	0.126115	-2.42763	0.0151977	0.0867823	2147.97	1809.6	2389.34	2017.26	2578.09	2331.71	2637.19	2807.86
GBA	ENSG00000177628	2629	glucosylceramidase beta [Source:HGNC Symbol;Acc:HGNC:4177]	protein_coding	3244.35	-0.298842	0.117204	-0.246291	0.116444	-2.54976	0.0107796	0.0683168	2578.06	3160.81	2784.4	3116.37	3616.34	3138.5	3655.92	3904.38
DDB2	ENSG00000134574	1643	damage specific DNA binding protein 2 [Source:HGNC Symbol;Acc:HGNC:2718]	protein_coding	3959.17	-0.297604	0.114827	-0.24615	0.114118	-2.59176	0.00954862	0.0625789	2965.96	4061	3624.22	3559.03	4378.73	4145.02	4294.71	4644.7
EXOC7	ENSG00000182473	23265	exocyst complex component 7 [Source:HGNC Symbol;Acc:HGNC:23214]	protein_coding	9477.99	-0.288556	0.106339	-0.246041	0.10573	-2.71354	0.00665691	0.0480262	9128.65	8689.23	7352.53	8980.96	9534.9	9384.07	11111.1	11642.4
ZFYVE27	ENSG00000155256	118813	zinc finger FYVE-type containing 27 [Source:HGNC Symbol;Acc:HGNC:26559]	protein_coding	1682.95	-0.350437	0.165492	-0.245938	0.163359	-2.11755	0.0342136	0.150292	1507.8	1079.12	1802.65	1527.58	1931.06	1636.01	1938.7	2040.69
MTMR14	ENSG00000163719	64419	myotubularin related protein 14 [Source:HGNC Symbol;Acc:HGNC:26190]	protein_coding	2644.78	-0.29547	0.114218	-0.245749	0.113449	-2.5869	0.00968426	0.0631391	2078.49	2474.6	2387.76	2566.37	2793.76	2755.86	3093	3008.42
TNFAIP8L1	ENSG00000185361	126282	TNF alpha induced protein 8 like 1 [Source:HGNC Symbol;Acc:HGNC:28279]	protein_coding	621.512	-0.518804	0.265088	-0.245716	0.257384	-1.9571	0.0503357	0.194199	308.507	584.754	532.278	612.096	947.973	479.134	762.649	744.708
LYPLA2	ENSG00000011009	11313	lysophospholipase 2 [Source:HGNC Symbol;Acc:HGNC:6738]	protein_coding	1854.25	-0.386393	0.194043	-0.24551	0.190522	-1.99127	0.0464508	0.183649	1214.18	1555.04	1734.83	1932.98	1890.93	1449.75	2561.32	2494.96
DCAF11	ENSG00000100897	80344	DDB1 and CUL4 associated factor 11 [Source:HGNC Symbol;Acc:HGNC:20258]	protein_coding	4102.87	-0.290746	0.108857	-0.245498	0.108207	-2.6709	0.0075648	0.0522447	3477.94	3912.51	3281.98	4093.95	4509.14	4116.96	4699.19	4731.28
GPD2	ENSG00000115159	2820	glycerol-3-phosphate dehydrogenase 2 [Source:HGNC Symbol;Acc:HGNC:4456]	protein_coding	4177.41	-0.304128	0.123411	-0.245428	0.122558	-2.46436	0.0137258	0.0808799	3628.47	3623.82	4109.97	3567.9	5422	5006.78	4195.96	3864.37
HIRA	ENSG00000100084	7290	histone cell cycle regulator [Source:HGNC Symbol;Acc:HGNC:4916]	protein_coding	1220.45	-0.393958	0.197144	-0.245345	0.193582	-1.99832	0.0456816	0.181603	1049.58	684.366	1089	1391.85	1504.72	1412.72	1321.11	1310.23
MLYCD	ENSG00000103150	23417	malonyl-CoA decarboxylase [Source:HGNC Symbol;Acc:HGNC:7150]	protein_coding	700.141	-0.409892	0.206634	-0.245003	0.202709	-1.98366	0.0472933	0.18614	459.038	650.24	626.116	659.112	1023.21	660.914	751.491	771.011
VPS11	ENSG00000160695	55823	VPS11 core subunit of CORVET and HOPS complexes [Source:HGNC Symbol;Acc:HGNC:14583]	protein_coding	2184.56	-0.316107	0.136977	-0.24484	0.135511	-2.30774	0.0210138	0.109012	1765.02	2116.74	2117.28	1805.24	1971.18	2373.23	2669.55	2658.26
CRAMP1	ENSG00000007545	57585	cramped chromatin regulator homolog 1 [Source:HGNC Symbol;Acc:HGNC:14122]	protein_coding	1848.37	-0.319969	0.141737	-0.2447	0.140387	-2.25749	0.0239776	0.119451	1374.63	1565.19	1898.85	1725.4	2317.27	2094.95	1942.61	1868.07
SEMA4B	ENSG00000185033	10509	semaphorin 4B [Source:HGNC Symbol;Acc:HGNC:10730]	protein_coding	1020.41	-0.367043	0.177714	-0.244408	0.174957	-2.06536	0.0388894	0.163279	787.395	988.733	988.065	795.725	1289.04	888.699	1154.85	1270.77
GRIPAP1	ENSG00000068400	56850	GRIP1 associated protein 1 [Source:HGNC Symbol;Acc:HGNC:18706]	protein_coding	5797.71	-0.28839	0.107013	-0.244391	0.106364	-2.6949	0.00704104	0.0495841	5003.93	5938.85	4470.34	5467.17	6490.36	5901.09	6565.92	6544.01
SDF2L1	ENSG00000128228	23753	stromal cell derived factor 2 like 1 [Source:HGNC Symbol;Acc:HGNC:10676]	protein_coding	1628.36	-0.354509	0.169277	-0.243981	0.166575	-2.09426	0.036237	0.155842	1503.66	1205.48	1568.44	1452.18	1524.78	1463.21	2207.05	2102.06
OXSR1	ENSG00000172939	9943	oxidative stress responsive kinase 1 [Source:HGNC Symbol;Acc:HGNC:8508]	protein_coding	3911.58	-0.306566	0.127272	-0.24394	0.126086	-2.40875	0.0160072	0.0900681	3073.49	3954.01	3840.28	3139.43	3651.45	4888.96	4425.26	4319.75
DPYSL5	ENSG00000157851	56896	dihydropyrimidinase like 5 [Source:HGNC Symbol;Acc:HGNC:20637]	protein_coding	7038.59	-0.306902	0.128427	-0.243883	0.127246	-2.3897	0.0168622	0.0937305	7223.85	5043.28	6581.32	6330.31	7418.27	6483.46	8333.91	8894.3
RBPJ	ENSG00000168214	3516	recombination signal binding protein for immunoglobulin kappa J region [Source:HGNC Symbol;Acc:HGNC:5724]	protein_coding	3947.91	-0.316267	0.135661	-0.243846	0.134337	-2.33131	0.019737	0.10482	3357.18	3851.63	3806.38	3040.08	4759.93	5236.81	3811.01	3720.25
IFI6	ENSG00000126709	2537	interferon alpha inducible protein 6 [Source:HGNC Symbol;Acc:HGNC:4054]	protein_coding	590.267	-0.403538	0.204027	-0.243839	0.199493	-1.97786	0.0479444	0.188112	382.945	569.997	517.295	565.967	631.982	632.861	749.259	671.827
RIMKLA	ENSG00000177181	284716	ribosomal modification protein rimK like family member A [Source:HGNC Symbol;Acc:HGNC:28725]	protein_coding	729.007	-0.449163	0.228729	-0.243601	0.222366	-1.96374	0.0495608	0.192393	842.81	428.881	520.449	679.515	687.155	895.431	902.682	875.128
SAGE1	ENSG00000181433	55511	sarcoma antigen 1 [Source:HGNC Symbol;Acc:HGNC:30369]	protein_coding	4919.53	-0.287396	0.108089	-0.243421	0.107381	-2.65887	0.00784025	0.0537019	4141.27	4832.06	4099.72	4650.16	5371.85	6153.56	4904.5	5203.09
RANBP10	ENSG00000141084	57610	RAN binding protein 10 [Source:HGNC Symbol;Acc:HGNC:29285]	protein_coding	1963.94	-0.318018	0.139915	-0.243324	0.138375	-2.27294	0.0230298	0.116153	2080.97	1526.45	1758.49	1626.05	2161.78	2459.63	1959.34	2138.78
ARHGEF25	ENSG00000240771	115557	Rho guanine nucleotide exchange factor 25 [Source:HGNC Symbol;Acc:HGNC:30275]	protein_coding	1321.41	-0.34803	0.165197	-0.243288	0.162651	-2.10675	0.035139	0.152736	841.983	1316.16	1271.95	1223.3	1444.53	1434.04	1490.15	1549.15
AMN1	ENSG00000151743	196394	antagonist of mitotic exit network 1 homolog [Source:HGNC Symbol;Acc:HGNC:27281]	protein_coding	387.07	-0.573427	0.29384	-0.243026	0.281064	-1.95149	0.0509985	0.195642	350.688	343.105	179.003	374.354	386.211	631.739	410.056	421.399
MVK	ENSG00000110921	4598	mevalonate kinase [Source:HGNC Symbol;Acc:HGNC:7530]	protein_coding	1171.25	-0.439375	0.226345	-0.242833	0.219895	-1.94118	0.0522368	0.199083	1029.73	821.792	689.99	1445.97	963.02	1440.77	1472.86	1505.86
APOO	ENSG00000184831	79135	apolipoprotein O [Source:HGNC Symbol;Acc:HGNC:28727]	protein_coding	1311.88	-0.319747	0.142105	-0.24266	0.14043	-2.25008	0.0244437	0.121211	1122.37	1141.84	1201.76	1202.01	1424.47	1717.93	1332.26	1352.42
CAPS2	ENSG00000180881	84698	calcyphosine 2 [Source:HGNC Symbol;Acc:HGNC:16471]	protein_coding	680.763	-0.528095	0.273179	-0.242565	0.262736	-1.93315	0.0532178	0.201494	329.184	703.734	576.437	618.306	847.658	1149.02	633.774	587.985
HSD17B4	ENSG00000133835	3295	hydroxysteroid 17-beta dehydrogenase 4 [Source:HGNC Symbol;Acc:HGNC:5213]	protein_coding	8931.97	-0.276393	0.0947109	-0.242532	0.0942059	-2.91828	0.00351967	0.0304047	7041.06	9072.92	8241.24	7956.36	9971.27	9993.37	9779.42	9400.09
SLC26A11	ENSG00000181045	284129	solute carrier family 26 member 11 [Source:HGNC Symbol;Acc:HGNC:14471]	protein_coding	1605.51	-0.351618	0.168522	-0.242235	0.16557	-2.08648	0.0369348	0.157884	1785.7	1290.33	1233.31	1346.61	1484.66	1621.43	1947.07	2134.94
WDR20	ENSG00000140153	91833	WD repeat domain 20 [Source:HGNC Symbol;Acc:HGNC:19667]	protein_coding	1826.28	-0.345129	0.163063	-0.242191	0.160543	-2.11654	0.0342993	0.150343	1767.5	1282.95	1809.74	1569.27	2131.69	2513.49	1756.27	1779.3
ATXN7L3	ENSG00000087152	56970	ataxin 7 like 3 [Source:HGNC Symbol;Acc:HGNC:25416]	protein_coding	4540.25	-0.278209	0.0972571	-0.242164	0.0966409	-2.86055	0.00422901	0.034707	4212.4	3884.84	4095.78	4242.09	4524.19	4798.07	5120.4	5444.21
TMEM19	ENSG00000139291	55266	transmembrane protein 19 [Source:HGNC Symbol;Acc:HGNC:25605]	protein_coding	1638.17	-0.392562	0.199886	-0.242074	0.195378	-1.96393	0.049538	0.192393	971.01	1877.85	1581.85	1228.63	2111.62	2147.69	1675.37	1511.34
RUNDC1	ENSG00000198863	146923	RUN domain containing 1 [Source:HGNC Symbol;Acc:HGNC:25418]	protein_coding	1907.38	-0.301247	0.125994	-0.242009	0.124797	-2.39097	0.0168037	0.0935026	1935.4	1698	1554.25	1644.68	2141.72	2286.83	2038.57	1959.59
KANK2	ENSG00000197256	25959	KN motif and ankyrin repeat domains 2 [Source:HGNC Symbol;Acc:HGNC:29300]	protein_coding	1683.08	-0.344272	0.164431	-0.241813	0.161572	-2.09372	0.0362853	0.156005	1527.65	1221.16	1440.7	1759.11	1424.47	2165.64	1888.49	2037.4
ATP6V1A	ENSG00000114573	523	ATPase H+ transporting V1 subunit A [Source:HGNC Symbol;Acc:HGNC:851]	protein_coding	11428.3	-0.30125	0.118541	-0.241807	0.117422	-2.54133	0.0110433	0.0694775	10409	9713.01	10871.1	9947	13778.2	15171.8	11339.3	10196.9
SMARCAD1	ENSG00000163104	56916	SWI/SNF-related, matrix-associated actin-dependent regulator of chromatin, subfamily a, containing DEAD/H box 1 [Source:HGNC Symbol;Acc:HGNC:18398]	protein_coding	4607.46	-0.324887	0.147592	-0.24167	0.145696	-2.20125	0.0277184	0.131673	4235.56	4405.03	4022.44	3678.79	6199.44	6079.51	4346.04	3892.87
STEAP3	ENSG00000115107	55240	STEAP3 metalloreductase [Source:HGNC Symbol;Acc:HGNC:24592]	protein_coding	2502.92	-0.317301	0.142078	-0.241595	0.140224	-2.23329	0.0255299	0.124908	1910.59	2351.01	1992.69	2674.59	2427.61	2579.69	3061.2	3025.96
MYO9B	ENSG00000099331	4650	myosin IXB [Source:HGNC Symbol;Acc:HGNC:7609]	protein_coding	4734.82	-0.279373	0.0996871	-0.241497	0.0990335	-2.8025	0.00507089	0.0396674	4314.13	4472.36	4139.94	4194.19	5035.79	4597.22	5475.79	5649.15
MXD4	ENSG00000123933	10608	MAX dimerization protein 4 [Source:HGNC Symbol;Acc:HGNC:13906]	protein_coding	3135.49	-0.302751	0.126275	-0.241427	0.124953	-2.39754	0.0165054	0.0921493	3065.22	2709.79	2563.61	2903.46	3225.11	2907.35	3812.13	3897.25
SP140L	ENSG00000185404	93349	SP140 nuclear body protein like [Source:HGNC Symbol;Acc:HGNC:25105]	protein_coding	319.43	-0.753443	0.363979	-0.241398	0.340925	-2.07002	0.0384506	0.161934	197.676	128.203	341.446	275.887	662.076	366.925	287.318	295.911
MMP15	ENSG00000102996	4324	matrix metallopeptidase 15 [Source:HGNC Symbol;Acc:HGNC:7161]	protein_coding	885.688	-0.472627	0.24666	-0.241337	0.237703	-1.91611	0.0553516	0.207069	451.594	803.346	817.736	905.725	682.139	935.827	1182.75	1306.39
CATSPERG	ENSG00000099338	57828	cation channel sperm associated auxiliary subunit gamma [Source:HGNC Symbol;Acc:HGNC:25243]	protein_coding	239.513	-1.00277	0.441933	-0.241282	0.404533	-2.26906	0.0232647	0.117077	60.378	223.203	85.953	266.129	436.369	249.105	269.466	325.502
KLHL22	ENSG00000099910	84861	kelch like family member 22 [Source:HGNC Symbol;Acc:HGNC:25888]	protein_coding	2111.2	-0.303758	0.127487	-0.241153	0.126074	-2.38266	0.017188	0.0948948	2035.48	1854.8	2009.25	1673.95	2011.31	2534.81	2299.66	2470.3
REEP4	ENSG00000168476	80346	receptor accessory protein 4 [Source:HGNC Symbol;Acc:HGNC:26176]	protein_coding	4481.37	-0.291758	0.116901	-0.241042	0.115854	-2.49576	0.0125687	0.0758919	4079.23	3910.66	3966.45	4178.22	4519.17	4122.57	5480.81	5593.81
RMI2	ENSG00000175643	116028	RecQ mediated genome instability 2 [Source:HGNC Symbol;Acc:HGNC:28349]	protein_coding	2460.08	-0.297542	0.12136	-0.240973	0.120236	-2.45173	0.0142173	0.0828965	2259.62	1993.15	2025.02	2545.08	2863.98	2580.82	2807.35	2605.66
GALNT13	ENSG00000144278	114805	polypeptide N-acetylgalactosaminyltransferase 13 [Source:HGNC Symbol;Acc:HGNC:23242]	protein_coding	2051.74	-0.348037	0.166625	-0.240932	0.163857	-2.08875	0.0367302	0.157378	1960.22	2161.93	1457.26	1628.71	2718.53	2597.65	1915.27	1974.38
AFAP1L2	ENSG00000169129	84632	actin filament associated protein 1 like 2 [Source:HGNC Symbol;Acc:HGNC:25901]	protein_coding	445.431	-0.507028	0.264349	-0.240873	0.253813	-1.91802	0.0551084	0.206468	238.204	515.58	362.737	352.177	586.84	570.024	447.993	489.896
KLHDC4	ENSG00000104731	54758	kelch domain containing 4 [Source:HGNC Symbol;Acc:HGNC:25272]	protein_coding	3441.37	-0.284541	0.109934	-0.240739	0.109076	-2.58828	0.00964558	0.0629979	2693.02	3491.92	2987.85	3235.24	3902.24	3750.04	3697.76	3772.86
SORL1	ENSG00000137642	6653	sortilin related receptor 1 [Source:HGNC Symbol;Acc:HGNC:11185]	protein_coding	1256.82	-0.319703	0.144058	-0.240421	0.142127	-2.21927	0.0264687	0.12796	1210.87	1106.79	1032.22	1118.63	1489.67	1181.57	1485.69	1429.14
DMXL1	ENSG00000172869	1657	Dmx like 1 [Source:HGNC Symbol;Acc:HGNC:2937]	protein_coding	3686.4	-0.34093	0.162109	-0.24	0.15936	-2.10309	0.0354579	0.153666	3402.67	3767.7	3251.23	2575.24	4785.01	5069.62	3412.11	3227.62
STAMBPL1	ENSG00000138134	57559	STAM binding protein like 1 [Source:HGNC Symbol;Acc:HGNC:24105]	protein_coding	473.287	-0.543828	0.284852	-0.239876	0.270961	-1.90916	0.0562415	0.209562	188.578	425.192	446.325	480.806	551.73	582.367	615.921	495.376
NOXA1	ENSG00000188747	10811	NADPH oxidase activator 1 [Source:HGNC Symbol;Acc:HGNC:10668]	protein_coding	809.363	-0.431186	0.224265	-0.239868	0.216738	-1.92266	0.0545223	0.205295	689.798	523.881	671.064	883.547	621.951	1123.22	906.029	1055.41
DDR2	ENSG00000162733	4921	discoidin domain receptor tyrosine kinase 2 [Source:HGNC Symbol;Acc:HGNC:2731]	protein_coding	1909.18	-0.337699	0.160543	-0.239662	0.157719	-2.10348	0.035424	0.153659	1726.15	2145.33	1298.76	1580.8	1996.26	2427.09	2072.6	2026.44
GABRB3	ENSG00000166206	2562	gamma-aminobutyric acid type A receptor subunit beta3 [Source:HGNC Symbol;Acc:HGNC:4083]	protein_coding	685.681	-0.443195	0.231043	-0.239538	0.223156	-1.91823	0.0550816	0.206468	484.678	771.064	436.073	632.499	782.454	996.42	723.038	659.223
BRSK1	ENSG00000160469	84446	BR serine/threonine kinase 1 [Source:HGNC Symbol;Acc:HGNC:18994]	protein_coding	1135.41	-0.335008	0.158195	-0.239478	0.155284	-2.11769	0.034201	0.150292	1028.08	896.501	980.968	1124.84	1033.24	1266.84	1309.39	1443.39
TECPR2	ENSG00000196663	9895	tectonin beta-propeller repeat containing 2 [Source:HGNC Symbol;Acc:HGNC:19957]	protein_coding	2395.73	-0.310969	0.137343	-0.239398	0.135425	-2.26418	0.0235632	0.118051	2440.76	1752.42	2190.62	2185.8	2247.05	2620.09	2864.26	2864.85
ANKZF1	ENSG00000163516	55139	ankyrin repeat and zinc finger peptidyl tRNA hydrolase 1 [Source:HGNC Symbol;Acc:HGNC:25527]	protein_coding	3470.06	-0.274274	0.0981814	-0.239397	0.0974597	-2.79354	0.00521341	0.0406765	3060.25	3277.95	2952.37	3286.69	3571.2	3819.61	3767.5	4024.93
ARAP1	ENSG00000186635	116985	ArfGAP with RhoGAP domain, ankyrin repeat and PH domain 1 [Source:HGNC Symbol;Acc:HGNC:16925]	protein_coding	5050.39	-0.321518	0.14691	-0.239074	0.144627	-2.18854	0.0286306	0.134267	4759.93	3525.13	5019.97	4668.78	4875.29	4507.45	6361.17	6685.39
JUP	ENSG00000173801	3728	junction plakoglobin [Source:HGNC Symbol;Acc:HGNC:6207]	protein_coding	2337.02	-0.394278	0.202264	-0.238922	0.196462	-1.94932	0.0512568	0.196043	1484.64	1978.39	2282.09	2352.58	1615.07	2476.46	3308.35	3198.57
SLC7A5	ENSG00000103257	8140	solute carrier family 7 member 5 [Source:HGNC Symbol;Acc:HGNC:11063]	protein_coding	22529.3	-0.279037	0.103097	-0.238797	0.102283	-2.70654	0.00679874	0.0485347	20708.8	18471.4	20684.7	21596.3	20825.3	22971.5	27452	27524.1
AP3D1	ENSG00000065000	8943	adaptor related protein complex 3 subunit delta 1 [Source:HGNC Symbol;Acc:HGNC:568]	protein_coding	18954.7	-0.260273	0.0823928	-0.238769	0.0819788	-3.15892	0.00158352	0.0166027	16991.8	17059.3	16387.1	18566.9	20459.2	18896.1	21089.7	22187.8
GOLGA3	ENSG00000090615	2802	golgin A3 [Source:HGNC Symbol;Acc:HGNC:4426]	protein_coding	6515.24	-0.271748	0.0930815	-0.238759	0.0924914	-2.91947	0.00350629	0.0303495	5983.21	5380.85	6383.39	5863.7	7152.43	7346.35	7465.81	6546.2
PLS1	ENSG00000120756	5357	plastin 1 [Source:HGNC Symbol;Acc:HGNC:9090]	protein_coding	3355.18	-0.318661	0.144994	-0.238565	0.142882	-2.19776	0.0279664	0.1326	2693.85	3617.36	2779.67	2836.93	4333.59	4233.66	3245.3	3101.03
GM2A	ENSG00000196743	2760	GM2 ganglioside activator [Source:HGNC Symbol;Acc:HGNC:4367]	protein_coding	1928.07	-0.315984	0.142816	-0.238386	0.140738	-2.21253	0.02693	0.129194	1521.03	1730.28	2129.11	1485	2252.06	2160.03	2030.75	2116.31
PIP5K1C	ENSG00000186111	23396	phosphatidylinositol-4-phosphate 5-kinase type 1 gamma [Source:HGNC Symbol;Acc:HGNC:8996]	protein_coding	1650.25	-0.304403	0.131594	-0.238371	0.129908	-2.3132	0.0207119	0.108126	1579.75	1319.85	1452.53	1555.08	1850.8	1611.33	1855.57	1977.12
TMEM135	ENSG00000166575	65084	transmembrane protein 135 [Source:HGNC Symbol;Acc:HGNC:26167]	protein_coding	2227.95	-0.368583	0.184574	-0.238359	0.180385	-1.99694	0.0458315	0.18191	2071.87	1796.69	1969.03	1914.35	3711.64	2465.24	2017.37	1877.39
BAZ2B	ENSG00000123636	29994	bromodomain adjacent to zinc finger domain 2B [Source:HGNC Symbol;Acc:HGNC:963]	protein_coding	2697.61	-0.307761	0.135063	-0.238156	0.133365	-2.27865	0.0226877	0.114813	2262.93	2754.99	2287.61	2315.32	3621.36	3056.58	2717.53	2564.56
RAB3IP	ENSG00000127328	117177	RAB3A interacting protein [Source:HGNC Symbol;Acc:HGNC:16508]	protein_coding	2569.05	-0.28773	0.115169	-0.238101	0.114088	-2.49832	0.0124783	0.0755278	2305.12	2497.66	2264.74	2175.16	3029.5	3066.68	2652.81	2560.72
COL14A1	ENSG00000187955	7373	collagen type XIV alpha 1 chain [Source:HGNC Symbol;Acc:HGNC:2191]	protein_coding	3243.05	-0.287414	0.11276	-0.237773	0.111776	-2.54889	0.0108066	0.0684113	2864.23	2815.86	3054.09	2923.87	4158.04	3617.63	3302.77	3207.89
TADA2B	ENSG00000173011	93624	transcriptional adaptor 2B [Source:HGNC Symbol;Acc:HGNC:30781]	protein_coding	2172.79	-0.279441	0.10638	-0.237702	0.105488	-2.62681	0.00861906	0.0578138	1864.27	1942.42	2032.12	2010.16	2417.58	2442.8	2393.95	2279.06
SNRNP35	ENSG00000184209	11066	small nuclear ribonucleoprotein U11/U12 subunit 35 [Source:HGNC Symbol;Acc:HGNC:30852]	protein_coding	981.457	-0.322905	0.149864	-0.237548	0.147267	-2.15466	0.0311882	0.141239	857.698	839.316	801.965	992.66	1043.27	1128.83	1130.86	1057.06
TLE5	ENSG00000104964	166	TLE family member 5, transcriptional modulator [Source:HGNC Symbol;Acc:HGNC:307]	protein_coding	4551.84	-0.299528	0.124632	-0.237334	0.123063	-2.40329	0.0162482	0.0912556	4573.01	3500.23	4515.29	3746.2	4644.57	4499.6	5164.48	5771.35
PRDM15	ENSG00000141956	63977	PR/SET domain 15 [Source:HGNC Symbol;Acc:HGNC:13999]	protein_coding	1019.84	-0.403764	0.208187	-0.237308	0.201791	-1.93943	0.0524493	0.199396	725.363	1249.75	846.913	682.177	1394.37	1091.8	1106.87	1061.44
GTF2IRD1	ENSG00000006704	9569	GTF2I repeat domain containing 1 [Source:HGNC Symbol;Acc:HGNC:4661]	protein_coding	2421.49	-0.312848	0.141127	-0.237155	0.138849	-2.21678	0.0266383	0.128409	1808.86	2075.23	2361.74	2410.24	2267.11	2485.44	2937.34	3025.96
GGA2	ENSG00000103365	23062	golgi associated, gamma adaptin ear containing, ARF binding protein 2 [Source:HGNC Symbol;Acc:HGNC:16064]	protein_coding	7703.46	-0.281222	0.107521	-0.237116	0.1065	-2.61551	0.00890946	0.0593759	7679.58	6412.01	6326.61	7425.88	7207.61	9132.72	8471.71	8971.57
MBD1	ENSG00000141644	4152	methyl-CpG binding domain protein 1 [Source:HGNC Symbol;Acc:HGNC:6916]	protein_coding	3337.63	-0.318416	0.146392	-0.237005	0.143853	-2.17509	0.0296235	0.136916	2318.35	3121.15	3371.09	3093.3	2843.92	3971.09	4021.34	3960.82
DHRS11	ENSG00000278535	79154	dehydrogenase/reductase 11 [Source:HGNC Symbol;Acc:HGNC:28639]	protein_coding	1297.08	-0.358968	0.178397	-0.236928	0.173855	-2.01218	0.044201	0.177406	1093.42	984.121	1284.56	1201.13	1003.15	1691	1520.83	1598.46
SCPEP1	ENSG00000121064	59342	serine carboxypeptidase 1 [Source:HGNC Symbol;Acc:HGNC:29507]	protein_coding	4871.79	-0.271513	0.0962335	-0.236245	0.0955329	-2.82139	0.00478155	0.0377775	4193.37	4166.14	4854.37	4429.27	5738	5092.06	5153.88	5347.21
MAP4K4	ENSG00000071054	9448	mitogen-activated protein kinase kinase kinase kinase 4 [Source:HGNC Symbol;Acc:HGNC:6866]	protein_coding	11121.4	-0.261061	0.0818014	-0.236008	0.0813602	-3.1914	0.00141585	0.0151618	9821.76	10243.3	9726.09	10659.3	13096.1	11334.3	11940.7	12149.9
LIX1L	ENSG00000271601	128077	limb and CNS expressed 1 like [Source:HGNC Symbol;Acc:HGNC:28715]	protein_coding	3024.96	-0.291662	0.122177	-0.23599	0.120694	-2.3872	0.0169772	0.0941311	2767.46	2272.61	3050.15	2783.71	3450.82	3598.56	3257.58	3018.84
CACNA2D1	ENSG00000153956	781	calcium voltage-gated channel auxiliary subunit alpha2delta 1 [Source:HGNC Symbol;Acc:HGNC:1399]	protein_coding	1318.41	-0.384905	0.197736	-0.235828	0.191616	-1.94656	0.0515875	0.197007	1175.3	1064.36	1338.19	995.321	1434.5	2102.8	1322.22	1114.6
CAPZB	ENSG00000077549	832	capping actin protein of muscle Z-line subunit beta [Source:HGNC Symbol;Acc:HGNC:1491]	protein_coding	5518.59	-0.277802	0.106603	-0.23565	0.105583	-2.60596	0.00916162	0.0605206	4397.67	4670.66	5406.36	5478.7	6199.44	5452.26	6184.88	6358.79
TOMM40L	ENSG00000158882	84134	translocase of outer mitochondrial membrane 40 like [Source:HGNC Symbol;Acc:HGNC:25756]	protein_coding	1691.98	-0.315157	0.14489	-0.235569	0.142242	-2.17515	0.0296189	0.136916	1401.1	1643.58	1382.34	1618.06	1640.14	1649.48	2112.77	2088.36
EFR3B	ENSG00000084710	22979	EFR3 homolog B [Source:HGNC Symbol;Acc:HGNC:29155]	protein_coding	418.324	-0.547329	0.28717	-0.235567	0.270036	-1.90594	0.0566575	0.210229	287.829	214.902	495.215	358.387	581.825	377.024	499.32	532.091
FAM110A	ENSG00000125898	83541	family with sequence similarity 110 member A [Source:HGNC Symbol;Acc:HGNC:16188]	protein_coding	295.805	-0.824162	0.392844	-0.235344	0.353298	-2.09794	0.0359105	0.154935	167.073	154.028	365.892	172.984	145.456	443.227	457.478	460.305
L3MBTL1	ENSG00000185513	26013	L3MBTL histone methyl-lysine binding protein 1 [Source:HGNC Symbol;Acc:HGNC:15905]	protein_coding	1088.74	-0.336287	0.162413	-0.235135	0.158641	-2.07056	0.0383996	0.161901	841.156	1050.53	1045.63	926.128	973.052	1264.6	1256.39	1352.42
ZC3H4	ENSG00000130749	23211	zinc finger CCCH-type containing 4 [Source:HGNC Symbol;Acc:HGNC:17808]	protein_coding	3336.51	-0.30475	0.135919	-0.234637	0.133774	-2.24215	0.024952	0.122897	2474.67	3043.67	3359.26	3057.82	4002.55	2925.3	3901.39	3927.39
TUT1	ENSG00000149016	64852	terminal uridylyl transferase 1, U6 snRNA-specific [Source:HGNC Symbol;Acc:HGNC:26184]	protein_coding	906.867	-0.348054	0.174207	-0.234524	0.169728	-1.99794	0.0457235	0.181625	742.732	701.89	837.45	910.16	1038.26	823.617	1086.23	1114.6
APOL2	ENSG00000128335	23780	apolipoprotein L2 [Source:HGNC Symbol;Acc:HGNC:619]	protein_coding	1349.62	-0.322593	0.152252	-0.234524	0.149218	-2.11881	0.0341066	0.150159	1020.64	1133.54	1193.09	1450.4	1519.77	1352.12	1575.51	1551.89
SPATA2	ENSG00000158480	9825	spermatogenesis associated 2 [Source:HGNC Symbol;Acc:HGNC:14681]	protein_coding	1036.6	-0.482281	0.255339	-0.234484	0.242011	-1.88879	0.0589199	0.215433	558.289	630.871	1137.89	1141.69	787.47	1450.87	1252.48	1333.24
METAP1	ENSG00000164024	23173	methionyl aminopeptidase 1 [Source:HGNC Symbol;Acc:HGNC:15789]	protein_coding	5620.61	-0.28652	0.117253	-0.23423	0.115811	-2.44361	0.0145412	0.0841847	5412.51	4595.03	5677.63	4575.64	5843.33	7291.37	5907.04	5662.3
SEC24C	ENSG00000176986	9632	SEC24 homolog C, COPII coat complex component [Source:HGNC Symbol;Acc:HGNC:10705]	protein_coding	5412.5	-0.270877	0.0981769	-0.234117	0.0972887	-2.75907	0.00579656	0.0436193	5051.07	4979.64	4751.86	4857.74	5517.3	5364.73	6183.76	6593.87
FBRS	ENSG00000156860	64319	fibrosin [Source:HGNC Symbol;Acc:HGNC:20442]	protein_coding	4339.15	-0.302241	0.133662	-0.234038	0.131463	-2.26124	0.0237444	0.118682	4329.84	3503.92	3420.77	4313.95	3816.97	4654.45	5162.25	5511.06
INPP5J	ENSG00000185133	27124	inositol polyphosphate-5-phosphatase J [Source:HGNC Symbol;Acc:HGNC:8956]	protein_coding	1220.38	-0.315654	0.146705	-0.233531	0.14377	-2.15162	0.0314274	0.141938	1193.5	999.801	989.642	1173.63	1248.92	1329.68	1310.51	1517.36
GCH1	ENSG00000131979	2643	GTP cyclohydrolase 1 [Source:HGNC Symbol;Acc:HGNC:4193]	protein_coding	2151.43	-0.291188	0.12313	-0.23349	0.121546	-2.36488	0.0180358	0.0982849	2023.08	1984.84	1783.72	1930.32	2698.46	2451.78	2235.5	2103.7
GTF3C6	ENSG00000155115	112495	general transcription factor IIIC subunit 6 [Source:HGNC Symbol;Acc:HGNC:20872]	protein_coding	2799.84	-0.292335	0.126552	-0.233483	0.124802	-2.30999	0.0208886	0.108649	2538.36	2220.04	2764.69	2531.77	3360.54	3461.66	2815.72	2705.94
RCAN1	ENSG00000159200	1827	regulator of calcineurin 1 [Source:HGNC Symbol;Acc:HGNC:3040]	protein_coding	2466.22	-0.324313	0.15468	-0.233235	0.151449	-2.09666	0.0360233	0.155319	1672.39	2348.24	2621.96	2102.42	3305.37	2428.21	2614.32	2636.89
CHSY3	ENSG00000198108	337876	chondroitin sulfate synthase 3 [Source:HGNC Symbol;Acc:HGNC:24293]	protein_coding	354.684	-0.519617	0.27233	-0.233102	0.256448	-1.90804	0.056386	0.209657	351.516	234.271	263.379	307.822	571.793	438.739	326.371	343.585
CASTOR2	ENSG00000274070	729438	cytosolic arginine sensor for mTORC1 subunit 2 [Source:HGNC Symbol;Acc:HGNC:37073]	protein_coding	1212.08	-0.360701	0.18316	-0.232787	0.177533	-1.96932	0.048916	0.190766	734.461	1156.6	1180.47	1181.61	1158.63	1521.56	1345.65	1417.63
ATP6V1FNB	ENSG00000272899	100130705	ATP6V1F neighbor [Source:HGNC Symbol;Acc:HGNC:52392]	protein_coding	71.4468	-1.71484	0.605221	-0.232493	0.490021	-2.83342	0.00460529	0.0369086	14.0606	20.2912	67.0276	32.8225	70.2202	139.14	95.4008	132.612
KCNC4	ENSG00000116396	3749	potassium voltage-gated channel subfamily C member 4 [Source:HGNC Symbol;Acc:HGNC:6236]	protein_coding	1872.54	-0.30721	0.142321	-0.232043	0.139618	-2.15857	0.0308837	0.140453	1437.49	1442.52	1943.01	1869.11	2151.75	1991.72	1991.7	2153.02
NDUFAF5	ENSG00000101247	79133	NADH:ubiquinone oxidoreductase complex assembly factor 5 [Source:HGNC Symbol;Acc:HGNC:15899]	protein_coding	1216.91	-0.422416	0.223094	-0.232033	0.213378	-1.89345	0.0582981	0.214097	772.507	1161.21	1420.2	793.951	1820.71	1463.21	1220.68	1082.81
BLZF1	ENSG00000117475	8548	basic leucine zipper nuclear factor 1 [Source:HGNC Symbol;Acc:HGNC:1065]	protein_coding	1589.44	-0.357951	0.178377	-0.23198	0.173344	-2.00671	0.0447806	0.17892	1490.43	1415.77	1295.6	1347.5	2477.77	1822.28	1462.81	1403.38
PRR29	ENSG00000224383	92340	proline rich 29 [Source:HGNC Symbol;Acc:HGNC:25673]	protein_coding	86.1747	-1.51363	0.565473	-0.231919	0.46364	-2.67676	0.00743387	0.0515536	20.6774	35.0484	29.1767	93.145	165.519	87.5234	135.012	123.296
THEM6	ENSG00000130193	51337	thioesterase superfamily member 6 [Source:HGNC Symbol;Acc:HGNC:29656]	protein_coding	1803.81	-0.327129	0.158617	-0.231716	0.154762	-2.06239	0.0391708	0.164048	1289.44	2039.26	1443.06	1636.69	1840.77	1886.24	2214.86	2080.14
HIF1AN	ENSG00000166135	55662	hypoxia inducible factor 1 subunit alpha inhibitor [Source:HGNC Symbol;Acc:HGNC:17113]	protein_coding	6215.45	-0.257737	0.0866287	-0.231395	0.0859571	-2.9752	0.00292801	0.0266804	5785.53	5604.97	5417.4	5848.62	6450.23	7338.5	6698.14	6580.17
YIPF3	ENSG00000137207	25844	Yip1 domain family member 3 [Source:HGNC Symbol;Acc:HGNC:21023]	protein_coding	2632.68	-0.304459	0.13871	-0.231382	0.136036	-2.19493	0.0281684	0.13318	2343.99	1828.05	2746.55	2513.14	2673.38	2807.48	2984.76	3164.05
AIP	ENSG00000110711	9049	aryl hydrocarbon receptor interacting protein [Source:HGNC Symbol;Acc:HGNC:358]	protein_coding	3051.96	-0.33604	0.165117	-0.231353	0.160699	-2.03517	0.0418342	0.17143	2423.39	2210.81	3457.83	2717.17	2643.29	3049.85	3941.56	3971.78
PKD1	ENSG00000008710	5310	polycystin 1, transient receptor potential channel interacting [Source:HGNC Symbol;Acc:HGNC:9008]	protein_coding	7545.93	-0.306397	0.139472	-0.23132	0.136761	-2.19684	0.0280317	0.132742	7169.26	6429.53	6135.78	7279.51	6680.95	6778.57	9672.86	10221
LCMT1	ENSG00000205629	51451	leucine carboxyl methyltransferase 1 [Source:HGNC Symbol;Acc:HGNC:17557]	protein_coding	1980.7	-0.313408	0.147273	-0.231168	0.144138	-2.12807	0.0333314	0.147959	1497.04	1619.6	2184.31	1764.43	2146.73	2497.78	2098.26	2037.4
PRKAR1B	ENSG00000188191	5575	protein kinase cAMP-dependent type I regulatory subunit beta [Source:HGNC Symbol;Acc:HGNC:9390]	protein_coding	859.326	-0.526581	0.278632	-0.231084	0.259856	-1.88988	0.0587735	0.215055	484.678	1104.95	494.427	730.08	1208.79	611.541	1171.03	1069.11
ZNF428	ENSG00000131116	126299	zinc finger protein 428 [Source:HGNC Symbol;Acc:HGNC:20804]	protein_coding	1621.85	-0.373696	0.194527	-0.230978	0.187323	-1.92105	0.0547253	0.205596	1503.66	997.956	1428.87	1735.16	1354.25	1643.87	2099.38	2211.66
CNPPD1	ENSG00000115649	27013	cyclin Pas1/PHO80 domain containing 1 [Source:HGNC Symbol;Acc:HGNC:25220]	protein_coding	2007.18	-0.318981	0.151148	-0.230896	0.1476	-2.11039	0.0348247	0.151917	1708.78	1850.19	1771.1	1831.85	1835.76	1837.99	2591.44	2630.32
CHST15	ENSG00000182022	51363	carbohydrate sulfotransferase 15 [Source:HGNC Symbol;Acc:HGNC:18137]	protein_coding	1094.15	-0.354203	0.179645	-0.230842	0.174013	-1.97168	0.0486462	0.189973	982.589	713.88	1198.61	947.418	1183.71	1377.93	1163.78	1185.29
ABCB4	ENSG00000005471	5244	ATP binding cassette subfamily B member 4 [Source:HGNC Symbol;Acc:HGNC:45]	protein_coding	147.613	-0.734471	0.364244	-0.230616	0.325584	-2.01643	0.0437552	0.176228	76.0928	151.261	108.821	105.564	210.661	189.634	166.254	172.614
ARHGEF17	ENSG00000110237	9828	Rho guanine nucleotide exchange factor 17 [Source:HGNC Symbol;Acc:HGNC:21726]	protein_coding	1352.01	-0.369663	0.192622	-0.230595	0.18549	-1.91911	0.05497	0.206309	1044.62	942.617	1249.87	1496.53	1083.4	1567.57	1604.52	1826.97
C2orf42	ENSG00000115998	54980	chromosome 2 open reading frame 42 [Source:HGNC Symbol;Acc:HGNC:26056]	protein_coding	565.552	-0.45609	0.243744	-0.230557	0.230329	-1.87119	0.0613191	0.221324	631.074	307.134	512.564	455.967	647.029	770.879	629.869	569.902
MPV17L2	ENSG00000254858	84769	MPV17 mitochondrial inner membrane protein like 2 [Source:HGNC Symbol;Acc:HGNC:28177]	protein_coding	913.44	-0.367953	0.190682	-0.230402	0.183577	-1.92967	0.053648	0.202764	688.971	830.093	850.067	836.531	707.218	1145.66	1051.64	1197.34
TYK2	ENSG00000105397	7297	tyrosine kinase 2 [Source:HGNC Symbol;Acc:HGNC:12440]	protein_coding	5323.95	-0.283832	0.115915	-0.230402	0.114672	-2.44862	0.0143406	0.0834085	5371.99	4855.12	4135.21	4863.06	5231.41	5379.32	6078.32	6677.17
TAOK3	ENSG00000135090	51347	TAO kinase 3 [Source:HGNC Symbol;Acc:HGNC:18133]	protein_coding	2346.5	-0.272764	0.105526	-0.230377	0.104297	-2.5848	0.00974344	0.0633344	2296.84	2106.59	2056.56	2042.98	2532.94	2629.07	2518.92	2588.12
ZNF829	ENSG00000185869	374899	zinc finger protein 829 [Source:HGNC Symbol;Acc:HGNC:34032]	protein_coding	846.215	-0.443702	0.237231	-0.230241	0.225009	-1.87034	0.0614371	0.221487	617.013	727.715	720.743	791.289	1279.01	1266.84	671.711	695.39
SBK1	ENSG00000188322	388228	SH3 domain binding kinase 1 [Source:HGNC Symbol;Acc:HGNC:17699]	protein_coding	1101.36	-0.380415	0.199382	-0.230179	0.191366	-1.90797	0.0563952	0.209657	1090.94	928.782	799.599	1022.82	897.816	1107.51	1290.98	1672.44
TSPAN17	ENSG00000048140	26262	tetraspanin 17 [Source:HGNC Symbol;Acc:HGNC:13594]	protein_coding	2675.21	-0.278044	0.113194	-0.229993	0.111633	-2.45634	0.0140358	0.0820805	2547.45	2121.35	2573.07	2439.51	2743.6	3017.31	2840.27	3119.12
KDELR1	ENSG00000105438	10945	KDEL endoplasmic reticulum protein retention receptor 1 [Source:HGNC Symbol;Acc:HGNC:6304]	protein_coding	10090.6	-0.258432	0.0900256	-0.229733	0.0892322	-2.87065	0.00409631	0.0338396	9777.1	9579.27	9141.77	8281.92	9951.21	11188.4	11324.8	11480.2
APH1A	ENSG00000117362	51107	aph-1 homolog A, gamma-secretase subunit [Source:HGNC Symbol;Acc:HGNC:29509]	protein_coding	8110.7	-0.27175	0.107228	-0.229327	0.105863	-2.53432	0.0112665	0.0702869	8079.9	6642.59	7410.88	7284.83	7849.62	8147.53	9271.73	10198.5
NFATC4	ENSG00000100968	4776	nuclear factor of activated T cells 4 [Source:HGNC Symbol;Acc:HGNC:7778]	protein_coding	1366.51	-0.379689	0.200162	-0.229325	0.191914	-1.89691	0.0578392	0.212879	1050.41	1439.75	1334.24	937.66	1228.85	1234.3	1681.51	2025.34
PBX1	ENSG00000185630	5087	PBX homeobox 1 [Source:HGNC Symbol;Acc:HGNC:8632]	protein_coding	3052.95	-0.289813	0.12664	-0.229061	0.124461	-2.28847	0.02211	0.11261	2453.17	2829.7	2904.26	2786.37	3731.7	3791.56	3076.82	2850.06
PTPN18	ENSG00000072135	26469	protein tyrosine phosphatase non-receptor type 18 [Source:HGNC Symbol;Acc:HGNC:9649]	protein_coding	3058.15	-0.27747	0.113385	-0.229059	0.111752	-2.44715	0.014399	0.0836185	2599.56	2677.51	2671.64	3125.24	3009.44	3624.36	3250.32	3507.09
ACHE	ENSG00000087085	43	acetylcholinesterase (Cartwright blood group) [Source:HGNC Symbol;Acc:HGNC:108]	protein_coding	341.622	-0.659631	0.335898	-0.229034	0.302514	-1.96378	0.0495556	0.192393	133.989	346.794	389.548	190.726	376.18	388.245	464.173	443.318
NRG2	ENSG00000158458	9542	neuregulin 2 [Source:HGNC Symbol;Acc:HGNC:7998]	protein_coding	431.965	-0.464774	0.248232	-0.228904	0.233253	-1.87234	0.0611595	0.221035	482.197	317.28	255.493	397.419	496.557	481.378	499.878	525.515
KLF13	ENSG00000169926	51621	Kruppel like factor 13 [Source:HGNC Symbol;Acc:HGNC:13672]	protein_coding	2763.99	-0.285893	0.122914	-0.228841	0.12085	-2.32596	0.0200209	0.105954	2452.34	2870.28	2521.02	2131.69	2793.76	2927.54	3148.79	3266.52
KCNQ4	ENSG00000117013	9132	potassium voltage-gated channel subfamily Q member 4 [Source:HGNC Symbol;Acc:HGNC:6298]	protein_coding	393.246	-0.433097	0.232784	-0.228803	0.219745	-1.86051	0.0628132	0.224324	297.754	314.513	371.412	362.822	341.07	452.204	498.762	507.432
KAT2B	ENSG00000114166	8850	lysine acetyltransferase 2B [Source:HGNC Symbol;Acc:HGNC:8638]	protein_coding	1402.66	-0.35772	0.184443	-0.228533	0.17807	-1.93946	0.0524453	0.199396	1498.7	1190.72	1171.8	1044.11	1900.96	1850.33	1361.83	1202.82
PI4KA	ENSG00000241973	5297	phosphatidylinositol 4-kinase alpha [Source:HGNC Symbol;Acc:HGNC:8983]	protein_coding	9774.29	-0.278686	0.11374	-0.228463	0.11205	-2.45021	0.0142771	0.0831358	9326.33	9255.54	7444.79	9312.73	10538.1	8922.89	11318.1	12075.9
KCTD2	ENSG00000180901	23510	potassium channel tetramerization domain containing 2 [Source:HGNC Symbol;Acc:HGNC:21294]	protein_coding	3329.66	-0.301173	0.139767	-0.228322	0.136766	-2.15482	0.0311762	0.141228	2731.07	3242.9	2620.38	3353.22	3275.27	3045.36	4178.11	4190.97
CD99L2	ENSG00000102181	83692	CD99 molecule like 2 [Source:HGNC Symbol;Acc:HGNC:18237]	protein_coding	4202.67	-0.285996	0.124739	-0.228229	0.122494	-2.29276	0.0218619	0.111763	3637.57	3704.98	3762.22	4075.32	3526.06	4706.06	5100.88	5108.29
TP53RK	ENSG00000172315	112858	TP53 regulating kinase [Source:HGNC Symbol;Acc:HGNC:16197]	protein_coding	1368.17	-0.306407	0.143397	-0.228184	0.140285	-2.13678	0.032616	0.145687	1209.21	1104.95	1218.32	1350.16	1675.25	1636.01	1419.3	1332.15
VMA21	ENSG00000160131	203547	vacuolar ATPase assembly factor VMA21 [Source:HGNC Symbol;Acc:HGNC:22082]	protein_coding	5919.6	-0.297337	0.13479	-0.227949	0.132085	-2.20593	0.0273891	0.130758	5195.81	5712.88	5280.19	5047.57	6936.76	8120.6	6153.08	4909.92
LAMC1	ENSG00000135862	3915	laminin subunit gamma 1 [Source:HGNC Symbol;Acc:HGNC:6492]	protein_coding	16209.3	-0.249319	0.0835524	-0.227905	0.0829038	-2.98399	0.00284518	0.0261955	15562.6	14938.9	13556.1	15183.5	17896.1	19016.1	17044.4	16476.7
PLD2	ENSG00000129219	5338	phospholipase D2 [Source:HGNC Symbol;Acc:HGNC:9068]	protein_coding	1685.84	-0.312188	0.149544	-0.227734	0.145664	-2.08759	0.0368347	0.157664	1401.93	1558.73	1514.82	1560.4	1474.62	1706.71	2075.39	2194.12
CHRM3	ENSG00000133019	1131	cholinergic receptor muscarinic 3 [Source:HGNC Symbol;Acc:HGNC:1952]	protein_coding	246.867	-0.563948	0.297694	-0.227595	0.272139	-1.89439	0.0581734	0.213802	246.474	183.543	150.615	216.451	280.881	371.413	280.066	245.496
RASSF2	ENSG00000101265	9770	Ras association domain family member 2 [Source:HGNC Symbol;Acc:HGNC:9883]	protein_coding	913.361	-0.37831	0.198976	-0.227587	0.190897	-1.90129	0.0572646	0.211906	865.969	691.744	837.45	763.789	1449.55	826.983	927.229	944.174
NFE2L1	ENSG00000082641	4779	nuclear factor, erythroid 2 like 1 [Source:HGNC Symbol;Acc:HGNC:7781]	protein_coding	10392.7	-0.277217	0.118557	-0.227458	0.116624	-2.33827	0.0193733	0.103326	9835.82	8288.02	9441.42	10048.1	9660.3	9887.89	12722.3	13257.3
FAM221A	ENSG00000188732	340277	family with sequence similarity 221 member A [Source:HGNC Symbol;Acc:HGNC:27977]	protein_coding	500.932	-0.547559	0.290274	-0.227112	0.26643	-1.88635	0.0592471	0.216104	274.596	282.232	558.3	506.532	787.47	438.739	619.827	539.763
RAB13	ENSG00000143545	5872	RAB13, member RAS oncogene family [Source:HGNC Symbol;Acc:HGNC:9762]	protein_coding	2499.99	-0.346684	0.175035	-0.227103	0.169116	-1.98065	0.0476303	0.187232	2311.73	2467.22	2119.65	1907.26	2858.97	1845.85	2899.96	3589.29
SIM2	ENSG00000159263	6493	SIM bHLH transcription factor 2 [Source:HGNC Symbol;Acc:HGNC:10883]	protein_coding	1297.4	-0.354501	0.182722	-0.226948	0.176013	-1.94011	0.052366	0.199381	1174.48	1505.24	969.14	904.837	1474.62	1675.29	1378.01	1297.62
ITGB1	ENSG00000150093	3688	integrin subunit beta 1 [Source:HGNC Symbol;Acc:HGNC:6153]	protein_coding	20161.8	-0.26443	0.0976964	-0.226771	0.0965956	-2.70666	0.00679648	0.0485347	19153.1	18847.7	17931.1	17307.2	25775.8	22507	20421.9	19350.9
PRDM2	ENSG00000116731	7799	PR/SET domain 2 [Source:HGNC Symbol;Acc:HGNC:9347]	protein_coding	2670.2	-0.289981	0.129184	-0.226763	0.126741	-2.2447	0.0247871	0.122469	2474.67	2023.58	2626.69	2475	3149.88	3285.49	2674.57	2651.69
CREBBP	ENSG00000005339	1387	CREB binding protein [Source:HGNC Symbol;Acc:HGNC:2348]	protein_coding	6600.16	-0.263902	0.0997521	-0.226438	0.0985412	-2.64558	0.0081552	0.0553559	5876.51	6692.39	5655.55	5786.52	6470.29	7997.17	7165.66	7157.2
MTMR7	ENSG00000003987	9108	myotubularin related protein 7 [Source:HGNC Symbol;Acc:HGNC:7454]	protein_coding	1068.97	-0.377586	0.19948	-0.226398	0.190937	-1.89286	0.0583771	0.214282	1122.37	682.521	866.627	1033.47	1574.94	1155.76	1064.47	1051.58
ZDHHC13	ENSG00000177054	54503	zinc finger DHHC-type palmitoyltransferase 13 [Source:HGNC Symbol;Acc:HGNC:18413]	protein_coding	1976.25	-0.292058	0.13174	-0.226387	0.129118	-2.21693	0.0266276	0.128398	1704.64	2029.12	1820	1546.21	2302.22	2353.03	2017.37	2037.4
INTS1	ENSG00000164880	26173	integrator complex subunit 1 [Source:HGNC Symbol;Acc:HGNC:24555]	protein_coding	6797.08	-0.292839	0.132398	-0.226324	0.129623	-2.2118	0.0269802	0.129352	5496.88	6019.1	6167.32	6781.85	5893.48	6566.5	8749.54	8701.96
APOOL	ENSG00000155008	139322	apolipoprotein O like [Source:HGNC Symbol;Acc:HGNC:24009]	protein_coding	3960.34	-0.296228	0.135753	-0.226208	0.132915	-2.18211	0.0291011	0.135585	3434.93	3633.96	3874.19	3249.43	5447.08	4646.59	3755.22	3641.34
SH3BGRL3	ENSG00000142669	83442	SH3 domain binding glutamate rich protein like 3 [Source:HGNC Symbol;Acc:HGNC:15568]	protein_coding	500.421	-0.484436	0.263078	-0.226189	0.243603	-1.84142	0.0655606	0.230736	250.61	486.066	491.273	447.983	421.321	607.053	636.006	663.059
ATF4	ENSG00000128272	468	activating transcription factor 4 [Source:HGNC Symbol;Acc:HGNC:786]	protein_coding	69384.1	-0.238315	0.072888	-0.226044	0.0724816	-3.26961	0.00107695	0.0124077	68271.8	60490.7	62518.6	63392.7	73916.8	71864.5	75113.9	79504
CTDSP1	ENSG00000144579	58190	CTD small phosphatase 1 [Source:HGNC Symbol;Acc:HGNC:21614]	protein_coding	2703.71	-0.29895	0.13791	-0.226041	0.134746	-2.16772	0.0301798	0.138297	2595.43	1888.92	2736.3	2487.42	2698.46	2862.46	3003.73	3356.94
MMP24OS	ENSG00000126005	101410538	MMP24 opposite strand [Source:HGNC Symbol;Acc:HGNC:44421]	protein_coding	1478.18	-0.308352	0.148259	-0.225522	0.144197	-2.07982	0.0375424	0.159496	1325.01	1366.89	1428.87	1178.95	1329.17	1587.76	1716.1	1892.73
LRRC9	ENSG00000131951	341883	leucine rich repeat containing 9 [Source:HGNC Symbol;Acc:HGNC:19848]	protein_coding	236.26	-0.80366	0.388103	-0.225486	0.335443	-2.07074	0.0383833	0.161877	138.125	146.65	156.135	242.177	436.369	415.175	174.065	181.382
TAF4B	ENSG00000141384	6875	TATA-box binding protein associated factor 4b [Source:HGNC Symbol;Acc:HGNC:11538]	protein_coding	2253.75	-0.304885	0.143974	-0.22539	0.140489	-2.11765	0.034205	0.150292	2209.17	1874.17	1670.17	2297.58	2869	2625.7	2284.6	2199.6
AP1G2	ENSG00000213983	8906	adaptor related protein complex 1 subunit gamma 2 [Source:HGNC Symbol;Acc:HGNC:556]	protein_coding	5953.05	-0.292184	0.132979	-0.225357	0.130079	-2.19721	0.0280054	0.13266	4649.93	6362.2	5251.02	5169.99	5261.5	6208.55	6857.14	7864.1
PAQR6	ENSG00000160781	79957	progestin and adipoQ receptor family member 6 [Source:HGNC Symbol;Acc:HGNC:30132]	protein_coding	1012.28	-0.374683	0.199409	-0.225342	0.190069	-1.87897	0.0602483	0.218645	899.88	983.199	776.731	879.112	872.737	940.315	1191.12	1555.17
NIPAL1	ENSG00000163293	152519	NIPA like domain containing 1 [Source:HGNC Symbol;Acc:HGNC:27194]	protein_coding	619.85	-0.425246	0.229463	-0.225281	0.216145	-1.85323	0.0638499	0.226815	464.828	651.162	458.153	537.58	787.47	914.507	606.437	538.667
ACAD8	ENSG00000151498	27034	acyl-CoA dehydrogenase family member 8 [Source:HGNC Symbol;Acc:HGNC:87]	protein_coding	2626.64	-0.280693	0.119654	-0.225278	0.117653	-2.34588	0.018982	0.101751	2169.47	2509.65	2642.46	2151.21	3205.05	2787.28	2723.67	2824.3
PIAS4	ENSG00000105229	51588	protein inhibitor of activated STAT 4 [Source:HGNC Symbol;Acc:HGNC:17002]	protein_coding	1606.2	-0.321844	0.159895	-0.225075	0.155022	-2.01285	0.0441308	0.177313	1468.09	1228.54	1723	1288.06	1900.96	1423.94	1928.66	1888.35
METTL25	ENSG00000127720	84190	methyltransferase like 25 [Source:HGNC Symbol;Acc:HGNC:26228]	protein_coding	321.45	-0.851515	0.404886	-0.225069	0.345741	-2.1031	0.0354571	0.153666	110.831	408.59	130.112	263.467	591.856	473.524	294.571	298.65
TLN1	ENSG00000137076	7094	talin 1 [Source:HGNC Symbol;Acc:HGNC:11845]	protein_coding	15244.2	-0.247988	0.0843264	-0.224964	0.0835675	-2.94081	0.00327355	0.0290199	13482.5	14241.6	13741.4	14314.2	14916.8	15865.3	17669.2	17722.8
PDPR	ENSG00000090857	55066	pyruvate dehydrogenase phosphatase regulatory subunit [Source:HGNC Symbol;Acc:HGNC:30264]	protein_coding	6960.78	-0.259039	0.0953253	-0.224937	0.0942104	-2.71742	0.00657921	0.0476716	6135.39	7125.89	6134.2	5969.27	7067.16	7887.2	7308.49	8058.63
SMTNL2	ENSG00000188176	342527	smoothelin like 2 [Source:HGNC Symbol;Acc:HGNC:24764]	protein_coding	314.361	-0.603346	0.315295	-0.224879	0.283973	-1.91359	0.0556724	0.207907	181.134	307.134	276.784	223.548	601.888	306.332	335.856	282.211
TRAP1	ENSG00000126602	10131	TNF receptor associated protein 1 [Source:HGNC Symbol;Acc:HGNC:16264]	protein_coding	21311.1	-0.258662	0.095268	-0.224717	0.094204	-2.71509	0.00662568	0.0479159	18769.3	17658.8	21370.8	19838.1	22074.2	20618.5	25469.2	24689.9
HADHA	ENSG00000084754	3030	hydroxyacyl-CoA dehydrogenase trifunctional multienzyme complex subunit alpha [Source:HGNC Symbol;Acc:HGNC:4801]	protein_coding	20837.8	-0.251842	0.084363	-0.224702	0.0836187	-2.98522	0.00283371	0.0261219	19707.2	18419.8	19895.4	18036.4	25439.8	22155.8	21620.8	21427.2
MANBA	ENSG00000109323	4126	mannosidase beta [Source:HGNC Symbol;Acc:HGNC:6831]	protein_coding	1945.38	-0.289444	0.130775	-0.224701	0.128161	-2.21331	0.0268763	0.129139	1845.25	1721.06	1675.69	1740.48	2527.93	2212.77	1951.53	1888.35
MDGA1	ENSG00000112139	266727	MAM domain containing glycosylphosphatidylinositol anchor 1 [Source:HGNC Symbol;Acc:HGNC:19267]	protein_coding	296.219	-0.7919	0.386201	-0.224515	0.331776	-2.05049	0.0403171	0.166988	138.952	203.834	283.881	244.838	195.613	692.332	268.908	341.393
GDI1	ENSG00000203879	2664	GDP dissociation inhibitor 1 [Source:HGNC Symbol;Acc:HGNC:4226]	protein_coding	11863.8	-0.275434	0.117413	-0.224209	0.115313	-2.34586	0.0189831	0.101751	10271.7	11509.7	10079.4	11106.4	10793.9	11389.3	14231.5	15528.7
METTL17	ENSG00000165792	64745	methyltransferase like 17 [Source:HGNC Symbol;Acc:HGNC:19280]	protein_coding	5265.95	-0.253202	0.087688	-0.224167	0.0867887	-2.88754	0.0038827	0.0325398	4822.79	4524.93	4955.31	4933.14	5351.78	5797.86	5775.94	5965.89
SLC26A6	ENSG00000225697	65010	solute carrier family 26 member 6 [Source:HGNC Symbol;Acc:HGNC:14472]	protein_coding	1667.67	-0.319274	0.158395	-0.224079	0.153372	-2.01568	0.0438331	0.176353	1451.55	1468.34	1223.84	1802.58	1630.11	1664.07	1930.89	2170.01
LRP12	ENSG00000147650	29967	LDL receptor related protein 12 [Source:HGNC Symbol;Acc:HGNC:31708]	protein_coding	1039.8	-0.403599	0.218256	-0.224025	0.205915	-1.8492	0.0644287	0.228177	1119.89	676.065	954.946	837.418	897.816	1644.99	1186.65	1000.62
AP2A1	ENSG00000196961	160	adaptor related protein complex 2 subunit alpha 1 [Source:HGNC Symbol;Acc:HGNC:561]	protein_coding	3888.54	-0.315999	0.15703	-0.223895	0.152145	-2.01235	0.0441834	0.1774	3459.74	2506.88	3926.24	3981.28	3430.76	4115.84	4582.59	5105
MAPKAPK2	ENSG00000162889	9261	MAPK activated protein kinase 2 [Source:HGNC Symbol;Acc:HGNC:6887]	protein_coding	4117.76	-0.273519	0.104611	-0.223437	0.102995	-2.61463	0.00893229	0.0594234	3863.36	3780.61	3597.41	3697.41	3922.3	4340.26	4733.78	5006.92
HAGH	ENSG00000063854	3029	hydroxyacylglutathione hydrolase [Source:HGNC Symbol;Acc:HGNC:4805]	protein_coding	2929.75	-0.303793	0.145574	-0.223433	0.141565	-2.08687	0.0369001	0.157836	2479.63	2360.23	2577.01	3087.09	2823.86	2656	3664.84	3789.3
ALDH3B1	ENSG00000006534	221	aldehyde dehydrogenase 3 family member B1 [Source:HGNC Symbol;Acc:HGNC:410]	protein_coding	167.078	-0.753565	0.37292	-0.223418	0.32169	-2.02072	0.0433091	0.17498	86.0179	152.184	84.3759	173.871	235.739	215.442	180.759	208.233
DNASE2	ENSG00000105612	1777	deoxyribonuclease 2, lysosomal [Source:HGNC Symbol;Acc:HGNC:2960]	protein_coding	1911.75	-0.318036	0.158337	-0.223254	0.153196	-2.00861	0.0445786	0.17848	1981.72	1294.02	1819.21	1724.51	1800.65	1979.37	2341.5	2353.04
ERMP1	ENSG00000099219	79956	endoplasmic reticulum metallopeptidase 1 [Source:HGNC Symbol;Acc:HGNC:23703]	protein_coding	2339.27	-0.272853	0.115623	-0.223145	0.113673	-2.35985	0.0182825	0.0990916	2115.71	2290.13	2129.11	1929.43	2723.54	2722.2	2425.75	2378.24
ACVR1C	ENSG00000123612	130399	activin A receptor type 1C [Source:HGNC Symbol;Acc:HGNC:18123]	protein_coding	511.477	-0.539339	0.287665	-0.222768	0.261478	-1.87488	0.0608086	0.220197	325.049	520.192	412.417	399.193	902.832	712.53	421.772	397.835
AP1B1	ENSG00000100280	162	adaptor related protein complex 1 subunit beta 1 [Source:HGNC Symbol;Acc:HGNC:554]	protein_coding	8204.25	-0.283014	0.12482	-0.222761	0.122196	-2.26737	0.0233675	0.117462	6609.32	7992.87	7282.35	7750.55	7353.06	7899.54	10093	10653.3
SYNGR1	ENSG00000100321	9145	synaptogyrin 1 [Source:HGNC Symbol;Acc:HGNC:11498]	protein_coding	3351.64	-0.286398	0.128974	-0.222684	0.126049	-2.22058	0.0263792	0.127733	2769.94	2873.97	3203.13	3253.87	3094.71	3307.93	4005.72	4303.85
ADAMTS7	ENSG00000136378	11173	ADAM metallopeptidase with thrombospondin type 1 motif 7 [Source:HGNC Symbol;Acc:HGNC:223]	protein_coding	954.955	-0.376855	0.202333	-0.222599	0.191923	-1.86255	0.062526	0.223775	1009.88	607.813	853.221	856.934	1008.16	838.204	1205.06	1260.36
POLR2J2	ENSG00000228049	246721	RNA polymerase II subunit J2 [Source:HGNC Symbol;Acc:HGNC:23208]	protein_coding	1044.6	-0.33898	0.175788	-0.222584	0.168943	-1.92835	0.0538117	0.203179	976.8	692.667	924.98	1089.35	1263.96	1246.65	1079.54	1082.81
PALM3	ENSG00000187867	342979	paralemmin 3 [Source:HGNC Symbol;Acc:HGNC:33274]	protein_coding	499.759	-0.549078	0.293526	-0.222448	0.26496	-1.87063	0.0613971	0.221469	318.432	393.833	434.496	477.257	611.919	288.378	783.849	689.91
TFIP11	ENSG00000100109	24144	tuftelin interacting protein 11 [Source:HGNC Symbol;Acc:HGNC:17165]	protein_coding	3092.8	-0.288865	0.132734	-0.222196	0.129595	-2.17627	0.0295351	0.136802	2936.19	2424.79	2670.06	3101.29	3626.37	2714.35	3566.65	3702.72
FLII	ENSG00000177731	2314	FLII actin remodeling protein [Source:HGNC Symbol;Acc:HGNC:3750]	protein_coding	12843.6	-0.269152	0.111582	-0.222171	0.109684	-2.41216	0.0158584	0.0895185	10330.4	10509	12436.4	13341	12398.9	13029.8	14974.6	15728.7
SLC7A11	ENSG00000151012	23657	solute carrier family 7 member 11 [Source:HGNC Symbol;Acc:HGNC:11059]	protein_coding	8171.09	-0.312539	0.154956	-0.221576	0.150018	-2.01695	0.0437003	0.176101	7002.19	8390.4	7142.77	6608.86	10156.9	11865	7736.39	6466.19
ZFYVE1	ENSG00000165861	53349	zinc finger FYVE-type containing 1 [Source:HGNC Symbol;Acc:HGNC:13180]	protein_coding	1449.73	-0.298094	0.142569	-0.221489	0.138627	-2.09087	0.0365397	0.156785	1266.28	1523.68	1099.25	1316.45	1544.85	1613.57	1549.85	1683.95
TCAF1	ENSG00000198420	9747	TRPM8 channel associated factor 1 [Source:HGNC Symbol;Acc:HGNC:22201]	protein_coding	10524.4	-0.261702	0.103475	-0.221465	0.10196	-2.52914	0.0114342	0.0709797	8638.19	10819.8	9392.53	9420.07	12519.3	12483.3	10652.5	10269.2
ZNF678	ENSG00000181450	339500	zinc finger protein 678 [Source:HGNC Symbol;Acc:HGNC:28652]	protein_coding	3612.43	-0.306652	0.150496	-0.221426	0.146018	-2.0376	0.0415898	0.170825	3268.68	3695.76	2901.11	3032.98	4895.35	4534.38	3533.74	3037.47
NDST1	ENSG00000070614	3340	N-deacetylase and N-sulfotransferase 1 [Source:HGNC Symbol;Acc:HGNC:7680]	protein_coding	4289.18	-0.254978	0.0944593	-0.221372	0.0932433	-2.69934	0.00694767	0.0491889	3850.13	4168.91	3733.04	3909.43	4308.51	4741.97	4635.59	4965.82
DDX23	ENSG00000174243	9416	DEAD-box helicase 23 [Source:HGNC Symbol;Acc:HGNC:17347]	protein_coding	7231.11	-0.25564	0.095148	-0.221344	0.0939193	-2.68676	0.0072148	0.0503829	6480.29	6124.24	6334.5	7445.39	7338.01	7702.05	8090.66	8333.72
ZC3H3	ENSG00000014164	23144	zinc finger CCCH-type containing 3 [Source:HGNC Symbol;Acc:HGNC:28972]	protein_coding	1277.22	-0.295654	0.14016	-0.221081	0.136403	-2.10941	0.0349091	0.152162	1114.1	1268.2	1086.63	1116.85	1459.58	1226.45	1477.88	1468.05
SERINC2	ENSG00000168528	347735	serine incorporator 2 [Source:HGNC Symbol;Acc:HGNC:23231]	protein_coding	1385.01	-0.318034	0.161014	-0.220628	0.155107	-1.97519	0.0482463	0.188803	1216.66	1079.12	1379.98	1273.87	1153.62	1587.76	1654.17	1734.91
ICA1	ENSG00000003147	3382	islet cell autoantigen 1 [Source:HGNC Symbol;Acc:HGNC:5343]	protein_coding	959.264	-0.331363	0.171361	-0.220523	0.1647	-1.93371	0.0531486	0.201434	675.737	913.102	946.271	853.386	1243.9	1000.91	1054.99	985.82
TULP4	ENSG00000130338	56995	TUB like protein 4 [Source:HGNC Symbol;Acc:HGNC:15530]	protein_coding	2425.32	-0.294754	0.147253	-0.220497	0.142768	-2.00168	0.0453193	0.180449	2447.38	2414.65	2119.65	1724.51	2833.89	3083.51	2465.36	2313.58
PALLD	ENSG00000129116	23022	palladin, cytoskeletal associated protein [Source:HGNC Symbol;Acc:HGNC:17068]	protein_coding	4377.65	-0.256	0.0972107	-0.220399	0.0959486	-2.63345	0.00845216	0.0569602	4059.38	4013.96	3986.96	3878.38	5241.44	4980.98	4424.14	4435.92
RBM38	ENSG00000132819	55544	RNA binding motif protein 38 [Source:HGNC Symbol;Acc:HGNC:15818]	protein_coding	1541.75	-0.336331	0.17563	-0.219955	0.16804	-1.915	0.0554927	0.207452	1484.64	1390.87	1587.37	1000.64	1394.37	1604.59	1851.67	2019.86
VPS13D	ENSG00000048707	55187	vacuolar protein sorting 13 homolog D [Source:HGNC Symbol;Acc:HGNC:23595]	protein_coding	5572.41	-0.289859	0.136934	-0.219426	0.133341	-2.11678	0.0342783	0.150343	5526.65	4816.38	3864.73	5831.77	7162.46	6389.2	5545.52	5442.56
TGM2	ENSG00000198959	7052	transglutaminase 2 [Source:HGNC Symbol;Acc:HGNC:11778]	protein_coding	352.347	-0.584569	0.311538	-0.219414	0.274883	-1.8764	0.0606006	0.219602	398.66	241.649	212.911	282.096	230.724	495.966	431.256	525.515
MT-ATP6	ENSG00000198899	4508	mitochondrially encoded ATP synthase membrane subunit 6 [Source:HGNC Symbol;Acc:HGNC:7414]	protein_coding	258088	-0.243522	0.0800621	-0.219348	0.0792973	-3.04166	0.0023528	0.0226323	218474	239453	256077	231423	279542	294470	254566	290698
DYNLL2	ENSG00000264364	140735	dynein light chain LC8-type 2 [Source:HGNC Symbol;Acc:HGNC:24596]	protein_coding	7921.72	-0.24734	0.0865966	-0.219309	0.0856073	-2.85623	0.00428699	0.0351061	7624.99	6804.92	7304.43	7259.99	8100.41	8167.72	8998.36	9112.95
TPRG1L	ENSG00000158109	127262	tumor protein p63 regulated 1 like [Source:HGNC Symbol;Acc:HGNC:27007]	protein_coding	981.016	-0.369097	0.199617	-0.219072	0.188833	-1.84903	0.0644541	0.228177	951.987	598.589	829.565	1036.13	1324.15	925.728	1073.96	1108.02
RABL3	ENSG00000144840	285282	RAB, member of RAS oncogene family like 3 [Source:HGNC Symbol;Acc:HGNC:18072]	protein_coding	1092.55	-0.342113	0.180087	-0.218804	0.172124	-1.89971	0.0574706	0.21238	896.572	1114.17	899.746	928.789	1524.78	1340.9	1059.45	975.957
CIR1	ENSG00000138433	9541	corepressor interacting with RBPJ, CIR1 [Source:HGNC Symbol;Acc:HGNC:24217]	protein_coding	2307.4	-0.294774	0.142219	-0.218586	0.138107	-2.07267	0.0382027	0.161433	2156.24	2416.49	1935.12	1767.09	2914.14	2736.79	2212.07	2321.25
MATK	ENSG00000007264	4145	megakaryocyte-associated tyrosine kinase [Source:HGNC Symbol;Acc:HGNC:6906]	protein_coding	3250.51	-0.283285	0.130912	-0.218533	0.127519	-2.16393	0.0304697	0.139201	2769.94	2814.94	2954.73	3207.74	3099.72	3019.56	4063.74	4073.7
GMPPA	ENSG00000144591	29926	GDP-mannose pyrophosphorylase A [Source:HGNC Symbol;Acc:HGNC:22923]	protein_coding	2614.18	-0.300305	0.147663	-0.218398	0.142894	-2.03373	0.0419793	0.171744	2393.61	2437.71	2274.99	2272.74	2778.71	2116.27	3207.37	3432.01
ARMC5	ENSG00000140691	79798	armadillo repeat containing 5 [Source:HGNC Symbol;Acc:HGNC:25781]	protein_coding	615.382	-0.438299	0.24205	-0.218343	0.22281	-1.81078	0.0701749	0.2397	338.282	639.172	585.111	534.919	566.778	613.786	799.47	845.537
TRIB3	ENSG00000101255	57761	tribbles pseudokinase 3 [Source:HGNC Symbol;Acc:HGNC:16228]	protein_coding	4963.81	-0.267912	0.115905	-0.218301	0.113552	-2.31148	0.0208063	0.108374	5074.23	4352.45	3991.69	4604.91	5306.64	4616.3	5958.37	5805.87
ZNF821	ENSG00000102984	55565	zinc finger protein 821 [Source:HGNC Symbol;Acc:HGNC:28043]	protein_coding	837.985	-0.334392	0.175586	-0.218257	0.16779	-1.90443	0.0568541	0.210671	636.864	759.996	835.873	731.854	968.036	765.268	1007.57	998.424
SKIDA1	ENSG00000180592	387640	SKI/DACH domain containing 1 [Source:HGNC Symbol;Acc:HGNC:32697]	protein_coding	521.782	-0.408932	0.224639	-0.218157	0.209365	-1.8204	0.0686979	0.236898	540.92	438.105	342.235	463.951	727.281	616.03	534.468	511.268
CDK11B	ENSG00000248333	984	cyclin dependent kinase 11B [Source:HGNC Symbol;Acc:HGNC:1729]	protein_coding	6132.41	-0.258958	0.104712	-0.218088	0.102949	-2.47304	0.0133968	0.079519	5924.49	5116.14	5362.2	5939.99	6475.31	5827.04	7059.66	7354.47
MAFB	ENSG00000204103	9935	MAF bZIP transcription factor B [Source:HGNC Symbol;Acc:HGNC:6408]	protein_coding	457.833	-0.506529	0.275497	-0.218024	0.248878	-1.8386	0.0659741	0.231681	373.847	426.114	410.839	292.742	782.454	328.774	501.552	546.339
PCGF2	ENSG00000277258	7703	polycomb group ring finger 2 [Source:HGNC Symbol;Acc:HGNC:12929]	protein_coding	2295.46	-0.308024	0.154688	-0.217963	0.149098	-1.99126	0.0464528	0.183649	1924.65	1799.46	2446.9	2050.96	2056.45	2221.75	2964.12	2899.38
PTP4A3	ENSG00000184489	11156	protein tyrosine phosphatase 4A3 [Source:HGNC Symbol;Acc:HGNC:9636]	protein_coding	682.359	-0.473804	0.259869	-0.217908	0.236536	-1.82324	0.068267	0.236061	693.933	319.125	511.775	762.902	727.281	711.408	755.396	977.053
SPR	ENSG00000116096	6697	sepiapterin reductase [Source:HGNC Symbol;Acc:HGNC:11257]	protein_coding	1562.99	-0.293364	0.141715	-0.217861	0.13738	-2.0701	0.0384426	0.161934	1399.45	1416.69	1378.4	1431.77	1625.1	1414.96	1912.48	1925.06
FADS1	ENSG00000149485	3992	fatty acid desaturase 1 [Source:HGNC Symbol;Acc:HGNC:3574]	protein_coding	7519.56	-0.252398	0.0917954	-0.217686	0.0905859	-2.74957	0.00596733	0.0446585	7224.68	7134.19	6167.32	6941.52	7638.96	8809.56	7968.48	8271.8
MYADM	ENSG00000179820	91663	myeloid associated differentiation marker [Source:HGNC Symbol;Acc:HGNC:7544]	protein_coding	2273.19	-0.324846	0.168253	-0.217672	0.16119	-1.9307	0.0535202	0.202434	1965.18	1776.4	2150.4	2191.13	2262.09	1845.85	2689.08	3305.43
DDX54	ENSG00000123064	79039	DEAD-box helicase 54 [Source:HGNC Symbol;Acc:HGNC:20084]	protein_coding	8728.03	-0.281954	0.130807	-0.217606	0.12737	-2.15549	0.0311232	0.141171	8328.85	6744.97	7749.17	8702.41	8712.32	7529.25	11338.8	10718.5
FOXRED1	ENSG00000110074	55572	FAD dependent oxidoreductase domain containing 1 [Source:HGNC Symbol;Acc:HGNC:26927]	protein_coding	3576.75	-0.260135	0.106796	-0.21741	0.104956	-2.43581	0.0148583	0.0854211	3503.58	2988.34	3198.4	3314.19	4308.51	3506.54	3849.51	3944.93
L3MBTL2	ENSG00000100395	83746	L3MBTL histone methyl-lysine binding protein 2 [Source:HGNC Symbol;Acc:HGNC:18594]	protein_coding	3721.26	-0.280175	0.129288	-0.217352	0.125975	-2.16706	0.0302301	0.138401	3964.27	2836.15	3112.44	3532.41	4112.9	3504.3	4262.91	4444.69
ALDH9A1	ENSG00000143149	223	aldehyde dehydrogenase 9 family member A1 [Source:HGNC Symbol;Acc:HGNC:412]	protein_coding	7646.39	-0.239085	0.08393	-0.217208	0.0830132	-2.84863	0.00439082	0.0356651	7478.6	6673.03	6869.93	7022.25	8617.03	8527.92	7796.09	8186.31
MGAT3	ENSG00000128268	4248	beta-1,4-mannosyl-glycoprotein 4-beta-N-acetylglucosaminyltransferase [Source:HGNC Symbol;Acc:HGNC:7046]	protein_coding	1369.46	-0.30455	0.152732	-0.217204	0.147148	-1.99402	0.0461501	0.182934	1263.8	1116.01	1271.95	1267.66	1183.71	1512.58	1572.72	1767.24
GYS1	ENSG00000104812	2997	glycogen synthase 1 [Source:HGNC Symbol;Acc:HGNC:4706]	protein_coding	2514.58	-0.276098	0.125355	-0.217139	0.122236	-2.20254	0.0276275	0.131331	2052.02	2077.08	2433.49	2550.4	2447.68	2680.68	2855.33	3019.93
ZNF827	ENSG00000151612	152485	zinc finger protein 827 [Source:HGNC Symbol;Acc:HGNC:27193]	protein_coding	1321.25	-0.315672	0.161367	-0.217107	0.155046	-1.95624	0.0504364	0.194419	984.244	1422.23	1000.68	1304.03	1424.47	1558.59	1445.52	1430.23
SRP54	ENSG00000100883	6729	signal recognition particle 54 [Source:HGNC Symbol;Acc:HGNC:11301]	protein_coding	7152.96	-0.265707	0.113872	-0.21708	0.111631	-2.33339	0.0196277	0.10435	6145.32	6301.33	7135.67	6370.23	9324.24	8149.77	7058.55	6738.54
ANKRD24	ENSG00000089847	170961	ankyrin repeat domain 24 [Source:HGNC Symbol;Acc:HGNC:29424]	protein_coding	438.396	-0.515606	0.282607	-0.21706	0.252805	-1.82446	0.0680822	0.235643	213.391	342.183	475.501	413.387	511.605	380.39	598.068	572.642
ASIC3	ENSG00000213199	9311	acid sensing ion channel subunit 3 [Source:HGNC Symbol;Acc:HGNC:101]	protein_coding	283.563	-0.581486	0.311291	-0.2169	0.272894	-1.86799	0.0617641	0.222053	266.325	154.028	247.608	240.403	361.133	213.198	369.887	415.919
RRM2B	ENSG00000048392	50484	ribonucleotide reductase regulatory TP53 inducible subunit M2B [Source:HGNC Symbol;Acc:HGNC:17296]	protein_coding	3498.02	-0.311313	0.158553	-0.216838	0.152643	-1.96347	0.0495921	0.192417	3078.45	3671.78	3030.43	2682.58	5055.86	4158.48	3257.58	3048.97
CERCAM	ENSG00000167123	51148	cerebral endothelial cell adhesion molecule [Source:HGNC Symbol;Acc:HGNC:23723]	protein_coding	4201.65	-0.299981	0.148998	-0.216787	0.14386	-2.01332	0.0440807	0.177159	2940.32	3558.33	4294.49	4292.66	3566.18	4910.28	4675.76	5375.16
ORMDL3	ENSG00000172057	94103	ORMDL sphingolipid biosynthesis regulator 3 [Source:HGNC Symbol;Acc:HGNC:16038]	protein_coding	1912.33	-0.354526	0.191856	-0.216704	0.181313	-1.84788	0.0646203	0.228305	2072.7	1729.36	1251.44	1673.95	1680.27	1684.26	2544.02	2662.65
GRK4	ENSG00000125388	2868	G protein-coupled receptor kinase 4 [Source:HGNC Symbol;Acc:HGNC:4543]	protein_coding	837.743	-0.447253	0.249671	-0.216502	0.227942	-1.79137	0.0732343	0.245886	559.117	1040.38	585.9	655.564	752.36	1392.52	883.713	832.385
BARHL2	ENSG00000143032	343472	BarH like homeobox 2 [Source:HGNC Symbol;Acc:HGNC:954]	protein_coding	281.692	-0.592583	0.316121	-0.216294	0.275665	-1.87455	0.0608551	0.220259	311.815	165.096	277.573	142.822	361.133	307.454	334.74	352.901
[truncated: 18,391 more rows]

## Sheet: Poly-seq
hgnc_symbol	ensembl	entrez	description	gene_biotype	baseMean	log2FoldChange	lfcSE	LFC_Shrunken	lfcSE_Shrunken	stat	pvalue	padj	RPL5_R_KD_rep1	RPL5_R_KD_rep2	RPL5_R_KD_rep3	RPL5_R_KD_rep4	RPL5_R_NC_rep1	RPL5_R_NC_rep2	RPL5_R_NC_rep3	RPL5_R_NC_rep4
[truncated: 19,973 more rows]

[truncated: 1 more sheets: TE]
