# Supplementary material for: Deficiency of the Ribosomal Protein uL5 Leads to Significant Rearrangements of the Transcriptional and Translational Landscapes in Mammalian Cells
Source: Int J Mol Sci. 2021 Dec 15;22(24):13485. doi: 10.3390/ijms222413485 (PMC8706191; doi:10.3390/ijms222413485)
Supplement: Supplementary file 1 [file ijms-22-13485-s001.zip › Table S3.xlsx]

## Sheet: Лист1
hgnc_symbol	ensembl	gene_biotype	description	entrez	baseMean	log2FoldChange	lfcSE	LFC_Shrunken	lfcSE_Shrunken	stat	pvalue	padj	KD_rep1	KD_rep2	KD_rep3	KD_rep4	N_rep1	N_rep2	N_rep3	N_rep4
CPLX2	ENSG00000145920	protein_coding	complexin 2 [Source:HGNC Symbol;Acc:HGNC:2310]	10814	77.7388	-9.24088	1.16597	-9.04604	1.40991	-7.92551	2.27213e-15	6.97173e-13	0	0	0	0.887096	80.2517	179.535	160.675	200.562
MMP24	ENSG00000125966	protein_coding	matrix metallopeptidase 24 [Source:HGNC Symbol;Acc:HGNC:7172]	10893	83.1363	-8.60542	1.13382	-8.3134	1.09491	-7.58976	3.20509e-14	7.77235e-12	0	0	1.57712	0	180.566	203.099	144.496	135.352
XKR7	ENSG00000260903	protein_coding	XK related 7 [Source:HGNC Symbol;Acc:HGNC:23062]	343702	187.544	-6.58245	0.59507	-6.47122	0.598514	-11.0616	1.92558e-28	2.41259e-25	2.48129	0	0.788559	12.4193	290.912	383.756	405.035	404.959
FSTL5	ENSG00000168843	protein_coding	follistatin like 5 [Source:HGNC Symbol;Acc:HGNC:21386]	56884	171.782	-5.53001	0.606442	-5.39126	0.61382	-9.11879	7.59685e-20	4.23032e-17	0	2.76698	9.46271	16.8548	366.148	502.698	223.16	253.168
CHGA	ENSG00000100604	protein_coding	chromogranin A [Source:HGNC Symbol;Acc:HGNC:1929]	1113	364.164	-4.0593	0.374269	-3.98824	0.377451	-10.8459	2.08472e-27	2.41105e-24	77.747	20.2912	20.5025	46.129	717.249	599.198	757.628	674.566
CELF3	ENSG00000159409	protein_coding	CUGBP Elav-like family member 3 [Source:HGNC Symbol;Acc:HGNC:11967]	11189	112.221	-3.87378	0.779971	-3.52687	0.823153	-4.96657	6.81467e-07	3.0861e-05	39.7006	0	14.9826	2.66129	110.346	210.954	257.192	261.936
SCG3	ENSG00000104112	protein_coding	secretogranin III [Source:HGNC Symbol;Acc:HGNC:13707]	29106	113.683	-3.83216	0.684869	-3.56608	0.711165	-5.59546	2.20041e-08	1.63697e-06	24.8129	0	26.811	7.98386	125.393	286.134	212.56	225.769
SLITRK1	ENSG00000178235	protein_coding	SLIT and NTRK like family member 1 [Source:HGNC Symbol;Acc:HGNC:20297]	114798	40.4034	-3.22591	0.743595	-2.83778	0.800107	-4.33825	1.4362e-05	0.00039655	14.0606	9.22326	3.9428	4.43548	35.1101	66.2036	98.1903	92.0611
SYN1	ENSG00000008056	protein_coding	synapsin I [Source:HGNC Symbol;Acc:HGNC:11494]	6853	98.7457	-3.05767	0.725698	-2.65898	0.792301	-4.21342	2.51532e-05	0.000630298	4.96257	65.4851	3.9428	10.6451	175.551	195.244	177.412	156.723
KCNB1	ENSG00000158445	protein_coding	potassium voltage-gated channel subfamily B member 1 [Source:HGNC Symbol;Acc:HGNC:6231]	3745	84.6459	-2.66391	0.576149	-2.38535	0.614251	-4.62364	3.77055e-06	0.000133076	48.7986	20.2912	9.46271	13.3064	180.566	117.82	141.707	145.215
AP3B2	ENSG00000103723	protein_coding	adaptor related protein complex 3 subunit beta 2 [Source:HGNC Symbol;Acc:HGNC:567]	8120	923.566	-2.64448	0.21826	-2.60785	0.219749	-12.1162	8.66836e-34	3.2417e-30	330.011	279.465	153.769	256.371	1564.91	1416.08	1619.58	1768.34
RPL11	ENSG00000142676	protein_coding	ribosomal protein L11 [Source:HGNC Symbol;Acc:HGNC:10301]	6135	41789.9	-2.62696	0.0885165	-2.62528	0.0886134	-29.6776	1.4946e-193	2.24713e-189	12850.6	10940.6	11565	11218.2	77603.4	64300.5	76419.4	69421.7
SHISA7	ENSG00000187902	protein_coding	shisa family member 7 [Source:HGNC Symbol;Acc:HGNC:35409]	729956	44.1204	-2.53724	0.660058	-2.12871	0.73725	-3.84396	0.000121067	0.00226679	17.369	19.3688	8.67415	6.20967	90.2832	74.0582	61.9269	75.0736
CPLX1	ENSG00000168993	protein_coding	complexin 1 [Source:HGNC Symbol;Acc:HGNC:2309]	10815	308.6	-2.48943	0.344342	-2.39024	0.351641	-7.22953	4.84654e-13	9.58786e-11	104.214	81.1647	100.147	86.9354	616.935	222.175	625.406	631.824
TMEM121B	ENSG00000183307	protein_coding	transmembrane protein 121B [Source:HGNC Symbol;Acc:HGNC:1844]	27439	430.069	-2.34441	0.321881	-2.25244	0.328633	-7.28346	3.25367e-13	6.7943e-11	92.6347	161.407	79.6445	234.193	586.84	747.315	789.428	749.092
TMEM169	ENSG00000163449	protein_coding	transmembrane protein 169 [Source:HGNC Symbol;Acc:HGNC:25130]	92691	110.652	-2.28494	0.601603	-1.90568	0.675795	-3.79809	0.000145815	0.00261302	56.2425	14.7572	60.7191	16.8548	356.117	77.4245	157.886	145.215
DISP2	ENSG00000140323	protein_coding	dispatched RND transporter family member 2 [Source:HGNC Symbol;Acc:HGNC:19712]	85455	515.716	-2.23848	0.251774	-2.18051	0.254911	-8.89083	6.06519e-19	2.84969e-16	184.442	106.99	202.66	227.984	792.485	768.635	875.345	967.189
FBLL1	ENSG00000188573	protein_coding	fibrillarin like 1 [Source:HGNC Symbol;Acc:HGNC:35458]	345630	126.171	-2.23048	0.492137	-1.98804	0.525855	-4.53223	5.83647e-06	0.000189528	47.1444	74.7084	13.4055	41.6935	250.787	197.489	215.907	168.231
BICDL1	ENSG00000135127	protein_coding	BICD family like cargo adaptor 1 [Source:HGNC Symbol;Acc:HGNC:28095]	92558	385.729	-2.17148	0.312208	-2.07842	0.318807	-6.95524	3.51965e-12	5.84664e-10	118.275	78.3977	213.7	151.693	491.542	565.535	755.954	710.733
RUNDC3A	ENSG00000108309	protein_coding	RUN domain containing 3A [Source:HGNC Symbol;Acc:HGNC:16984]	10900	226.727	-2.15327	0.501006	-1.89062	0.53921	-4.29791	1.72419e-05	0.000457199	19.8503	69.1744	153.769	91.3708	235.739	215.442	488.162	540.311
TMEM145	ENSG00000167619	protein_coding	transmembrane protein 145 [Source:HGNC Symbol;Acc:HGNC:26912]	284339	980.555	-2.10192	0.221956	-2.05415	0.224436	-9.47001	2.79816e-21	1.82915e-18	228.278	482.376	434.496	337.983	1554.88	1344.27	1634.09	1828.07
SYP	ENSG00000102003	protein_coding	synaptophysin [Source:HGNC Symbol;Acc:HGNC:11506]	6855	2457.99	-2.09365	0.141196	-2.07437	0.141751	-14.828	9.65945e-50	7.26149e-46	1057.86	947.228	854.798	879.112	3470.89	3394.34	4463.76	4595.93
ENTPD2	ENSG00000054179	protein_coding	ectonucleoside triphosphate diphosphohydrolase 2 [Source:HGNC Symbol;Acc:HGNC:3364]	954	154.237	-2.07676	0.586174	-1.66573	0.677742	-3.54291	0.000395736	0.00571555	31.4296	12.9126	84.3759	105.564	466.463	116.698	184.107	232.345
TMEM179	ENSG00000258986	protein_coding	transmembrane protein 179 [Source:HGNC Symbol;Acc:HGNC:20137]	388021	393.76	-2.07045	0.414783	-1.89034	0.435367	-4.99166	5.98629e-07	2.76935e-05	91.8076	61.7958	309.904	142.822	536.683	398.343	885.387	723.337
UNC13A	ENSG00000130477	protein_coding	unc-13 homolog A [Source:HGNC Symbol;Acc:HGNC:23150]	23025	608.773	-2.03147	0.2638	-1.96087	0.268725	-7.70083	1.35189e-14	3.62957e-12	306.025	231.504	247.608	168.548	1274	590.222	1022.07	1030.21
PSD	ENSG00000059915	protein_coding	pleckstrin and Sec7 domain containing [Source:HGNC Symbol;Acc:HGNC:9507]	5662	287.889	-1.96465	0.415508	-1.77318	0.438461	-4.7283	2.26407e-06	8.67621e-05	57.0696	137.427	124.592	154.355	155.488	429.762	613.69	630.728
NMNAT2	ENSG00000157064	protein_coding	nicotinamide nucleotide adenylyltransferase 2 [Source:HGNC Symbol;Acc:HGNC:16789]	23057	864.499	-1.92171	0.256922	-1.85115	0.261779	-7.47973	7.44765e-14	1.6467e-11	224.143	360.629	268.11	591.693	1404.4	1269.09	1413.72	1384.2
SCN3B	ENSG00000166257	protein_coding	sodium voltage-gated channel beta subunit 3 [Source:HGNC Symbol;Acc:HGNC:20665]	55800	279.671	-1.89948	0.485121	-1.61303	0.533542	-3.91547	9.02269e-05	0.00179915	119.102	19.3688	227.105	108.226	295.928	498.21	495.973	473.457
SCN2B	ENSG00000149575	protein_coding	sodium voltage-gated channel beta subunit 2 [Source:HGNC Symbol;Acc:HGNC:10589]	6327	155.527	-1.88284	0.577975	-1.42453	0.699808	-3.25765	0.00112337	0.0128343	128.2	59.0288	7.09704	71.8547	180.566	278.279	229.855	289.335
TMEM151A	ENSG00000179292	protein_coding	transmembrane protein 151A [Source:HGNC Symbol;Acc:HGNC:28497]	256472	69.2238	-1.87135	0.574444	-1.41646	0.693733	-3.25766	0.00112333	0.0128343	15.7148	49.8056	39.428	14.1935	100.315	108.843	107.675	117.816
FLT3	ENSG00000122025	protein_coding	fms related receptor tyrosine kinase 3 [Source:HGNC Symbol;Acc:HGNC:3765]	2322	108.054	-1.85224	0.529388	-1.48135	0.609888	-3.49883	0.0004673	0.00646353	44.6632	71.0191	52.8335	18.629	170.535	288.378	108.233	110.144
ZNF385A	ENSG00000161642	protein_coding	zinc finger protein 385A [Source:HGNC Symbol;Acc:HGNC:17521]	25946	893.888	-1.85198	0.219392	-1.79921	0.222159	-8.44141	3.13523e-17	1.24048e-14	383.772	391.988	399.8	384.112	797.501	1544	1501.87	1748.06
GAL3ST4	ENSG00000197093	protein_coding	galactose-3-O-sulfotransferase 4 [Source:HGNC Symbol;Acc:HGNC:24145]	79690	81.0969	-1.84393	0.567038	-1.3954	0.683881	-3.25187	0.00114648	0.0129897	10.7522	46.1163	31.5424	54.1128	85.2674	116.698	162.907	141.379
INHBE	ENSG00000139269	protein_coding	inhibin subunit beta E [Source:HGNC Symbol;Acc:HGNC:24029]	83729	693.658	-1.8417	0.238884	-1.77782	0.24308	-7.70959	1.26219e-14	3.45038e-12	205.12	393.833	319.367	292.742	1113.49	768.635	1203.39	1252.69
SLCO3A1	ENSG00000176463	protein_coding	solute carrier organic anion transporter family member 3A1 [Source:HGNC Symbol;Acc:HGNC:10952]	28232	88.6145	-1.83396	0.504089	-1.50334	0.568792	-3.63818	0.000274576	0.0043065	27.2942	40.5823	29.1767	58.5483	120.378	219.93	114.369	98.6368
CACNA1B	ENSG00000148408	protein_coding	calcium voltage-gated channel subunit alpha1 B [Source:HGNC Symbol;Acc:HGNC:1389]	774	756.683	-1.81835	0.226467	-1.7609	0.229784	-8.0292	9.8112e-16	3.13854e-13	345.726	222.28	403.742	369.919	857.69	1335.29	1187.77	1331.05
ABCA1	ENSG00000165029	protein_coding	ATP binding cassette subfamily A member 1 [Source:HGNC Symbol;Acc:HGNC:29]	19	174.166	-1.7433	0.435798	-1.49442	0.476067	-4.00024	6.32795e-05	0.00135727	48.7986	42.427	72.5475	156.129	295.928	288.378	233.76	255.36
GABRD	ENSG00000187730	protein_coding	gamma-aminobutyric acid type A receptor subunit delta [Source:HGNC Symbol;Acc:HGNC:4084]	2563	445.995	-1.72823	0.284432	-1.63078	0.292773	-6.07607	1.23162e-09	1.18702e-07	281.212	107.912	234.991	203.145	667.092	605.931	688.448	779.231
SCAMP5	ENSG00000198794	protein_coding	secretory carrier membrane protein 5 [Source:HGNC Symbol;Acc:HGNC:30386]	192683	1482.51	-1.72647	0.152702	-1.69941	0.15375	-11.3061	1.22341e-29	2.04378e-26	704.685	708.346	586.688	759.354	1991.25	2013.04	2555.74	2540.99
VSIG10L	ENSG00000186806	protein_coding	V-set and immunoglobulin domain containing 10 like [Source:HGNC Symbol;Acc:HGNC:27111]	147645	229.33	-1.70502	0.323292	-1.57483	0.337149	-5.27394	1.33528e-07	7.75134e-06	99.2515	93.1549	146.672	89.5967	426.337	239.006	355.94	384.684
ST6GALNAC2	ENSG00000070731	protein_coding	ST6 N-acetylgalactosaminide alpha-2,6-sialyltransferase 2 [Source:HGNC Symbol;Acc:HGNC:10867]	10610	62.6901	-1.69553	0.57984	-1.12358	0.802056	-2.92413	0.0034542	0.0300544	14.0606	27.6698	38.6394	39.0322	65.2045	70.6919	133.338	112.884
NOVA2	ENSG00000104967	protein_coding	NOVA alternative splicing regulator 2 [Source:HGNC Symbol;Acc:HGNC:7887]	4858	688.751	-1.6801	0.27379	-1.58709	0.281801	-6.13646	8.43806e-10	8.45775e-08	274.596	465.774	167.963	400.967	1213.81	893.187	1041.04	1052.67
PHLDA3	ENSG00000174307	protein_coding	pleckstrin homology like domain family A member 3 [Source:HGNC Symbol;Acc:HGNC:8934]	23612	981.665	-1.67361	0.240587	-1.60231	0.245518	-6.95636	3.49181e-12	5.84664e-10	403.623	398.445	413.994	663.547	1138.57	1071.6	1942.05	1821.49
SYT6	ENSG00000134207	protein_coding	synaptotagmin 6 [Source:HGNC Symbol;Acc:HGNC:18638]	148281	170.69	-1.67161	0.48918	-1.31525	0.571184	-3.41718	0.000632743	0.00812407	58.7238	56.2619	123.015	83.387	546.715	115.576	179.086	202.754
PCDHGC4	ENSG00000242419	protein_coding	protocadherin gamma subfamily C, 4 [Source:HGNC Symbol;Acc:HGNC:8717]	56098	95.938	-1.66051	0.495499	-1.2909	0.582204	-3.35119	0.000804655	0.00988397	43.8361	21.2135	39.428	78.9515	180.566	138.018	138.359	127.132
CACNG5	ENSG00000075429	protein_coding	calcium voltage-gated channel auxiliary subunit gamma 5 [Source:HGNC Symbol;Acc:HGNC:1409]	27091	176.712	-1.65883	0.437111	-1.39193	0.483505	-3.79497	0.000147661	0.0026218	155.494	35.0484	71.7589	78.0644	230.724	347.849	242.686	252.072
H2AC6	ENSG00000180573	protein_coding	H2A clustered histone 6 [Source:HGNC Symbol;Acc:HGNC:4733]	8334	209.046	-1.65145	0.369966	-1.46965	0.393771	-4.46379	8.05208e-06	0.000249101	114.966	50.7279	148.249	89.5967	300.944	392.733	264.444	310.706
FOLH1	ENSG00000086205	protein_coding	folate hydrolase 1 [Source:HGNC Symbol;Acc:HGNC:3788]	2346	84.653	-1.63576	0.510812	-1.2212	0.621898	-3.20227	0.00136351	0.0147273	34.738	54.4172	20.5025	54.1128	165.519	150.361	109.348	88.2252
GUCY2D	ENSG00000132518	protein_coding	guanylate cyclase 2D, retinal [Source:HGNC Symbol;Acc:HGNC:4689]	3000	113.328	-1.63089	0.532913	-1.16082	0.67773	-3.06032	0.00221098	0.0215159	16.5419	37.8154	101.724	65.6451	140.44	207.587	146.17	190.698
CRIP2	ENSG00000182809	protein_coding	cysteine rich protein 2 [Source:HGNC Symbol;Acc:HGNC:2361]	1397	255.01	-1.61903	0.465182	-1.29604	0.532294	-3.48042	0.000500635	0.00678724	136.471	67.3298	44.9479	254.596	225.708	368.047	426.235	516.747
GOLGA7B	ENSG00000155265	protein_coding	golgin A7 family member B [Source:HGNC Symbol;Acc:HGNC:31668]	401647	256.683	-1.61071	0.346627	-1.44963	0.365754	-4.64682	3.37097e-06	0.00012125	96.7702	139.271	173.483	100.242	220.692	554.315	362.635	406.055
TMEM92	ENSG00000167105	protein_coding	transmembrane protein 92 [Source:HGNC Symbol;Acc:HGNC:26579]	162461	84.7041	-1.60276	0.494076	-1.21436	0.59206	-3.24396	0.00117879	0.0132857	41.3548	20.2912	44.9479	60.3225	155.488	102.111	120.506	132.612
STAG3	ENSG00000066923	protein_coding	stromal antigen 3 [Source:HGNC Symbol;Acc:HGNC:11356]	10734	86.5955	-1.57067	0.515617	-1.11718	0.652381	-3.0462	0.00231752	0.0223359	71.1302	28.5921	28.3881	47.9032	80.2517	129.041	125.527	181.93
SLC2A14	ENSG00000173262	protein_coding	solute carrier family 2 member 14 [Source:HGNC Symbol;Acc:HGNC:18301]	144195	74.603	-1.56647	0.492696	-1.17067	0.594255	-3.17939	0.00147584	0.0157036	34.738	45.194	29.9653	42.5806	65.2045	131.285	132.78	115.076
SCN3A	ENSG00000153253	protein_coding	sodium voltage-gated channel alpha subunit 3 [Source:HGNC Symbol;Acc:HGNC:10590]	6328	176.373	-1.55434	0.518093	-1.07792	0.675542	-3.00012	0.00269874	0.0251086	141.433	125.436	14.9826	76.2902	280.881	324.285	244.918	202.754
ARPC1A	ENSG00000241685	protein_coding	actin related protein 2/3 complex subunit 1A [Source:HGNC Symbol;Acc:HGNC:703]	10552	1604.53	-1.54251	0.137879	-1.51796	0.138934	-11.1874	4.6992e-29	7.06525e-26	764.236	815.336	977.025	722.096	2447.68	2285.71	2359.92	2464.28
SLCO2A1	ENSG00000174640	protein_coding	solute carrier organic anion transporter family member 2A1 [Source:HGNC Symbol;Acc:HGNC:10955]	6578	137.173	-1.52462	0.416809	-1.25856	0.465412	-3.65785	0.00025434	0.00405514	38.0464	68.2521	63.0848	114.435	185.582	195.244	206.423	226.317
RNF144B	ENSG00000137393	protein_coding	ring finger protein 144B [Source:HGNC Symbol;Acc:HGNC:21578]	255488	319.888	-1.52433	0.316254	-1.38468	0.332295	-4.81997	1.43583e-06	5.86621e-05	120.756	123.592	216.065	200.484	406.274	693.454	404.477	393.999
CARMIL3	ENSG00000186648	protein_coding	capping protein regulator and myosin 1 linker 3 [Source:HGNC Symbol;Acc:HGNC:20272]	90668	1055.74	-1.51364	0.229608	-1.44214	0.234875	-6.59228	4.33117e-11	6.02742e-09	771.68	385.532	570.129	469.274	1118.51	1504.73	1636.88	1989.18
SPTBN4	ENSG00000160460	protein_coding	spectrin beta, non-erythrocytic 4 [Source:HGNC Symbol;Acc:HGNC:14896]	57731	944.69	-1.50442	0.211526	-1.44392	0.2158	-7.11224	1.14174e-12	2.06819e-10	361.441	451.94	517.295	638.709	1464.59	1031.2	1607.31	1485.03
PPP1R3F	ENSG00000049769	protein_coding	protein phosphatase 1 regulatory subunit 3F [Source:HGNC Symbol;Acc:HGNC:14944]	89801	401.196	-1.50406	0.3448	-1.33122	0.3676	-4.36213	1.28803e-05	0.000362652	243.166	104.223	144.306	347.741	416.306	654.181	637.679	661.963
ZNF467	ENSG00000181444	protein_coding	zinc finger protein 467 [Source:HGNC Symbol;Acc:HGNC:23154]	168544	234.516	-1.50285	0.337188	-1.3389	0.357665	-4.457	8.31158e-06	0.000253993	124.891	93.1549	171.906	102.016	255.802	269.303	421.214	437.838
G6PD	ENSG00000160211	protein_coding	glucose-6-phosphate dehydrogenase [Source:HGNC Symbol;Acc:HGNC:4057]	2539	2149.56	-1.49054	0.148832	-1.46073	0.150177	-10.0149	1.31091e-23	1.09497e-20	1205.08	1113.25	1118.18	1084.03	2843.92	2479.83	3726.21	3626
LRRC24	ENSG00000254402	protein_coding	leucine rich repeat containing 24 [Source:HGNC Symbol;Acc:HGNC:28947]	441381	184.051	-1.48665	0.468064	-1.1128	0.563429	-3.17616	0.00149238	0.015826	54.5883	136.504	63.0848	136.613	115.362	188.512	378.814	398.931
LRRC56	ENSG00000161328	protein_coding	leucine rich repeat containing 56 [Source:HGNC Symbol;Acc:HGNC:25430]	115399	112.467	-1.48009	0.511687	-0.975844	0.699315	-2.89256	0.00382111	0.0322573	74.4386	21.2135	52.8335	90.4837	95.2989	234.518	152.307	178.642
HLA-DRB1	ENSG00000196126	protein_coding	major histocompatibility complex, class II, DR beta 1 [Source:HGNC Symbol;Acc:HGNC:4948]	3123	218.415	-1.46995	0.470046	-1.08161	0.574003	-3.12725	0.00176449	0.0181582	67.8218	183.543	163.232	51.4515	140.44	526.262	324.14	290.431
ASPHD1	ENSG00000174939	protein_coding	aspartate beta-hydroxylase domain containing 1 [Source:HGNC Symbol;Acc:HGNC:27380]	253982	213.494	-1.46863	0.444192	-1.13866	0.519417	-3.30628	0.000945425	0.0111961	151.358	34.126	149.826	118.871	270.849	189.634	420.656	372.628
BSN	ENSG00000164061	protein_coding	bassoon presynaptic cytomatrix protein [Source:HGNC Symbol;Acc:HGNC:1117]	8927	1830.77	-1.46577	0.16094	-1.43046	0.162734	-9.10757	8.42472e-20	4.52377e-17	727.017	955.529	1184.42	1031.69	2322.28	2910.71	2629.38	2885.13
RAB37	ENSG00000172794	protein_coding	RAB37, member RAS oncogene family [Source:HGNC Symbol;Acc:HGNC:30268]	326624	146.312	-1.46325	0.46057	-1.09149	0.556693	-3.17704	0.00148788	0.0158094	107.522	32.2814	48.1021	122.419	260.818	209.832	179.644	209.877
MTRNR2L12	ENSG00000269028	protein_coding	MT-RNR2 like 12 [Source:HGNC Symbol;Acc:HGNC:37169]	100462981	197.352	-1.45876	0.495786	-0.991039	0.654833	-2.94233	0.00325753	0.0289291	135.644	70.0967	64.6619	152.58	210.661	83.035	471.425	390.712
MUC19	ENSG00000205592	protein_coding	mucin 19, oligomeric [Source:HGNC Symbol;Acc:HGNC:14362]	283463	90.3442	-1.45404	0.514564	-0.921517	0.738679	-2.82577	0.00471673	0.0374797	50.4528	80.2423	29.9653	33.7096	95.2989	194.122	94.8429	144.119
BNIP3L	ENSG00000104765	protein_coding	BCL2 interacting protein 3 like [Source:HGNC Symbol;Acc:HGNC:1085]	665	5526.87	-1.43812	0.11887	-1.41829	0.119647	-12.0983	1.07805e-33	3.2417e-30	3066.87	3149.74	3018.61	2672.82	8902.92	9312.26	7047.95	7043.77
CYS1	ENSG00000205795	protein_coding	cystin 1 [Source:HGNC Symbol;Acc:HGNC:18525]	192668	110.5	-1.43795	0.401443	-1.176	0.449641	-3.58195	0.000341043	0.00512759	60.378	59.9512	58.3534	61.2096	120.378	198.611	194.149	130.968
FBXO2	ENSG00000116661	protein_coding	F-box protein 2 [Source:HGNC Symbol;Acc:HGNC:13581]	26232	176.771	-1.42474	0.520526	-0.808032	0.875722	-2.73711	0.00619808	0.0458829	47.9715	123.592	62.2962	150.806	245.771	66.2036	351.477	366.052
NIM1K	ENSG00000177453	protein_coding	NIM1 serine/threonine protein kinase [Source:HGNC Symbol;Acc:HGNC:28646]	167359	147.577	-1.40201	0.424701	-1.08597	0.495357	-3.30116	0.000962866	0.0113188	63.6864	49.8056	89.8958	121.532	170.535	327.652	166.812	190.698
LRRC29	ENSG00000125122	protein_coding	leucine rich repeat containing 29 [Source:HGNC Symbol;Acc:HGNC:13605]	26231	154.135	-1.39771	0.505326	-0.82203	0.797454	-2.76597	0.00567544	0.0431876	87.6721	31.3591	82.7987	133.951	396.243	98.7443	190.244	212.069
ZNF726	ENSG00000213967	protein_coding	zinc finger protein 726 [Source:HGNC Symbol;Acc:HGNC:32462]	730087	115.028	-1.37555	0.475886	-0.904762	0.647963	-2.8905	0.00384633	0.0323612	40.5277	104.223	59.142	48.7903	275.865	138.018	119.948	133.708
BRICD5	ENSG00000182685	protein_coding	BRICHOS domain containing 5 [Source:HGNC Symbol;Acc:HGNC:28309]	283870	234.778	-1.37228	0.338464	-1.18725	0.365358	-4.05444	5.02544e-05	0.0011227	168.727	86.6986	89.1072	180.08	295.928	363.559	329.719	364.408
APH1B	ENSG00000138613	protein_coding	aph-1 homolog B, gamma-secretase subunit [Source:HGNC Symbol;Acc:HGNC:24080]	83464	1446.17	-1.36818	0.189616	-1.31511	0.19318	-7.21552	5.37292e-13	1.04911e-10	718.746	699.123	895.015	919.918	1815.69	2923.06	1834.37	1763.41
IDNK	ENSG00000148057	protein_coding	IDNK gluconokinase [Source:HGNC Symbol;Acc:HGNC:31367]	414328	236.097	-1.34708	0.341199	-1.1532	0.371648	-3.94808	7.87806e-05	0.00160933	81.8825	116.213	165.597	165.887	456.431	253.593	359.287	289.883
ZFPM1	ENSG00000179588	protein_coding	zinc finger protein, FOG family member 1 [Source:HGNC Symbol;Acc:HGNC:19762]	161882	244.612	-1.34496	0.385324	-1.08587	0.434593	-3.49046	0.000482189	0.00662074	114.966	71.0191	167.175	203.145	200.629	328.774	487.604	383.588
ROM1	ENSG00000149489	protein_coding	retinal outer segment membrane protein 1 [Source:HGNC Symbol;Acc:HGNC:10254]	6094	125.023	-1.33843	0.417045	-1.0151	0.493452	-3.20932	0.0013305	0.0144675	63.6864	64.5628	68.6047	86.9354	155.488	286.134	136.685	138.092
ATP1A3	ENSG00000105409	protein_coding	ATPase Na+/K+ transporting subunit alpha 3 [Source:HGNC Symbol;Acc:HGNC:801]	478	256.986	-1.33769	0.343813	-1.14001	0.374368	-3.89075	9.99346e-05	0.00195132	190.232	141.116	174.272	78.9515	280.881	498.21	315.213	377.012
KCNH2	ENSG00000055118	protein_coding	potassium voltage-gated channel subfamily H member 2 [Source:HGNC Symbol;Acc:HGNC:6251]	3757	165.605	-1.31839	0.450694	-0.900274	0.583319	-2.92524	0.00344189	0.0300164	57.8967	79.32	183.734	60.3225	150.472	210.954	287.876	294.267
KIF13B	ENSG00000197892	protein_coding	kinesin family member 13B [Source:HGNC Symbol;Acc:HGNC:14405]	23303	1923.84	-1.2978	0.137441	-1.269	0.138884	-9.44259	3.63689e-21	2.27836e-18	1024.77	1334.61	1005.41	1086.69	2753.64	2425.97	2946.83	2812.79
HBA2	ENSG00000188536	protein_coding	hemoglobin subunit alpha 2 [Source:HGNC Symbol;Acc:HGNC:4824]	3040	166.485	-1.29346	0.39623	-0.996352	0.462771	-3.26443	0.00109686	0.0125984	110.004	56.2619	73.336	145.484	270.849	167.192	259.423	249.332
RBM47	ENSG00000163694	protein_coding	RNA binding motif protein 47 [Source:HGNC Symbol;Acc:HGNC:30358]	54502	461.211	-1.28728	0.27695	-1.16047	0.292348	-4.64804	3.35098e-06	0.000121111	234.895	379.076	177.426	276.774	827.596	724.873	551.205	517.843
IFI27L2	ENSG00000119632	protein_coding	interferon alpha inducible protein 27 like 2 [Source:HGNC Symbol;Acc:HGNC:19753]	83982	615.263	-1.28241	0.298072	-1.13275	0.317514	-4.30234	1.69004e-05	0.000451327	472.272	178.931	279.15	506.532	712.234	737.216	1018.17	1017.6
CRMP1	ENSG00000072832	protein_coding	collapsin response mediator protein 1 [Source:HGNC Symbol;Acc:HGNC:2365]	1400	790.405	-1.28019	0.24628	-1.18159	0.255747	-5.1981	2.0134e-07	1.1048e-05	397.006	426.114	639.522	389.435	657.061	1365.59	1178.84	1269.68
BCL11B	ENSG00000127152	protein_coding	BAF chromatin remodeling complex subunit BCL11B [Source:HGNC Symbol;Acc:HGNC:13222]	64919	194.92	-1.27967	0.371216	-1.02451	0.422169	-3.44724	0.000566342	0.00743016	76.0928	98.6888	143.518	133.064	371.164	332.14	231.528	173.162
CABP1	ENSG00000157782	protein_coding	calcium binding protein 1 [Source:HGNC Symbol;Acc:HGNC:1384]	9478	319.255	-1.27292	0.269695	-1.15267	0.28288	-4.71985	2.36014e-06	8.98348e-05	171.209	173.397	179.003	228.871	310.975	553.192	450.783	486.608
NFASC	ENSG00000163531	protein_coding	neurofascin [Source:HGNC Symbol;Acc:HGNC:29866]	23114	454.009	-1.27244	0.263066	-1.15837	0.275295	-4.83696	1.31839e-06	5.44758e-05	230.76	296.067	343.812	196.935	466.463	814.64	586.91	696.486
CCDC88B	ENSG00000168071	protein_coding	coiled-coil domain containing 88B [Source:HGNC Symbol;Acc:HGNC:26757]	283234	425.815	-1.27055	0.249962	-1.16821	0.260367	-5.08299	3.71547e-07	1.84974e-05	182.788	247.183	231.836	338.871	546.715	541.972	636.564	680.594
FUT1	ENSG00000174951	protein_coding	fucosyltransferase 1 (H blood group) [Source:HGNC Symbol;Acc:HGNC:4012]	2523	390.656	-1.26974	0.248496	-1.16842	0.258979	-5.10968	3.22697e-07	1.65589e-05	199.33	271.164	276.784	167.661	576.809	598.076	509.362	526.063
SLC12A5	ENSG00000124140	protein_coding	solute carrier family 12 member 5 [Source:HGNC Symbol;Acc:HGNC:13818]	57468	125.813	-1.26577	0.42882	-0.878102	0.544721	-2.95175	0.00315978	0.028295	110.831	84.854	37.0623	62.9838	175.551	193	170.159	172.066
APLF	ENSG00000169621	protein_coding	aprataxin and PNKP like factor [Source:HGNC Symbol;Acc:HGNC:28724]	200558	208.721	-1.26513	0.429761	-0.871723	0.550535	-2.9438	0.00324213	0.0288362	135.644	52.5726	144.306	155.242	386.211	432.006	180.759	183.026
MAPK11	ENSG00000185386	protein_coding	mitogen-activated protein kinase 11 [Source:HGNC Symbol;Acc:HGNC:6873]	5600	576.617	-1.26014	0.24084	-1.16477	0.2504	-5.23228	1.67432e-07	9.46368e-06	441.669	237.96	273.63	403.628	887.784	712.53	755.396	900.335
ACTA2	ENSG00000107796	protein_coding	actin alpha 2, smooth muscle [Source:HGNC Symbol;Acc:HGNC:130]	59	543.58	-1.25955	0.208006	-1.18991	0.213476	-6.05534	1.40125e-09	1.3334e-07	269.633	365.241	359.583	291.854	636.998	751.803	831.828	841.701
GDAP1L1	ENSG00000124194	protein_coding	ganglioside induced differentiation associated protein 1 like 1 [Source:HGNC Symbol;Acc:HGNC:4213]	78997	256.082	-1.24782	0.30534	-1.08548	0.32753	-4.08665	4.37641e-05	0.00100304	121.583	188.154	137.998	164.113	230.724	426.396	364.866	414.823
GDF15	ENSG00000130513	protein_coding	growth differentiation factor 15 [Source:HGNC Symbol;Acc:HGNC:30142]	9518	270.573	-1.24353	0.397391	-0.926123	0.474428	-3.12925	0.00175255	0.0180601	253.091	165.096	95.4157	131.29	310.975	181.779	494.299	532.639
PGBD5	ENSG00000177614	protein_coding	piggyBac transposable element derived 5 [Source:HGNC Symbol;Acc:HGNC:19405]	79605	1281.62	-1.24092	0.16288	-1.19825	0.165679	-7.61861	2.56416e-14	6.53427e-12	787.395	604.123	890.284	758.467	2091.56	1624.79	1678.72	1817.66
ATF5	ENSG00000169136	protein_coding	activating transcription factor 5 [Source:HGNC Symbol;Acc:HGNC:790]	22809	810.922	-1.23467	0.206155	-1.16494	0.211667	-5.98904	2.11078e-09	1.92337e-07	497.911	531.26	369.046	545.564	812.548	1178.2	1221.8	1331.05
H2BC21	ENSG00000184678	protein_coding	H2B clustered histone 21 [Source:HGNC Symbol;Acc:HGNC:4760]	8349	226.527	-1.23431	0.405989	-0.891328	0.496993	-3.04025	0.00236379	0.0226656	130.681	206.601	153.769	49.6774	295.928	428.64	248.265	298.65
ABCD1	ENSG00000101986	protein_coding	ATP binding cassette subfamily D member 1 [Source:HGNC Symbol;Acc:HGNC:61]	215	611.256	-1.23345	0.262332	-1.11588	0.275687	-4.70186	2.57808e-06	9.73905e-05	496.257	198.3	324.098	440.887	837.627	788.832	898.776	905.267
VWA5B2	ENSG00000145198	protein_coding	von Willebrand factor A domain containing 5B2 [Source:HGNC Symbol;Acc:HGNC:25144]	90113	160.803	-1.23032	0.396759	-0.907858	0.477129	-3.10091	0.00192924	0.0193931	48.7986	130.048	124.592	80.7257	240.755	182.901	227.623	250.976
RTN2	ENSG00000125744	protein_coding	reticulon 2 [Source:HGNC Symbol;Acc:HGNC:10468]	6253	1144.54	-1.22658	0.173053	-1.1779	0.17614	-7.0879	1.36159e-12	2.40842e-10	712.956	759.996	589.842	690.16	1193.74	1607.96	1745.11	1856.56
KCNN2	ENSG00000080709	protein_coding	potassium calcium-activated channel subfamily N member 2 [Source:HGNC Symbol;Acc:HGNC:6291]	3781	128.263	-1.22574	0.42457	-0.82815	0.549211	-2.88701	0.00388928	0.0325768	73.6115	69.1744	67.8161	98.4676	120.378	296.233	161.233	139.188
DLGAP3	ENSG00000116544	protein_coding	DLG associated protein 3 [Source:HGNC Symbol;Acc:HGNC:30368]	58512	135.068	-1.22394	0.433719	-0.79726	0.579951	-2.82196	0.00477311	0.0377307	112.485	79.32	55.9877	79.8386	90.2832	171.68	244.36	246.592
SYT12	ENSG00000173227	protein_coding	synaptotagmin 12 [Source:HGNC Symbol;Acc:HGNC:18381]	91683	171.722	-1.22365	0.313487	-1.0436	0.340497	-3.90335	9.48705e-05	0.00187189	102.56	109.757	85.1644	115.322	225.708	242.372	230.413	262.484
KCNJ14	ENSG00000182324	protein_coding	potassium inwardly rectifying channel subfamily J member 14 [Source:HGNC Symbol;Acc:HGNC:6260]	3770	152.869	-1.22261	0.430799	-0.802398	0.572782	-2.838	0.00453973	0.0364513	122.41	122.669	55.9877	68.3064	125.393	324.285	186.896	217.001
RTL5	ENSG00000242732	protein_coding	retrotransposon Gag like 5 [Source:HGNC Symbol;Acc:HGNC:29430]	340526	466.912	-1.21426	0.282509	-1.07297	0.301076	-4.29814	1.72234e-05	0.000457199	160.457	376.309	223.951	362.822	727.281	673.257	595.837	615.384
CLUL1	ENSG00000079101	protein_coding	clusterin like 1 [Source:HGNC Symbol;Acc:HGNC:2096]	27098	178.378	-1.20954	0.345803	-0.979116	0.389417	-3.49778	0.000469141	0.00648303	102.56	99.6112	133.267	91.3708	331.038	283.89	188.012	197.274
CARMIL2	ENSG00000159753	protein_coding	capping protein regulator and myosin 1 linker 2 [Source:HGNC Symbol;Acc:HGNC:27089]	146206	668.101	-1.20177	0.231704	-1.10972	0.240446	-5.18668	2.14076e-07	1.15778e-05	307.68	529.415	375.354	414.274	652.045	1127.7	931.692	1006.64
HBA1	ENSG00000206172	protein_coding	hemoglobin subunit alpha 1 [Source:HGNC Symbol;Acc:HGNC:4823]	3039	235.03	-1.1965	0.316015	-1.01043	0.345283	-3.78621	0.000152959	0.00269923	154.667	90.3879	134.055	192.5	321.007	282.768	347.572	357.285
INA	ENSG00000148798	protein_coding	internexin neuronal intermediate filament protein alpha [Source:HGNC Symbol;Acc:HGNC:6057]	9118	1872.33	-1.19614	0.140246	-1.1644	0.142162	-8.5289	1.47743e-17	6.17034e-15	1192.67	974.898	1227.79	1141.69	3119.78	2570.72	2410.68	2340.43
LRRK2	ENSG00000188906	protein_coding	leucine rich repeat kinase 2 [Source:HGNC Symbol;Acc:HGNC:18618]	120892	205.138	-1.19049	0.380668	-0.885817	0.454864	-3.12737	0.00176376	0.0181582	66.9947	119.902	127.747	180.967	426.337	260.326	225.391	233.441
ZMAT1	ENSG00000166432	protein_coding	zinc finger matrin-type 1 [Source:HGNC Symbol;Acc:HGNC:29377]	84460	194.88	-1.18846	0.403352	-0.82722	0.507218	-2.94647	0.00321428	0.0286805	70.3031	101.456	81.2216	221.774	305.96	234.518	258.308	285.499
UNC5A	ENSG00000113763	protein_coding	unc-5 netrin receptor A [Source:HGNC Symbol;Acc:HGNC:12567]	90249	264.075	-1.1809	0.372069	-0.891484	0.438914	-3.17387	0.0015042	0.0159153	105.868	123.592	181.369	232.419	516.62	185.146	362.077	405.507
GPC5	ENSG00000179399	protein_coding	glypican 5 [Source:HGNC Symbol;Acc:HGNC:4453]	2262	106.815	-1.17969	0.429956	-0.722247	0.608882	-2.74374	0.00607437	0.0451672	73.6115	59.0288	38.6394	89.5967	170.535	129.041	142.822	151.243
PRR36	ENSG00000183248	protein_coding	proline rich 36 [Source:HGNC Symbol;Acc:HGNC:26172]	80164	229.281	-1.17371	0.302185	-1.00192	0.32826	-3.88407	0.000102721	0.00199794	145.569	98.6888	152.981	164.113	366.148	263.692	292.897	350.161
IQCD	ENSG00000166578	protein_coding	IQ motif containing D [Source:HGNC Symbol;Acc:HGNC:25168]	115811	313.545	-1.16694	0.296518	-1.00174	0.320677	-3.93547	8.30344e-05	0.00168251	148.877	266.552	130.112	228.871	396.243	494.844	435.162	407.699
SEMA6B	ENSG00000167680	protein_coding	semaphorin 6B [Source:HGNC Symbol;Acc:HGNC:10739]	10501	687.463	-1.1532	0.229243	-1.05854	0.238793	-5.03047	4.89269e-07	2.35775e-05	348.207	419.658	410.051	529.596	937.942	632.861	1102.41	1118.98
ATP1B2	ENSG00000129244	protein_coding	ATPase Na+/K+ transporting subunit beta 2 [Source:HGNC Symbol;Acc:HGNC:805]	482	905.025	-1.14435	0.168515	-1.0949	0.172145	-6.7908	1.11515e-11	1.69356e-09	576.486	531.26	532.278	609.435	1384.34	1336.41	1000.31	1269.68
HLA-DOA	ENSG00000204252	protein_coding	major histocompatibility complex, class II, DO alpha [Source:HGNC Symbol;Acc:HGNC:4936]	3111	441.074	-1.13807	0.248839	-1.02394	0.262091	-4.57353	4.79575e-06	0.000162032	274.596	261.94	246.031	319.354	652.045	396.099	667.248	711.281
C1orf226	ENSG00000239887	protein_coding	chromosome 1 open reading frame 226 [Source:HGNC Symbol;Acc:HGNC:34351]	400793	400.293	-1.13571	0.318992	-0.932675	0.353986	-3.56031	0.000370412	0.00544927	337.455	113.446	248.396	303.387	476.494	686.722	474.215	562.23
DDAH2	ENSG00000213722	protein_coding	dimethylarginine dimethylaminohydrolase 2 [Source:HGNC Symbol;Acc:HGNC:2716]	23564	684.904	-1.12803	0.190457	-1.06311	0.195916	-5.92275	3.166e-09	2.81661e-07	494.603	397.522	350.12	474.596	1038.26	825.861	959.03	939.242
GORASP1	ENSG00000114745	protein_coding	golgi reassembly stacking protein 1 [Source:HGNC Symbol;Acc:HGNC:16769]	64689	1937.35	-1.12769	0.14909	-1.08883	0.15141	-7.56385	3.91306e-14	9.33854e-12	1301.02	1088.34	1173.38	1311.13	2387.49	2180.23	2886.57	3170.63
IPMK	ENSG00000151151	protein_coding	inositol polyphosphate multikinase [Source:HGNC Symbol;Acc:HGNC:20739]	253430	1327.55	-1.11813	0.222448	-1.02633	0.231737	-5.02647	4.99592e-07	2.3998e-05	617.013	1056.06	931.289	742.499	1900.96	2571.84	1446.63	1354.06
HAPLN3	ENSG00000140511	protein_coding	hyaluronan and proteoglycan link protein 3 [Source:HGNC Symbol;Acc:HGNC:21446]	145864	971.559	-1.11514	0.198062	-1.04343	0.204432	-5.63028	1.79913e-08	1.36616e-06	706.34	461.163	559.089	722.983	1559.89	1033.45	1390.29	1339.27
PARM1	ENSG00000169116	protein_coding	prostate androgen-regulated mucin-like protein 1 [Source:HGNC Symbol;Acc:HGNC:24536]	25849	829.349	-1.11037	0.270294	-0.968452	0.289786	-4.10799	3.99114e-05	0.000924603	764.236	590.288	324.098	413.387	1625.1	1091.8	863.629	962.257
CDC42BPG	ENSG00000171219	protein_coding	CDC42 binding protein kinase gamma [Source:HGNC Symbol;Acc:HGNC:29829]	55561	510.922	-1.10879	0.251415	-0.988874	0.265679	-4.41019	1.03282e-05	0.000304478	324.221	204.756	450.267	317.58	616.935	701.309	733.08	739.228
CAMK2N2	ENSG00000163888	protein_coding	calcium/calmodulin dependent protein kinase II inhibitor 2 [Source:HGNC Symbol;Acc:HGNC:24197]	94032	278.833	-1.10723	0.358197	-0.82147	0.425313	-3.09113	0.00199395	0.0199064	119.929	213.057	249.185	123.306	461.447	205.343	445.762	412.631
STOX1	ENSG00000165730	protein_coding	storkhead box 1 [Source:HGNC Symbol;Acc:HGNC:23508]	219736	469.303	-1.10603	0.305637	-0.91552	0.337985	-3.61876	0.000296018	0.00458355	318.432	221.358	202.66	441.774	922.894	682.233	497.647	467.429
TMEM198	ENSG00000188760	protein_coding	transmembrane protein 198 [Source:HGNC Symbol;Acc:HGNC:33704]	130612	680.854	-1.10526	0.258352	-0.977646	0.274037	-4.27811	1.88491e-05	0.000492007	360.614	528.493	398.223	449.757	591.856	694.576	1148.16	1275.16
ATP6V0E1	ENSG00000113732	protein_coding	ATPase H+ transporting V0 subunit e1 [Source:HGNC Symbol;Acc:HGNC:863]	8992	2297.78	-1.10525	0.134399	-1.07334	0.136112	-8.22371	1.97307e-16	6.97025e-14	1508.62	1586.4	1488.01	1260.56	2643.29	3659.15	3124.8	3111.44
PRODH	ENSG00000100033	protein_coding	proline dehydrogenase 1 [Source:HGNC Symbol;Acc:HGNC:9453]	5625	345.514	-1.10514	0.356094	-0.828415	0.419335	-3.10352	0.00191234	0.0192708	257.227	82.087	278.361	262.58	321.007	513.919	529.447	519.487
ACOT7	ENSG00000097021	protein_coding	acyl-CoA thioesterase 7 [Source:HGNC Symbol;Acc:HGNC:24157]	11332	1739.41	-1.10373	0.161589	-1.05691	0.16481	-6.83047	8.46344e-12	1.3255e-09	1046.28	933.394	1265.64	1174.51	2387.49	1805.45	2663.97	2638.54
RPS6KA2	ENSG00000071242	protein_coding	ribosomal protein S6 kinase A2 [Source:HGNC Symbol;Acc:HGNC:10431]	6196	2348.48	-1.09563	0.157542	-1.05037	0.16056	-6.95448	3.5387e-12	5.84664e-10	1609.53	1033.93	1532.17	1811.45	3295.34	3073.42	3194.53	3237.48
UNC5B	ENSG00000107731	protein_coding	unc-5 netrin receptor B [Source:HGNC Symbol;Acc:HGNC:12568]	219699	4365.31	-1.09182	0.141006	-1.05602	0.143077	-7.74307	9.7041e-15	2.70187e-12	2376.25	3321.29	2498.94	2971.77	4754.91	5636.28	6470.52	6892.52
ULBP1	ENSG00000111981	protein_coding	UL16 binding protein 1 [Source:HGNC Symbol;Acc:HGNC:14893]	80329	1187.4	-1.08563	0.205286	-1.00665	0.212869	-5.28837	1.23414e-07	7.19196e-06	760.928	893.734	647.407	734.515	1830.74	2160.03	1197.25	1274.61
SYT3	ENSG00000213023	protein_coding	synaptotagmin 3 [Source:HGNC Symbol;Acc:HGNC:11511]	84258	441.033	-1.07933	0.288776	-0.909756	0.314253	-3.7376	0.000185783	0.00313145	220.834	320.969	358.006	241.29	315.991	653.059	705.185	712.925
ZNF385C	ENSG00000187595	protein_coding	zinc finger protein 385C [Source:HGNC Symbol;Acc:HGNC:33722]	201181	303.913	-1.07544	0.336908	-0.822023	0.391562	-3.1921	0.00141242	0.015147	287.002	201.989	116.707	171.209	596.872	401.71	363.193	292.623
SLC6A17	ENSG00000197106	protein_coding	solute carrier family 6 member 17 [Source:HGNC Symbol;Acc:HGNC:31399]	388662	159.549	-1.07112	0.368389	-0.75174	0.452869	-2.90759	0.00364225	0.0310914	95.116	113.446	110.398	96.6934	135.425	175.047	251.613	298.65
ANK1	ENSG00000029534	protein_coding	ankyrin 1 [Source:HGNC Symbol;Acc:HGNC:492]	286	1403.19	-1.06997	0.16221	-1.02149	0.16556	-6.59619	4.21859e-11	5.92771e-09	947.024	1015.48	731.783	936.773	1625.1	1696.61	2103.84	2168.91
EPPK1	ENSG00000261150	protein_coding	epiplakin 1 [Source:HGNC Symbol;Acc:HGNC:15577]	83481	2833.55	-1.06464	0.361465	-0.763014	0.440162	-2.94536	0.0032258	0.0287322	1653.36	852.229	2580.96	2247.9	2994.39	3542.45	4889.43	3907.66
DCDC1	ENSG00000170959	protein_coding	doublecortin domain containing 1 [Source:HGNC Symbol;Acc:HGNC:20625]	341019	119.166	-1.05705	0.379431	-0.684169	0.4956	-2.78589	0.00533813	0.0415203	82.7095	81.1647	83.5873	60.3225	185.582	179.535	146.17	134.256
SGSM1	ENSG00000167037	protein_coding	small G protein signaling modulator 1 [Source:HGNC Symbol;Acc:HGNC:29410]	129049	470.819	-1.05667	0.242824	-0.939141	0.257251	-4.35159	1.35152e-05	0.000376997	414.375	225.97	271.264	307.822	717.249	657.547	627.079	545.243
IGFBP5	ENSG00000115461	protein_coding	insulin like growth factor binding protein 5 [Source:HGNC Symbol;Acc:HGNC:5474]	3488	1982.73	-1.05271	0.150055	-1.01116	0.152688	-7.01549	2.29141e-12	4.00596e-10	1257.19	1259.9	1365.79	1293.39	1941.09	2838.9	2772.76	3132.82
LHFPL6	ENSG00000183722	protein_coding	LHFPL tetraspan subfamily member 6 [Source:HGNC Symbol;Acc:HGNC:6586]	10186	862.177	-1.05241	0.228522	-0.949363	0.240289	-4.60529	4.11887e-06	0.000143019	424.3	460.24	809.062	542.015	1489.67	1127.7	980.788	1063.63
RELB	ENSG00000104856	protein_coding	RELB proto-oncogene, NF-kB subunit [Source:HGNC Symbol;Acc:HGNC:9956]	5971	180.997	-1.05114	0.368077	-0.717665	0.46027	-2.85575	0.00429347	0.0351401	84.3637	100.533	173.483	116.21	155.488	293.989	248.823	275.087
ARHGAP27	ENSG00000159314	protein_coding	Rho GTPase activating protein 27 [Source:HGNC Symbol;Acc:HGNC:31813]	201176	873.836	-1.04959	0.241901	-0.934181	0.255738	-4.33893	1.43177e-05	0.000396439	609.569	468.541	386.394	819.676	867.721	1098.53	1375.78	1364.48
NLGN3	ENSG00000196338	protein_coding	neuroligin 3 [Source:HGNC Symbol;Acc:HGNC:14289]	54413	211.981	-1.04868	0.37128	-0.703811	0.470383	-2.8245	0.0047354	0.0375907	157.975	109.757	88.3187	200.484	170.535	354.582	272.255	341.941
RPL22L1	ENSG00000163584	protein_coding	ribosomal protein L22 like 1 [Source:HGNC Symbol;Acc:HGNC:27610]	200916	6572.65	-1.0472	0.136099	-1.01307	0.138208	-7.69442	1.42142e-14	3.74931e-12	4447.29	4442.84	4492.42	3744.43	10919.2	9616.35	8218.42	6700.18
PLXNA2	ENSG00000076356	protein_coding	plexin A2 [Source:HGNC Symbol;Acc:HGNC:9100]	5362	508.249	-1.0462	0.254613	-0.91413	0.27235	-4.10896	3.97438e-05	0.000922142	296.927	263.785	275.996	484.354	862.706	658.669	642.143	581.409
ARHGAP23	ENSG00000275832	protein_coding	Rho GTPase activating protein 23 [Source:HGNC Symbol;Acc:HGNC:29293]	57636	446.589	-1.04182	0.266189	-0.895054	0.286801	-3.91383	9.08429e-05	0.00180904	385.426	201.067	226.317	355.725	566.778	717.018	571.847	548.53
RASL10B	ENSG00000270885	protein_coding	RAS like family 10 member B [Source:HGNC Symbol;Acc:HGNC:30295]	91608	404.765	-1.03923	0.277018	-0.879104	0.300504	-3.75149	0.000175788	0.00299151	310.161	213.057	310.692	233.306	315.991	580.123	657.764	617.028
SCD5	ENSG00000145284	protein_coding	stearoyl-CoA desaturase 5 [Source:HGNC Symbol;Acc:HGNC:21088]	79966	884.552	-1.03849	0.170509	-0.983741	0.175013	-6.09051	1.1255e-09	1.09883e-07	678.218	592.133	529.912	509.193	1384.34	1114.24	1125.28	1143.09
SCN4B	ENSG00000177098	protein_coding	sodium voltage-gated channel beta subunit 4 [Source:HGNC Symbol;Acc:HGNC:10592]	6330	380.179	-1.02973	0.259047	-0.889538	0.278131	-3.97507	7.03595e-05	0.00147539	295.273	194.611	312.27	196.935	531.667	428.64	511.036	570.998
WIPI1	ENSG00000070540	protein_coding	WD repeat domain, phosphoinositide interacting 1 [Source:HGNC Symbol;Acc:HGNC:25471]	55062	567.112	-1.02918	0.189306	-0.959459	0.195384	-5.43659	5.43084e-08	3.66156e-06	437.534	366.163	330.406	361.048	697.187	775.367	788.312	780.875
ENPP3	ENSG00000154269	protein_coding	ectonucleotide pyrophosphatase/phosphodiesterase 3 [Source:HGNC Symbol;Acc:HGNC:3358]	5169	239.334	-1.02563	0.343037	-0.740515	0.412304	-2.98984	0.00279123	0.0257629	89.3263	153.106	216.065	168.548	411.29	343.361	296.245	236.728
BEX2	ENSG00000133134	protein_coding	brain expressed X-linked 2 [Source:HGNC Symbol;Acc:HGNC:30933]	84707	6904.07	-1.02289	0.112445	-0.997304	0.113621	-9.09681	9.30225e-20	4.82273e-17	4821.14	4214.11	4654.08	4515.32	10392.6	7426.02	9387.78	9821.49
FBXL16	ENSG00000127585	protein_coding	F-box and leucine rich repeat protein 16 [Source:HGNC Symbol;Acc:HGNC:14150]	146330	403.141	-1.02029	0.295525	-0.827346	0.329172	-3.45246	0.000555501	0.00733271	134.817	338.494	272.053	318.467	596.872	469.035	491.51	603.877
FAM78A	ENSG00000126882	protein_coding	family with sequence similarity 78 member A [Source:HGNC Symbol;Acc:HGNC:25465]	286336	370.478	-1.02025	0.271505	-0.864452	0.293987	-3.75775	0.000171448	0.00294597	259.708	227.814	241.299	258.145	280.881	513.919	589.142	592.917
IGF2BP1	ENSG00000159217	protein_coding	insulin like growth factor 2 mRNA binding protein 1 [Source:HGNC Symbol;Acc:HGNC:28866]	10642	16890.1	-1.01931	0.0919811	-1.00793	0.0926529	-11.0818	1.53814e-28	2.10236e-25	11040.9	12358.2	10521	10713.5	23137.6	25041.8	21960.6	20347.7
TMEM86A	ENSG00000151117	protein_coding	transmembrane protein 86A [Source:HGNC Symbol;Acc:HGNC:26890]	144110	372.211	-1.01617	0.313498	-0.792498	0.357618	-3.24139	0.00118947	0.0133628	124.891	308.057	266.533	285.645	526.652	352.338	497.089	616.48
APOE	ENSG00000130203	protein_coding	apolipoprotein E [Source:HGNC Symbol;Acc:HGNC:613]	348	838.929	-1.0152	0.268121	-0.861209	0.29094	-3.78636	0.000152868	0.00269923	494.603	411.357	428.976	883.547	1349.23	704.675	1231.28	1207.75
LRRC8A	ENSG00000136802	protein_coding	leucine rich repeat containing 8 VRAC subunit A [Source:HGNC Symbol;Acc:HGNC:19027]	56262	1465.57	-1.01326	0.148309	-0.970956	0.151138	-6.83206	8.37026e-12	1.3247e-09	1047.1	940.772	827.199	1073.39	1880.9	1699.97	2074.27	2180.97
VPS4B	ENSG00000119541	protein_coding	vacuolar protein sorting 4 homolog B [Source:HGNC Symbol;Acc:HGNC:10895]	9525	1788.56	-1.00804	0.178066	-0.945514	0.183469	-5.66107	1.5043e-08	1.15985e-06	1119.89	1196.26	1295.6	1131.05	2743.6	3099.22	1936.47	1786.42
MYH10	ENSG00000133026	protein_coding	myosin heavy chain 10 [Source:HGNC Symbol;Acc:HGNC:7568]	4628	16388.7	-1.00402	0.0788495	-0.992743	0.0792695	-12.7334	3.85906e-37	1.93403e-33	10425.5	11252.4	11151.8	10775.6	23273	22826.8	20672.4	20732.4
CFL1	ENSG00000172757	protein_coding	cofilin 1 [Source:HGNC Symbol;Acc:HGNC:1874]	1072	13855	-1.00314	0.0978509	-0.984394	0.0985958	-10.2517	1.16237e-24	1.16508e-21	9448.74	8715.98	10129.8	8613.7	16832.8	16839.3	20416.3	19843.5
FDXR	ENSG00000161513	protein_coding	ferredoxin reductase [Source:HGNC Symbol;Acc:HGNC:3642]	2232	2387.12	-0.998717	0.190998	-0.925263	0.197735	-5.22895	1.70479e-07	9.56398e-06	1726.98	1242.37	1700.13	1705	2919.16	2024.26	3847.28	3931.77
APBA1	ENSG00000107282	protein_coding	amyloid beta precursor protein binding family A member 1 [Source:HGNC Symbol;Acc:HGNC:578]	320	362.067	-0.992687	0.261151	-0.843849	0.282438	-3.8012	0.000143996	0.00259279	253.918	252.717	165.597	298.951	421.321	568.902	477.562	457.565
BAX	ENSG00000087088	protein_coding	BCL2 associated X, apoptosis regulator [Source:HGNC Symbol;Acc:HGNC:959]	581	3767.45	-0.989942	0.112891	-0.96473	0.1141	-8.76901	1.80252e-18	8.21238e-16	2690.54	2681.2	2170.9	2558.38	4769.96	4561.31	5380.94	5326.39
APLP1	ENSG00000105290	protein_coding	amyloid beta precursor like protein 1 [Source:HGNC Symbol;Acc:HGNC:597]	333	1741.15	-0.987993	0.181177	-0.921764	0.187005	-5.4532	4.94701e-08	3.39627e-06	1115.75	1335.53	1114.23	1101.77	2517.9	1491.26	2514.45	2738.27
DPP7	ENSG00000176978	protein_coding	dipeptidyl peptidase 7 [Source:HGNC Symbol;Acc:HGNC:14892]	29952	702.694	-0.987488	0.236567	-0.867599	0.251351	-4.17424	2.98983e-05	0.000733198	321.74	419.658	576.437	569.515	867.721	718.14	1000.31	1148.02
MAPK8IP2	ENSG00000008735	protein_coding	mitogen-activated protein kinase 8 interacting protein 2 [Source:HGNC Symbol;Acc:HGNC:6883]	23542	4449.48	-0.986651	0.117103	-0.959881	0.11843	-8.4255	3.5922e-17	1.38484e-14	2910.55	2766.98	2968.14	3310.64	5010.72	5537.54	6379.02	6712.24
ALDH1A3	ENSG00000184254	protein_coding	aldehyde dehydrogenase 1 family member A3 [Source:HGNC Symbol;Acc:HGNC:409]	220	1135.96	-0.984848	0.207001	-0.896436	0.216024	-4.75769	1.9582e-06	7.68709e-05	853.563	567.23	711.281	925.241	1138.57	2015.28	1457.23	1419.27
UPK3BL2	ENSG00000284981	protein_coding	uroplakin 3B like 2 [Source:HGNC Symbol;Acc:HGNC:53444]	107983993	263.03	-0.983904	0.325939	-0.72451	0.383425	-3.01868	0.00253882	0.0240222	139.779	164.174	222.374	184.516	215.676	517.285	314.655	345.777
NPTN	ENSG00000156642	protein_coding	neuroplastin [Source:HGNC Symbol;Acc:HGNC:17867]	27020	4163.67	-0.983154	0.110318	-0.957718	0.111553	-8.91199	5.01241e-19	2.43102e-16	2900.62	2897.02	2766.27	2607.17	6324.84	5813.57	4919	5080.89
USH1G	ENSG00000182040	protein_coding	USH1 protein network component sans [Source:HGNC Symbol;Acc:HGNC:16356]	124590	409.567	-0.982697	0.251342	-0.846516	0.269496	-3.9098	9.23724e-05	0.00183464	238.204	332.037	258.648	279.435	376.18	526.262	581.889	683.882
GPRIN1	ENSG00000169258	protein_coding	G protein regulated inducer of neurite outgrowth 1 [Source:HGNC Symbol;Acc:HGNC:24835]	114787	3942.54	-0.98144	0.109589	-0.958213	0.110747	-8.95565	3.37735e-19	1.69262e-16	2473.84	2529.02	2491.85	3107.5	5366.83	4893.45	5229.75	5448.04
ELAVL2	ENSG00000107105	protein_coding	ELAV like RNA binding protein 2 [Source:HGNC Symbol;Acc:HGNC:3313]	1993	623.806	-0.980085	0.248447	-0.846503	0.266862	-3.94484	7.98537e-05	0.00162857	277.904	439.027	505.467	451.532	968.036	1031.2	705.185	612.096
H2AW	ENSG00000181218	protein_coding	H2A.W histone [Source:HGNC Symbol;Acc:HGNC:20507]	92815	483.201	-0.977896	0.274127	-0.809374	0.300722	-3.56731	0.00036067	0.00534253	304.371	258.251	421.879	320.242	566.778	399.466	831.828	762.792
SDSL	ENSG00000139410	protein_coding	serine dehydratase like [Source:HGNC Symbol;Acc:HGNC:30404]	113675	607.245	-0.976606	0.217944	-0.876614	0.229168	-4.48099	7.42979e-06	0.000234186	392.043	391.988	507.832	344.193	847.658	594.71	907.145	872.388
C1R	ENSG00000159403	protein_coding	complement C1r [Source:HGNC Symbol;Acc:HGNC:1246]	715	561.74	-0.975988	0.199438	-0.893868	0.207352	-4.89368	9.89675e-07	4.25136e-05	360.614	356.018	369.834	434.677	596.872	848.303	730.291	797.314
TP53INP2	ENSG00000078804	protein_coding	tumor protein p53 inducible nuclear protein 2 [Source:HGNC Symbol;Acc:HGNC:16104]	58476	783.729	-0.975339	0.22464	-0.867866	0.236722	-4.34179	1.41328e-05	0.0003921	429.263	574.609	605.614	515.403	657.061	979.588	1243	1265.29
SKAP2	ENSG00000005020	protein_coding	src kinase associated phosphoprotein 2 [Source:HGNC Symbol;Acc:HGNC:15687]	8935	2294.74	-0.966706	0.128506	-0.933669	0.130572	-7.52266	5.36745e-14	1.24153e-11	1517.72	1628.83	1361.05	1695.24	3395.65	3239.49	2779.46	2740.46
TMEM245	ENSG00000106771	protein_coding	transmembrane protein 245 [Source:HGNC Symbol;Acc:HGNC:1363]	23731	8001.2	-0.966253	0.101465	-0.946211	0.102434	-9.52306	1.68159e-21	1.14921e-18	4831.06	5894.58	5624.01	5308.38	11390.7	11392.6	10158.2	9409.96
OTUD7A	ENSG00000169918	protein_coding	OTU deubiquitinase 7A [Source:HGNC Symbol;Acc:HGNC:20718]	161725	413.997	-0.963147	0.253688	-0.819176	0.274495	-3.79658	0.000146703	0.00261834	203.465	379.076	243.665	293.629	631.982	536.361	533.352	490.444
VLDLR	ENSG00000147852	protein_coding	very low density lipoprotein receptor [Source:HGNC Symbol;Acc:HGNC:12698]	7436	1139.69	-0.962337	0.162606	-0.908435	0.167099	-5.91821	3.25473e-09	2.87852e-07	702.204	730.482	786.982	859.596	1855.82	1509.22	1363.51	1309.68
PSME1	ENSG00000092010	protein_coding	proteasome activator subunit 1 [Source:HGNC Symbol;Acc:HGNC:9568]	5720	3477.13	-0.959948	0.142895	-0.917874	0.145776	-6.71788	1.8439e-11	2.69156e-09	1885.78	2363.92	2549.41	2633.79	5447.08	3667	4613.27	4656.76
SPTB	ENSG00000070182	protein_coding	spectrin beta, erythrocytic [Source:HGNC Symbol;Acc:HGNC:11274]	6710	1656.38	-0.95433	0.14541	-0.910743	0.148433	-6.56303	5.2726e-11	7.09797e-09	1071.92	928.782	1215.17	1290.72	2337.33	1925.51	2230.48	2251.11
KRT17	ENSG00000128422	protein_coding	keratin 17 [Source:HGNC Symbol;Acc:HGNC:6427]	3872	363.69	-0.953873	0.34487	-0.631975	0.432799	-2.76589	0.00567674	0.0431876	346.553	202.912	283.093	164.113	255.802	370.291	590.816	695.938
MT1X	ENSG00000187193	protein_coding	metallothionein 1X [Source:HGNC Symbol;Acc:HGNC:7405]	4501	417.966	-0.949455	0.227532	-0.835313	0.241728	-4.17284	3.00831e-05	0.000735447	276.25	312.668	227.894	321.129	606.903	586.855	549.531	462.497
GNG4	ENSG00000168243	protein_coding	G protein subunit gamma 4 [Source:HGNC Symbol;Acc:HGNC:4407]	2786	4140.39	-0.948189	0.0935057	-0.93048	0.0942475	-10.1404	3.65445e-24	3.23204e-21	3002.36	2735.62	2905.05	2668.38	5256.49	5726.05	5300.05	5529.14
EPHX2	ENSG00000120915	protein_coding	epoxide hydrolase 2 [Source:HGNC Symbol;Acc:HGNC:3402]	2053	781.243	-0.94704	0.219317	-0.842393	0.231332	-4.31814	1.57347e-05	0.000430129	355.651	489.755	591.42	701.693	887.784	1141.17	1024.86	1057.61
GNAO1	ENSG00000087258	protein_coding	G protein subunit alpha o1 [Source:HGNC Symbol;Acc:HGNC:4389]	2775	621.811	-0.944249	0.213898	-0.844365	0.224974	-4.41449	1.01246e-05	0.000299065	468.136	527.57	376.143	331.774	777.438	704.675	840.197	948.558
GFRA1	ENSG00000151892	protein_coding	GDNF family receptor alpha 1 [Source:HGNC Symbol;Acc:HGNC:4243]	2674	529.439	-0.943739	0.26469	-0.781667	0.290136	-3.56545	0.000363235	0.00537265	320.086	206.601	417.937	502.096	757.375	685.6	676.732	669.087
STMN3	ENSG00000197457	protein_coding	stathmin 3 [Source:HGNC Symbol;Acc:HGNC:15926]	50861	1569.05	-0.942867	0.17192	-0.881019	0.177013	-5.48433	4.15047e-08	2.92969e-06	1024.77	846.695	1273.52	1161.21	1625.1	1934.49	2267.3	2419.34
NELL2	ENSG00000184613	protein_coding	neural EGFL like 2 [Source:HGNC Symbol;Acc:HGNC:7751]	4753	433.485	-0.941783	0.294598	-0.729225	0.335792	-3.19684	0.0013894	0.0149639	239.858	248.106	339.869	353.951	782.454	310.82	547.3	645.523
ZFHX2	ENSG00000136367	protein_coding	zinc finger homeobox 2 [Source:HGNC Symbol;Acc:HGNC:20152]	85446	951.7	-0.941427	0.176253	-0.876027	0.181974	-5.34135	9.22562e-08	5.7317e-06	508.664	700.045	637.156	763.789	1168.67	1425.06	1182.19	1228.03
SLC48A1	ENSG00000211584	protein_coding	solute carrier family 48 member 1 [Source:HGNC Symbol;Acc:HGNC:26035]	55652	759.235	-0.941201	0.26803	-0.77431	0.294462	-3.51155	0.000445507	0.00623668	365.576	400.289	693.144	628.064	687.155	776.489	1185.54	1337.63
BSPRY	ENSG00000119411	protein_coding	B-box and SPRY domain containing [Source:HGNC Symbol;Acc:HGNC:18232]	54836	327.636	-0.941022	0.264684	-0.781064	0.290119	-3.55526	0.000377599	0.00551721	169.555	191.844	288.613	245.725	461.447	467.913	387.74	408.247
SLC1A4	ENSG00000115902	protein_coding	solute carrier family 1 member 4 [Source:HGNC Symbol;Acc:HGNC:10942]	6509	3125.46	-0.933716	0.147087	-0.888862	0.150342	-6.34807	2.18034e-10	2.48344e-08	2539.18	1889.85	1961.94	2190.24	4825.13	3125.03	4188.71	4283.58
LTBP2	ENSG00000119681	protein_coding	latent transforming growth factor beta binding protein 2 [Source:HGNC Symbol;Acc:HGNC:6715]	4053	743.455	-0.932169	0.240382	-0.801194	0.258165	-3.87786	0.000105378	0.00203646	682.354	324.659	397.434	639.596	1013.18	970.612	906.587	1013.22
BMERB1	ENSG00000166780	protein_coding	bMERB domain containing 1 [Source:HGNC Symbol;Acc:HGNC:19213]	89927	198.401	-0.928807	0.335768	-0.621706	0.418293	-2.76621	0.00567111	0.0431876	114.139	198.3	136.421	97.5805	260.818	300.721	232.086	247.14
CRELD1	ENSG00000163703	protein_coding	cysteine rich with EGF like domains 1 [Source:HGNC Symbol;Acc:HGNC:14630]	78987	233.473	-0.92866	0.316515	-0.66663	0.376511	-2.93402	0.00334604	0.0294292	187.751	152.184	151.403	150.806	310.975	430.884	210.886	272.895
DACT3	ENSG00000197380	protein_coding	dishevelled binding antagonist of beta catenin 3 [Source:HGNC Symbol;Acc:HGNC:30745]	147906	327.629	-0.919521	0.267699	-0.748363	0.29551	-3.43491	0.000592749	0.0077361	173.69	222.28	313.847	197.822	396.243	451.082	415.077	450.99
ANKRD52	ENSG00000139645	protein_coding	ankyrin repeat domain 52 [Source:HGNC Symbol;Acc:HGNC:26614]	283373	7196.59	-0.917418	0.0978405	-0.897365	0.0987314	-9.37667	6.80879e-21	4.09481e-18	5129.65	5388.23	4737.67	4689.19	8662.17	8891.47	9501.59	10572.8
GDAP1	ENSG00000104381	protein_coding	ganglioside induced differentiation associated protein 1 [Source:HGNC Symbol;Acc:HGNC:15968]	54332	2726.08	-0.917317	0.12246	-0.886061	0.124406	-7.49074	6.84871e-14	1.53687e-11	1825.4	1877.85	2102.3	1727.18	4178.1	3338.23	3497.47	3262.14
DPP3	ENSG00000254986	protein_coding	dipeptidyl peptidase 3 [Source:HGNC Symbol;Acc:HGNC:3008]	10072	979.793	-0.916867	0.155984	-0.864875	0.159959	-5.87795	4.15388e-09	3.56877e-07	770.853	601.356	632.425	710.564	1268.98	1182.69	1360.16	1311.32
CD82	ENSG00000085117	protein_coding	CD82 molecule [Source:HGNC Symbol;Acc:HGNC:6210]	3732	219.428	-0.915625	0.335876	-0.59859	0.421309	-2.72608	0.00640913	0.0468911	194.367	191.844	108.033	117.097	225.708	250.227	348.129	320.022
LRFN3	ENSG00000126243	protein_coding	leucine rich repeat and fibronectin type III domain containing 3 [Source:HGNC Symbol;Acc:HGNC:28370]	79414	632.914	-0.914284	0.192911	-0.832656	0.201071	-4.73942	2.14334e-06	8.28409e-05	385.426	379.998	540.952	450.645	777.438	866.257	802.26	860.332
SCN2A	ENSG00000136531	protein_coding	sodium voltage-gated channel alpha subunit 2 [Source:HGNC Symbol;Acc:HGNC:10588]	6326	407.142	-0.910913	0.335674	-0.578546	0.427703	-2.71368	0.00665398	0.0480262	365.576	370.775	175.06	211.129	877.753	391.611	398.898	466.333
FOXN4	ENSG00000139445	protein_coding	forkhead box N4 [Source:HGNC Symbol;Acc:HGNC:21399]	121643	691.396	-0.909044	0.258277	-0.750448	0.282621	-3.51965	0.000432115	0.00609804	559.117	322.814	402.165	645.806	581.825	979.588	939.503	1100.35
NEDD4L	ENSG00000049759	protein_coding	NEDD4 like E3 ubiquitin protein ligase [Source:HGNC Symbol;Acc:HGNC:7728]	23327	1969.02	-0.908961	0.14866	-0.861842	0.15226	-6.11436	9.69461e-10	9.52669e-08	1111.62	1541.21	1495.9	1316.45	2858.97	2847.88	2319.19	2260.98
MAP3K12	ENSG00000139625	protein_coding	mitogen-activated protein kinase kinase kinase 12 [Source:HGNC Symbol;Acc:HGNC:6851]	7786	717.268	-0.907231	0.178382	-0.837569	0.184899	-5.08589	3.65913e-07	1.83997e-05	574.831	498.056	490.484	428.467	1023.21	824.739	932.808	965.545
LRRN2	ENSG00000170382	protein_coding	leucine rich repeat neuronal 2 [Source:HGNC Symbol;Acc:HGNC:16914]	10446	345.387	-0.906086	0.282722	-0.707293	0.31861	-3.20487	0.00135124	0.0146158	183.615	214.902	305.961	262.58	295.928	562.169	481.467	456.469
NYNRIN	ENSG00000205978	protein_coding	NYN domain and retroviral integrase containing [Source:HGNC Symbol;Acc:HGNC:20165]	57523	2245.79	-0.90355	0.150157	-0.855212	0.153635	-6.01737	1.77276e-09	1.63518e-07	1789.01	1605.77	1433.6	1447.74	2171.81	3010.58	3142.09	3365.71
PPM1N	ENSG00000213889	protein_coding	protein phosphatase, Mg2+/Mn2+ dependent 1N (putative) [Source:HGNC Symbol;Acc:HGNC:26845]	147699	683.774	-0.902183	0.221212	-0.789833	0.235295	-4.07837	4.5352e-05	0.00103627	365.576	476.842	426.611	633.386	1048.29	711.408	848.565	959.517
WDTC1	ENSG00000142784	protein_coding	WD and tetratricopeptide repeats 1 [Source:HGNC Symbol;Acc:HGNC:29175]	23038	3066.26	-0.897892	0.125073	-0.864602	0.127054	-7.17895	7.02498e-13	1.33697e-10	2396.92	2184.99	2088.89	1907.26	3596.28	3566.02	4230	4559.76
COL5A1	ENSG00000130635	protein_coding	collagen type V alpha 1 chain [Source:HGNC Symbol;Acc:HGNC:2209]	1289	1576.93	-0.891205	0.163128	-0.832815	0.167952	-5.46323	4.67536e-08	3.25436e-06	1285.31	789.511	1130.79	1217.1	1905.98	2034.36	2097.7	2154.67
DGAT2	ENSG00000062282	protein_coding	diacylglycerol O-acyltransferase 2 [Source:HGNC Symbol;Acc:HGNC:16940]	84649	281.908	-0.890397	0.322996	-0.590375	0.399686	-2.75668	0.00583915	0.0438082	141.433	159.562	203.448	282.983	456.431	244.617	348.129	418.659
MT-ND6	ENSG00000198695	protein_coding	mitochondrially encoded NADH:ubiquinone oxidoreductase core subunit 6 [Source:HGNC Symbol;Acc:HGNC:7462]	4541	14070.7	-0.878919	0.31616	-0.595561	0.385546	-2.77998	0.00543618	0.0418929	9811.83	9882.72	8692.29	11268.8	12820.2	10337.9	24480.1	25271.9
BTG2	ENSG00000159388	protein_coding	BTG anti-proliferation factor 2 [Source:HGNC Symbol;Acc:HGNC:1131]	7832	2468.47	-0.878249	0.117523	-0.848768	0.119249	-7.47297	7.84062e-14	1.70183e-11	1913.9	1844.65	1637.84	1554.19	3435.78	3024.04	3079.05	3258.3
XK	ENSG00000047597	protein_coding	X-linked Kx blood group [Source:HGNC Symbol;Acc:HGNC:12811]	7504	432.23	-0.878208	0.295109	-0.644411	0.344431	-2.97588	0.00292149	0.0266533	188.578	417.814	380.874	226.209	722.265	510.553	553.436	458.113
MORF4L1	ENSG00000185787	protein_coding	mortality factor 4 like 1 [Source:HGNC Symbol;Acc:HGNC:16989]	10933	21248.1	-0.876898	0.107512	-0.853342	0.108836	-8.15625	3.4558e-16	1.15462e-13	16651.1	13465	16003	13789	31167.8	29750.1	24929.2	24229.6
CHAC1	ENSG00000128965	protein_coding	ChaC glutathione specific gamma-glutamylcyclotransferase 1 [Source:HGNC Symbol;Acc:HGNC:28680]	79094	1719.32	-0.874498	0.160982	-0.816953	0.165795	-5.43228	5.56399e-08	3.71798e-06	1400.27	975.821	1458.84	1016.61	2322.28	2057.92	2145.12	2377.7
TMCC2	ENSG00000133069	protein_coding	transmembrane and coiled-coil domain family 2 [Source:HGNC Symbol;Acc:HGNC:24239]	9911	1014.48	-0.873196	0.165096	-0.812234	0.170278	-5.28902	1.2297e-07	7.19196e-06	717.092	602.279	775.943	773.547	1218.82	1455.36	1142.58	1430.23
NADK	ENSG00000008130	protein_coding	NAD kinase [Source:HGNC Symbol;Acc:HGNC:29831]	65220	4467.4	-0.870915	0.107657	-0.845749	0.108981	-8.08973	5.9796e-16	1.95442e-13	2760.84	3114.69	3276.46	3486.29	5672.79	5244.67	6144.71	6038.77
KAZALD1	ENSG00000107821	protein_coding	Kazal type serine peptidase inhibitor domain 1 [Source:HGNC Symbol;Acc:HGNC:25460]	81621	747.411	-0.870391	0.24845	-0.717709	0.271897	-3.50328	0.00045957	0.00638009	584.757	289.61	590.631	644.918	1143.59	751.803	994.735	979.245
POLR2J3	ENSG00000285437	protein_coding	RNA polymerase II subunit J3 [Source:HGNC Symbol;Acc:HGNC:33853]	548644	2288.79	-0.870333	0.150178	-0.820386	0.154058	-5.79532	6.81894e-09	5.66424e-07	1310.12	1601.16	1858.63	1700.56	3039.53	3572.75	2640.54	2587.03
SPATA18	ENSG00000163071	protein_coding	spermatogenesis associated 18 [Source:HGNC Symbol;Acc:HGNC:29579]	132671	1312.35	-0.867358	0.195357	-0.778728	0.205058	-4.43987	9.00129e-06	0.000272303	1095.9	1046.84	659.236	907.499	1991.25	1979.37	1409.25	1409.41
MYOF	ENSG00000138119	protein_coding	myoferlin [Source:HGNC Symbol;Acc:HGNC:3656]	26509	269.653	-0.853862	0.306675	-0.585033	0.369513	-2.78425	0.00536509	0.0416224	170.382	166.941	188.466	243.064	315.991	504.942	292.897	274.539
LOXL4	ENSG00000138131	protein_coding	lysyl oxidase like 4 [Source:HGNC Symbol;Acc:HGNC:17171]	84171	362.416	-0.853353	0.289652	-0.623516	0.337084	-2.94613	0.00321777	0.0286946	308.507	147.572	247.608	329.112	471.479	437.617	406.709	550.722
GPR137B	ENSG00000077585	protein_coding	G protein-coupled receptor 137B [Source:HGNC Symbol;Acc:HGNC:11862]	7107	673.477	-0.852165	0.212101	-0.743901	0.225336	-4.01774	5.87594e-05	0.00128408	545.883	518.347	350.12	505.644	862.706	1068.23	758.744	778.135
PRRT3	ENSG00000163704	protein_coding	proline rich transmembrane protein 3 [Source:HGNC Symbol;Acc:HGNC:26591]	285368	712.979	-0.850463	0.225744	-0.725284	0.242237	-3.76737	0.000164975	0.00286034	510.318	512.813	355.64	659.999	837.627	730.483	1038.25	1058.7
GALNT5	ENSG00000136542	protein_coding	polypeptide N-acetylgalactosaminyltransferase 5 [Source:HGNC Symbol;Acc:HGNC:4127]	11227	243.522	-0.84899	0.290895	-0.616312	0.338864	-2.91855	0.00351668	0.0304047	188.578	140.193	207.391	162.338	245.771	378.146	336.971	288.787
MYO15B	ENSG00000266714	protein_coding	myosin XVB [Source:HGNC Symbol;Acc:HGNC:14083]	80022	1736.57	-0.848115	0.17763	-0.774482	0.184555	-4.77461	1.80057e-06	7.1241e-05	1363.05	1384.41	918.672	1307.58	1710.36	2228.48	2183.06	2796.9
NES	ENSG00000132688	protein_coding	nestin [Source:HGNC Symbol;Acc:HGNC:7756]	10763	1710.35	-0.848008	0.138134	-0.804864	0.14131	-6.13904	8.30221e-10	8.43153e-08	1176.96	1155.67	1156.82	1388.3	2487.8	1887.36	2126.16	2303.72
SH2D3A	ENSG00000125731	protein_coding	SH2 domain containing 3A [Source:HGNC Symbol;Acc:HGNC:16885]	10045	405.195	-0.847934	0.275608	-0.646663	0.312638	-3.07659	0.00209382	0.0206431	234.068	291.455	313.847	327.338	285.897	562.169	608.111	618.672
NMU	ENSG00000109255	protein_coding	neuromedin U [Source:HGNC Symbol;Acc:HGNC:7859]	10874	699.222	-0.846569	0.247974	-0.689904	0.272357	-3.41395	0.000640291	0.00819997	609.569	329.27	574.071	484.354	988.099	589.099	1078.98	940.338
MAST1	ENSG00000105613	protein_coding	microtubule associated serine/threonine kinase 1 [Source:HGNC Symbol;Acc:HGNC:19034]	22983	1218.63	-0.841183	0.164769	-0.778096	0.170435	-5.10524	3.30378e-07	1.68953e-05	770.026	780.287	1001.47	934.999	1750.49	1264.6	1563.23	1683.95
TENM3	ENSG00000218336	protein_coding	teneurin transmembrane protein 3 [Source:HGNC Symbol;Acc:HGNC:29944]	55714	1669.29	-0.830004	0.154844	-0.774337	0.159462	-5.36026	8.31033e-08	5.20607e-06	1355.61	1110.48	1120.54	1221.53	2046.42	2661.61	2070.92	1767.24
WASL	ENSG00000106299	protein_coding	WASP like actin nucleation promoting factor [Source:HGNC Symbol;Acc:HGNC:12735]	8976	2436.76	-0.828602	0.156649	-0.772343	0.161574	-5.28954	1.22623e-07	7.19196e-06	1831.19	1935.96	1700.13	1541.77	3676.53	3705.16	2649.47	2453.87
CNTN1	ENSG00000018236	protein_coding	contactin 1 [Source:HGNC Symbol;Acc:HGNC:2171]	1272	2066.49	-0.82852	0.173712	-0.757698	0.180679	-4.76951	1.84676e-06	7.28766e-05	1533.44	1579.02	1418.62	1405.16	3566.18	2899.49	2120.58	2009.45
SYTL1	ENSG00000142765	protein_coding	synaptotagmin like 1 [Source:HGNC Symbol;Acc:HGNC:15584]	84958	815.7	-0.827836	0.237105	-0.684427	0.257722	-3.49143	0.000480449	0.00661497	613.705	569.075	655.293	525.161	631.982	861.768	1229.61	1439
ABCA3	ENSG00000167972	protein_coding	ATP binding cassette subfamily A member 3 [Source:HGNC Symbol;Acc:HGNC:33]	21	6560.49	-0.822051	0.119909	-0.788277	0.121933	-6.85562	7.10039e-12	1.13568e-09	4008.93	4247.31	5242.34	5474.27	7593.82	7920.86	8978.28	9018.15
LRP1	ENSG00000123384	protein_coding	LDL receptor related protein 1 [Source:HGNC Symbol;Acc:HGNC:6692]	4035	5259.16	-0.820291	0.12882	-0.781902	0.131372	-6.36772	1.91853e-10	2.27127e-08	3753.36	3907.89	2996.53	4566.77	5968.72	6471.12	7103.74	7305.15
GPC2	ENSG00000213420	protein_coding	glypican 2 [Source:HGNC Symbol;Acc:HGNC:4450]	221914	455.034	-0.818678	0.257724	-0.640772	0.287898	-3.17657	0.00149027	0.0158236	488.813	250.873	295.71	284.758	501.573	567.78	631.542	619.22
LMOD1	ENSG00000163431	protein_coding	leiomodin 1 [Source:HGNC Symbol;Acc:HGNC:6647]	25802	581.892	-0.818494	0.240166	-0.6683	0.262958	-3.40804	0.000654319	0.00832996	330.011	363.396	507.044	484.354	762.391	509.431	849.681	848.825
RAP1GAP	ENSG00000076864	protein_coding	RAP1 GTPase activating protein [Source:HGNC Symbol;Acc:HGNC:9858]	5909	765.46	-0.816243	0.23634	-0.668205	0.257689	-3.45368	0.000552986	0.00731879	397.833	487.91	774.365	563.306	807.533	803.419	1070.05	1219.26
SV2A	ENSG00000159164	protein_coding	synaptic vesicle glycoprotein 2A [Source:HGNC Symbol;Acc:HGNC:20566]	9900	3064.18	-0.816123	0.123824	-0.780569	0.126061	-6.59097	4.36973e-11	6.02742e-09	2393.61	1876.01	2330.19	2289.59	3556.15	3625.49	3988.42	4454
NAP1L2	ENSG00000186462	protein_coding	nucleosome assembly protein 1 like 2 [Source:HGNC Symbol;Acc:HGNC:7638]	4674	765.793	-0.814262	0.20508	-0.709028	0.218198	-3.97046	7.17346e-05	0.00149381	481.37	525.726	517.295	684.838	1289.04	948.17	851.355	828.55
TCP11L2	ENSG00000166046	protein_coding	t-complex 11 like 2 [Source:HGNC Symbol;Acc:HGNC:28627]	255394	232.093	-0.813976	0.302019	-0.539055	0.366036	-2.69512	0.00703642	0.0495748	187.751	132.815	181.369	172.097	290.912	212.076	352.035	327.694
B4GALT1	ENSG00000086062	protein_coding	beta-1,4-galactosyltransferase 1 [Source:HGNC Symbol;Acc:HGNC:924]	2683	3858.55	-0.812037	0.111583	-0.783226	0.113199	-7.2774	3.40313e-13	7.00904e-11	3104.92	2543.77	2909	2650.64	4549.27	5566.71	4770.04	4774.02
PTGS2	ENSG00000073756	protein_coding	prostaglandin-endoperoxide synthase 2 [Source:HGNC Symbol;Acc:HGNC:9605]	5743	395.361	-0.811058	0.23694	-0.663941	0.259186	-3.42306	0.000619207	0.00801186	257.227	311.746	245.242	331.774	536.683	596.954	457.478	425.782
SUMF1	ENSG00000144455	protein_coding	sulfatase modifying factor 1 [Source:HGNC Symbol;Acc:HGNC:20376]	285362	696.608	-0.8102	0.223127	-0.682238	0.240838	-3.63112	0.000282198	0.00440586	436.706	672.375	533.066	377.016	1048.29	722.629	843.544	939.242
COQ10B	ENSG00000115520	protein_coding	coenzyme Q10B [Source:HGNC Symbol;Acc:HGNC:25819]	80219	898.563	-0.80986	0.178602	-0.733639	0.186398	-4.53444	5.77574e-06	0.000188369	541.748	754.462	730.206	583.709	1153.62	1252.26	1188.33	984.177
NPTX2	ENSG00000106236	protein_coding	neuronal pentraxin 2 [Source:HGNC Symbol;Acc:HGNC:7953]	4885	1231.23	-0.807812	0.167011	-0.74054	0.17326	-4.83689	1.31887e-06	5.44758e-05	1004.92	1013.64	660.024	902.176	1605.03	1460.97	1643.01	1560.11
JDP2	ENSG00000140044	protein_coding	Jun dimerization protein 2 [Source:HGNC Symbol;Acc:HGNC:17546]	122953	1183.26	-0.807018	0.19835	-0.708931	0.209681	-4.06867	4.72828e-05	0.00107387	931.31	1075.43	792.502	644.918	1514.75	1106.38	1696.02	1704.77
SLC2A11	ENSG00000133460	protein_coding	solute carrier family 2 member 11 [Source:HGNC Symbol;Acc:HGNC:14239]	66035	1177.75	-0.806956	0.163332	-0.742803	0.169055	-4.94058	7.78901e-07	3.46889e-05	770.026	807.035	968.351	883.547	1479.64	1207.37	1575.51	1730.53
RAPGEF3	ENSG00000079337	protein_coding	Rap guanine nucleotide exchange factor 3 [Source:HGNC Symbol;Acc:HGNC:16629]	10411	1010.73	-0.801989	0.204009	-0.697084	0.216508	-3.93115	8.45395e-05	0.00170088	669.947	641.016	956.523	685.725	1113.49	986.321	1434.36	1598.46
EHD2	ENSG00000024422	protein_coding	EH domain containing 2 [Source:HGNC Symbol;Acc:HGNC:3243]	30846	987.264	-0.800394	0.227912	-0.664661	0.247115	-3.51185	0.000444996	0.00623533	642.653	447.328	795.657	998.87	1118.51	1116.48	1283.17	1495.44
BEX5	ENSG00000184515	protein_coding	brain expressed X-linked 5 [Source:HGNC Symbol;Acc:HGNC:27990]	340542	591.299	-0.798231	0.2186	-0.674346	0.235435	-3.65157	0.000260646	0.00413378	472.272	530.337	410.051	309.596	872.737	677.745	710.206	747.448
BAIAP3	ENSG00000007516	protein_coding	BAI1 associated protein 3 [Source:HGNC Symbol;Acc:HGNC:948]	8938	355.415	-0.798198	0.240864	-0.642208	0.265304	-3.31389	0.000920066	0.01101	234.895	214.902	272.053	313.145	511.605	394.977	449.109	452.634
BLCAP	ENSG00000166619	protein_coding	BLCAP apoptosis inducing factor [Source:HGNC Symbol;Acc:HGNC:1055]	10904	2319.77	-0.798157	0.14883	-0.745134	0.153033	-5.36289	8.18988e-08	5.15209e-06	1314.25	1768.1	1778.99	1926.77	2487.8	2774.94	3206.81	3300.5
SCAF1	ENSG00000126461	protein_coding	SR-related CTD associated factor 1 [Source:HGNC Symbol;Acc:HGNC:30403]	58506	3884.88	-0.798151	0.144291	-0.748142	0.148114	-5.53153	3.17455e-08	2.30577e-06	3206.65	2293.82	2782.83	3079.11	4052.71	4338.02	5683.88	5642.03
SCN8A	ENSG00000196876	protein_coding	sodium voltage-gated channel alpha subunit 8 [Source:HGNC Symbol;Acc:HGNC:10596]	6334	1174.08	-0.797235	0.182323	-0.715254	0.190704	-4.37266	1.22742e-05	0.000352855	829.577	756.307	906.055	947.418	1153.62	1978.25	1379.69	1441.74
TRIM68	ENSG00000167333	protein_coding	tripartite motif containing 68 [Source:HGNC Symbol;Acc:HGNC:21161]	55128	1082.3	-0.794365	0.169994	-0.723142	0.176831	-4.67291	2.96959e-06	0.000110038	651.751	775.676	736.515	1001.53	1424.47	1270.21	1340.08	1458.18
SRRM3	ENSG00000177679	protein_coding	serine/arginine repetitive matrix 3 [Source:HGNC Symbol;Acc:HGNC:26729]	222183	662.129	-0.793546	0.240363	-0.637969	0.264584	-3.30145	0.00096187	0.0113159	689.798	367.086	375.354	505.644	862.706	657.547	917.187	921.707
PBXIP1	ENSG00000163346	protein_coding	PBX homeobox interacting protein 1 [Source:HGNC Symbol;Acc:HGNC:21199]	57326	1738.34	-0.791551	0.169826	-0.720544	0.176388	-4.66095	3.14746e-06	0.00011542	1370.5	1206.4	1133.16	1398.06	1625.1	1945.71	2562.99	2664.84
SCN4A	ENSG00000007314	protein_coding	sodium voltage-gated channel alpha subunit 4 [Source:HGNC Symbol;Acc:HGNC:10591]	6329	605.563	-0.790385	0.221239	-0.662754	0.238233	-3.57254	0.000353538	0.00526316	454.903	474.075	381.663	475.483	496.557	819.129	838.523	904.171
FMNL1	ENSG00000184922	protein_coding	formin like 1 [Source:HGNC Symbol;Acc:HGNC:1212]	752	521.889	-0.789206	0.265027	-0.589331	0.302117	-2.97784	0.00290291	0.0265321	373.02	283.154	367.469	505.644	727.281	408.442	731.964	778.135
TOR2A	ENSG00000160404	protein_coding	torsin family 2 member A [Source:HGNC Symbol;Acc:HGNC:11996]	27433	1102.84	-0.788674	0.2034	-0.681881	0.216174	-3.87744	0.00010556	0.00203734	549.191	791.355	1059.82	840.967	1168.67	1298.26	1523.62	1590.79
SEZ6L2	ENSG00000174938	protein_coding	seizure related 6 homolog like 2 [Source:HGNC Symbol;Acc:HGNC:30844]	26470	3209.55	-0.787425	0.162392	-0.722681	0.168161	-4.84892	1.24138e-06	5.19891e-05	2487.9	1926.74	2556.51	2463.46	3129.82	3339.35	4679.66	5092.95
ACBD7	ENSG00000176244	protein_coding	acyl-CoA binding domain containing 7 [Source:HGNC Symbol;Acc:HGNC:17715]	414149	1344	-0.786647	0.196562	-0.68797	0.208134	-4.00204	6.27988e-05	0.00135076	620.322	1207.32	946.271	1168.3	1850.8	1771.79	1578.86	1608.33
SLC6A9	ENSG00000196517	protein_coding	solute carrier family 6 member 9 [Source:HGNC Symbol;Acc:HGNC:11056]	6536	1967.45	-0.786629	0.155677	-0.727482	0.160618	-5.05295	4.35039e-07	2.11701e-05	1672.39	1410.24	1250.66	1458.39	1931.06	2330.59	2919.49	2766.76
BTBD9	ENSG00000183826	protein_coding	BTB domain containing 9 [Source:HGNC Symbol;Acc:HGNC:21228]	114781	661.428	-0.783874	0.239324	-0.628223	0.2635	-3.27536	0.00105526	0.0121952	558.289	305.29	525.969	557.096	717.249	1086.19	793.891	747.448
ZBTB22	ENSG00000236104	protein_coding	zinc finger and BTB domain containing 22 [Source:HGNC Symbol;Acc:HGNC:13085]	9278	581.647	-0.783694	0.189247	-0.692818	0.199381	-4.14113	3.45603e-05	0.000822399	392.043	394.755	407.685	513.628	772.423	692.332	751.491	728.817
NRP1	ENSG00000099250	protein_coding	neuropilin 1 [Source:HGNC Symbol;Acc:HGNC:8004]	8829	4479.13	-0.782858	0.108047	-0.753405	0.109647	-7.24555	4.30686e-13	8.7505e-11	3324.1	2966.2	3595.04	3268.95	6284.71	5930.27	5396.01	5067.74
HCN2	ENSG00000099822	protein_coding	hyperpolarization activated cyclic nucleotide gated potassium and sodium channel 2 [Source:HGNC Symbol;Acc:HGNC:4846]	610	843.66	-0.780005	0.199546	-0.677437	0.211693	-3.90891	9.27149e-05	0.00183901	583.929	774.754	663.967	464.838	998.13	904.408	1212.87	1146.38
SNN	ENSG00000184602	protein_coding	stannin [Source:HGNC Symbol;Acc:HGNC:11149]	8303	1653.87	-0.779661	0.164007	-0.712737	0.170235	-4.75383	1.99595e-06	7.79457e-05	1255.53	857.763	1443.85	1308.47	2221.97	2090.46	1974.96	2077.95
TCEA2	ENSG00000171703	protein_coding	transcription elongation factor A2 [Source:HGNC Symbol;Acc:HGNC:11614]	6919	1883.24	-0.778497	0.166591	-0.709338	0.173025	-4.67309	2.96702e-06	0.000110038	1575.62	989.655	1343.71	1647.34	2051.43	2353.03	2595.91	2509.21
SCD	ENSG00000099194	protein_coding	stearoyl-CoA desaturase [Source:HGNC Symbol;Acc:HGNC:10571]	6319	20317.6	-0.776789	0.083363	-0.764415	0.0841131	-9.31815	1.18386e-20	6.84587e-18	14062.3	15969.1	15775.1	14080	27561.4	26102.2	24333.9	24657
H2BC12	ENSG00000197903	protein_coding	H2B clustered histone 12 [Source:HGNC Symbol;Acc:HGNC:13954]	85236	2063.54	-0.773627	0.126112	-0.733858	0.128854	-6.13443	8.54675e-10	8.50996e-08	1704.64	1450.82	1465.93	1455.72	3014.45	2473.1	2513.34	2430.3
WASF3	ENSG00000132970	protein_coding	WASP family member 3 [Source:HGNC Symbol;Acc:HGNC:12734]	10810	2079.77	-0.76959	0.121382	-0.733378	0.123762	-6.34023	2.29418e-10	2.59346e-08	1518.55	1612.23	1331.09	1685.48	2743.6	2560.62	2676.8	2509.76
HIPK2	ENSG00000064393	protein_coding	homeodomain interacting protein kinase 2 [Source:HGNC Symbol;Acc:HGNC:14402]	28996	5525.9	-0.769485	0.117253	-0.735853	0.119429	-6.56261	5.28748e-11	7.09797e-09	4323.23	4254.69	3592.68	4148.95	8491.63	6573.23	6567.6	6255.22
BACE1	ENSG00000186318	protein_coding	beta-secretase 1 [Source:HGNC Symbol;Acc:HGNC:933]	23621	2156.3	-0.763675	0.123551	-0.725537	0.126117	-6.18106	6.36716e-10	6.69443e-08	1805.55	1670.33	1448.58	1461.93	2919.16	2704.25	2540.68	2699.91
DMTN	ENSG00000158856	protein_coding	dematin actin binding protein [Source:HGNC Symbol;Acc:HGNC:3382]	2039	841.904	-0.763479	0.260257	-0.565657	0.29631	-2.93356	0.00335103	0.0294292	638.518	389.221	496.004	975.805	973.052	825.861	1226.82	1209.95
OGDH	ENSG00000105953	protein_coding	oxoglutarate dehydrogenase [Source:HGNC Symbol;Acc:HGNC:8124]	4967	4191.34	-0.763464	0.153322	-0.704001	0.1583	-4.97947	6.37578e-07	2.90705e-05	3636.74	2306.74	3497.26	3003.71	4178.1	5043.81	5857.39	6006.98
CPEB3	ENSG00000107864	protein_coding	cytoplasmic polyadenylation element binding protein 3 [Source:HGNC Symbol;Acc:HGNC:21746]	22849	612.171	-0.762351	0.230396	-0.615825	0.252359	-3.30887	0.000936738	0.0111429	363.922	544.172	550.415	356.612	777.438	936.949	745.354	622.508
METTL7A	ENSG00000185432	protein_coding	methyltransferase like 7A [Source:HGNC Symbol;Acc:HGNC:24550]	25840	2564.48	-0.75842	0.152078	-0.700341	0.157026	-4.98706	6.13048e-07	2.81994e-05	1467.27	2218.19	2285.25	1657.09	2944.23	3389.85	3366.37	3187.61
TM7SF2	ENSG00000149809	protein_coding	transmembrane 7 superfamily member 2 [Source:HGNC Symbol;Acc:HGNC:11863]	7108	894.901	-0.757697	0.223739	-0.620634	0.24315	-3.38653	0.000707832	0.00890565	778.297	689.9	760.171	439.112	907.847	921.239	1263.64	1399
ATP6V1H	ENSG00000047249	protein_coding	ATPase H+ transporting V1 subunit H [Source:HGNC Symbol;Acc:HGNC:18303]	51606	2036.72	-0.754583	0.137665	-0.707185	0.14137	-5.48131	4.22198e-08	2.96624e-06	1656.67	1723.83	1316.11	1359.03	2783.73	2709.86	2439.14	2305.36
CDKN1A	ENSG00000124762	protein_coding	cyclin dependent kinase inhibitor 1A [Source:HGNC Symbol;Acc:HGNC:1784]	1026	2682.09	-0.752848	0.110366	-0.722889	0.112097	-6.82137	9.01758e-12	1.39772e-09	2166.99	1911.06	2066.81	1857.58	3064.61	3357.31	3459.54	3572.85
ITPRIP	ENSG00000148841	protein_coding	inositol 1,4,5-trisphosphate receptor interacting protein [Source:HGNC Symbol;Acc:HGNC:29370]	85450	1026.06	-0.750996	0.181247	-0.665121	0.190556	-4.14349	3.42057e-05	0.000817619	562.425	730.482	861.107	902.176	1389.36	1179.32	1226.82	1356.8
ZBTB7A	ENSG00000178951	protein_coding	zinc finger and BTB domain containing 7A [Source:HGNC Symbol;Acc:HGNC:18078]	51341	2404.28	-0.748669	0.141132	-0.698255	0.145092	-5.30476	1.12824e-07	6.75823e-06	2098.34	1738.58	1379.19	1962.26	2974.33	2864.71	3021.03	3195.83
CTDSPL	ENSG00000144677	protein_coding	CTD small phosphatase like [Source:HGNC Symbol;Acc:HGNC:16890]	10217	2276.34	-0.748576	0.128739	-0.706993	0.1318	-5.81467	6.07533e-09	5.07459e-07	1803.9	1531.98	1736.41	1706.77	3265.24	3063.32	2513.9	2589.22
KDM6B	ENSG00000132510	protein_coding	lysine demethylase 6B [Source:HGNC Symbol;Acc:HGNC:29012]	23135	1429.14	-0.744183	0.148629	-0.687908	0.153266	-5.00699	5.52865e-07	2.60034e-05	1145.53	992.422	940.751	1203.79	1605.03	1664.07	1829.35	2052.19
KRBA2	ENSG00000184619	protein_coding	KRAB-A domain containing 2 [Source:HGNC Symbol;Acc:HGNC:26989]	124751	436.122	-0.743874	0.242275	-0.573789	0.270246	-3.07037	0.00213794	0.0209543	301.063	369.853	402.165	229.758	566.778	605.931	504.899	508.528
TMEM70	ENSG00000175606	protein_coding	transmembrane protein 70 [Source:HGNC Symbol;Acc:HGNC:26050]	54968	1309.36	-0.743508	0.130581	-0.700359	0.133775	-5.69384	1.24215e-08	9.78266e-07	905.67	985.044	977.025	1043.22	1760.52	1555.22	1648.04	1600.11
DTX3	ENSG00000178498	protein_coding	deltex E3 ubiquitin ligase 3 [Source:HGNC Symbol;Acc:HGNC:24457]	196403	1048.84	-0.743097	0.204117	-0.629303	0.218512	-3.64054	0.000272069	0.00427883	621.149	673.298	789.348	1055.64	1314.12	1025.59	1332.26	1579.29
IRAK2	ENSG00000134070	protein_coding	interleukin 1 receptor associated kinase 2 [Source:HGNC Symbol;Acc:HGNC:6113]	3656	551.469	-0.743029	0.231251	-0.590998	0.254617	-3.21309	0.00131317	0.0143903	285.348	397.522	524.392	439.112	762.391	756.292	649.395	597.301
CAMKV	ENSG00000164076	protein_coding	CaM kinase like vesicle associated [Source:HGNC Symbol;Acc:HGNC:28788]	79012	1395.51	-0.741625	0.134293	-0.696252	0.137606	-5.52244	3.3432e-08	2.39357e-06	1036.35	1009.02	1165.49	974.918	1574.94	1824.53	1723.91	1854.92
GNG7	ENSG00000176533	protein_coding	G protein subunit gamma 7 [Source:HGNC Symbol;Acc:HGNC:4410]	2788	954.473	-0.741001	0.20068	-0.632234	0.213798	-3.69245	0.000222106	0.00363761	739.423	614.269	689.99	828.547	772.423	1300.51	1327.24	1363.38
FOXM1	ENSG00000111206	protein_coding	forkhead box M1 [Source:HGNC Symbol;Acc:HGNC:3818]	2305	8959.75	-0.737909	0.10892	-0.709157	0.110656	-6.77477	1.24601e-11	1.87337e-09	7023.69	5584.68	7119.11	7159.75	9630.2	11448.7	11720.4	11991.5
VANGL2	ENSG00000162738	protein_coding	VANGL planar cell polarity protein 2 [Source:HGNC Symbol;Acc:HGNC:15511]	57216	2552.58	-0.736895	0.134705	-0.690564	0.138157	-5.47045	4.48901e-08	3.13917e-06	1685.62	1895.38	2039.21	2041.21	3154.89	2580.82	3392.59	3630.93
PC	ENSG00000173599	protein_coding	pyruvate carboxylase [Source:HGNC Symbol;Acc:HGNC:8636]	5091	1034.9	-0.736164	0.140675	-0.686519	0.144703	-5.23307	1.66714e-07	9.46368e-06	816.343	700.045	779.885	809.031	1299.07	1282.55	1282.05	1310.23
COL7A1	ENSG00000114270	protein_coding	collagen type VII alpha 1 chain [Source:HGNC Symbol;Acc:HGNC:2214]	1294	971.111	-0.736123	0.187957	-0.641557	0.198543	-3.91645	8.98634e-05	0.00179429	723.709	667.764	610.345	920.805	1023.21	1078.33	1349.56	1395.16
VWA1	ENSG00000179403	protein_coding	von Willebrand factor A domain containing 1 [Source:HGNC Symbol;Acc:HGNC:30910]	64856	499.703	-0.73502	0.268638	-0.511319	0.311662	-2.7361	0.00621721	0.045934	386.254	319.125	315.424	486.128	471.479	440.983	803.933	774.299
UBE2L3	ENSG00000185651	protein_coding	ubiquitin conjugating enzyme E2 L3 [Source:HGNC Symbol;Acc:HGNC:12488]	7332	6339.61	-0.733274	0.102791	-0.706429	0.104287	-7.13361	9.7773e-13	1.81484e-10	4559.78	4799.78	5243.92	4439.91	8045.23	8968.9	7354.23	7305.15
TP53I3	ENSG00000115129	protein_coding	tumor protein p53 inducible protein 3 [Source:HGNC Symbol;Acc:HGNC:19373]	9540	824.591	-0.731549	0.221201	-0.591412	0.241256	-3.30717	0.000942433	0.0111835	576.486	573.687	622.173	704.354	1173.68	619.396	1214.55	1112.4
EVI5L	ENSG00000142459	protein_coding	ecotropic viral integration site 5 like [Source:HGNC Symbol;Acc:HGNC:30464]	115704	1588.91	-0.730855	0.160355	-0.663885	0.166406	-4.55772	5.17127e-06	0.000173163	1190.19	1051.45	1175.74	1374.11	1645.16	1702.22	2250.57	2321.8
C8orf82	ENSG00000213563	protein_coding	chromosome 8 open reading frame 82 [Source:HGNC Symbol;Acc:HGNC:33826]	414919	1052.81	-0.728289	0.169207	-0.652111	0.17703	-4.30413	1.67647e-05	0.000449356	878.375	778.443	749.92	753.144	1589.99	1041.3	1380.24	1251.04
TMEM8B	ENSG00000137103	protein_coding	transmembrane protein 8B [Source:HGNC Symbol;Acc:HGNC:21427]	51754	1943.78	-0.727514	0.136966	-0.678093	0.14056	-5.31163	1.08647e-07	6.5603e-06	1325.83	1443.44	1464.35	1636.69	1991.25	2572.96	2388.37	2727.31
FOXN3	ENSG00000053254	protein_coding	forkhead box N3 [Source:HGNC Symbol;Acc:HGNC:1928]	1112	4324.92	-0.727344	0.126231	-0.686535	0.129171	-5.76201	8.31192e-09	6.86647e-07	2951.08	3965.08	3133.74	2962.9	6239.57	5411.86	5006.03	4929.1
MAP4K2	ENSG00000168067	protein_coding	mitogen-activated protein kinase kinase kinase kinase 2 [Source:HGNC Symbol;Acc:HGNC:6864]	5871	1110.87	-0.726994	0.203622	-0.612147	0.218144	-3.57032	0.000356551	0.0052881	951.16	572.764	742.034	1087.58	1148.6	1441.89	1402.56	1540.38
MC1R	ENSG00000258839	protein_coding	melanocortin 1 receptor [Source:HGNC Symbol;Acc:HGNC:6929]	4157	566.833	-0.726082	0.254688	-0.529559	0.289162	-2.85087	0.00435998	0.035549	445.804	469.464	396.645	408.064	371.164	835.96	727.501	880.06
SLC35B2	ENSG00000157593	protein_coding	solute carrier family 35 member B2 [Source:HGNC Symbol;Acc:HGNC:16872]	347734	1637.58	-0.725626	0.144579	-0.671757	0.149051	-5.01887	5.1976e-07	2.48872e-05	1351.47	1147.37	1335.82	1103.55	2041.4	1699.97	2152.93	2268.1
SLFN5	ENSG00000166750	protein_coding	schlafen family member 5 [Source:HGNC Symbol;Acc:HGNC:28286]	162394	913.805	-0.725025	0.225819	-0.578122	0.247762	-3.21064	0.00132438	0.01445	987.552	478.687	588.265	698.144	1203.78	1342.02	1067.82	944.174
ZXDA	ENSG00000198205	protein_coding	zinc finger X-linked duplicated A [Source:HGNC Symbol;Acc:HGNC:13198]	7789	540.44	-0.724894	0.263741	-0.507497	0.304877	-2.74851	0.00598666	0.0447808	390.389	252.717	535.432	449.757	677.124	876.356	540.605	601.137
CBX7	ENSG00000100307	protein_coding	chromobox 7 [Source:HGNC Symbol;Acc:HGNC:1557]	23492	1125.68	-0.723517	0.209106	-0.600894	0.225228	-3.46005	0.000540066	0.00717305	727.844	633.638	835.084	1208.22	1088.41	1542.88	1500.19	1469.14
WNT2B	ENSG00000134245	protein_coding	Wnt family member 2B [Source:HGNC Symbol;Acc:HGNC:12781]	7482	926.294	-0.720125	0.20216	-0.605546	0.216963	-3.56215	0.000367832	0.00543034	518.589	700.967	890.284	680.402	1389.36	1236.55	1022.63	971.573
RIPK4	ENSG00000183421	protein_coding	receptor interacting serine/threonine kinase 4 [Source:HGNC Symbol;Acc:HGNC:496]	54101	1078.74	-0.717351	0.182943	-0.6263	0.192865	-3.92117	8.81184e-05	0.00176648	706.34	811.647	752.286	1004.19	1023.21	1595.62	1418.18	1318.45
FBXO41	ENSG00000163013	protein_coding	F-box protein 41 [Source:HGNC Symbol;Acc:HGNC:29409]	150726	1528.81	-0.717248	0.133214	-0.671422	0.13657	-5.38418	7.27751e-08	4.67595e-06	1248.91	1063.44	1103.98	1220.64	1660.21	1925.51	1964.36	2043.43
VASP	ENSG00000125753	protein_coding	vasodilator stimulated phosphoprotein [Source:HGNC Symbol;Acc:HGNC:12652]	7408	1489.61	-0.717189	0.159701	-0.649611	0.165954	-4.49083	7.09462e-06	0.000225513	1358.92	1019.17	1172.59	962.499	1700.33	1620.3	1947.07	2136.04
HIPK3	ENSG00000110422	protein_coding	homeodomain interacting protein kinase 3 [Source:HGNC Symbol;Acc:HGNC:4915]	10114	2883.65	-0.716135	0.131193	-0.670074	0.134602	-5.45864	4.798e-08	3.30908e-06	2176.92	2348.24	2234.78	1955.16	4047.69	3967.73	3431.64	2907.05
RAB3A	ENSG00000105649	protein_coding	RAB3A, member RAS oncogene family [Source:HGNC Symbol;Acc:HGNC:9777]	5864	486.97	-0.715948	0.241453	-0.541842	0.269662	-2.96517	0.00302519	0.0273669	403.623	384.61	320.944	374.354	386.211	739.46	579.658	706.897
LIMD2	ENSG00000136490	protein_coding	LIM domain containing 2 [Source:HGNC Symbol;Acc:HGNC:28142]	80774	1368.92	-0.715462	0.16375	-0.643696	0.17063	-4.36924	1.2468e-05	0.000354361	864.315	1038.54	992.008	1255.24	1610.05	1435.16	1922.52	1833.55
ADSS1	ENSG00000185100	protein_coding	adenylosuccinate synthase 1 [Source:HGNC Symbol;Acc:HGNC:20093]	122622	550.591	-0.71545	0.22936	-0.561294	0.252612	-3.11933	0.00181261	0.0185111	317.605	413.202	379.297	562.419	576.809	656.425	753.165	745.804
TNNT1	ENSG00000105048	protein_coding	troponin T1, slow skeletal type [Source:HGNC Symbol;Acc:HGNC:11948]	7138	3215.06	-0.71014	0.172361	-0.628876	0.180677	-4.12007	3.78761e-05	0.00088702	2463.92	2323.34	2548.62	2429.75	3611.33	2566.23	4760	5017.33
SERPINH1	ENSG00000149257	protein_coding	serpin family H member 1 [Source:HGNC Symbol;Acc:HGNC:1546]	871	4672.57	-0.708159	0.111246	-0.676166	0.11316	-6.36569	1.94416e-10	2.28363e-08	3500.27	3845.18	3310.37	3560.8	4835.16	5715.95	6222.81	6390.02
POM121C	ENSG00000272391	protein_coding	POM121 transmembrane nucleoporin C [Source:HGNC Symbol;Acc:HGNC:34005]	100101267	6646.55	-0.708066	0.0897565	-0.687667	0.0907442	-7.88874	3.05256e-15	9.17905e-13	4673.92	4950.12	5086.21	5493.78	7699.15	8256.37	8455.53	8557.29
POM121	ENSG00000196313	protein_coding	POM121 transmembrane nucleoporin [Source:HGNC Symbol;Acc:HGNC:19702]	9883	8602.25	-0.706729	0.0863908	-0.688481	0.0872761	-8.1806	2.82437e-16	9.651e-14	5992.31	6763.41	6462.24	6937.97	10282.2	10192	10944.3	11243.5
SPARC	ENSG00000113140	protein_coding	secreted protein acidic and cysteine rich [Source:HGNC Symbol;Acc:HGNC:11219]	6678	800.86	-0.706539	0.179646	-0.617656	0.189556	-3.93295	8.391e-05	0.00169496	578.967	505.434	712.858	630.725	1103.46	1041.3	865.302	968.833
KAZN	ENSG00000189337	protein_coding	kazrin, periplakin interacting protein [Source:HGNC Symbol;Acc:HGNC:29173]	23254	876.632	-0.705375	0.217167	-0.568376	0.23627	-3.24808	0.00116187	0.0131442	788.222	502.667	615.865	769.112	742.328	1349.88	1104.08	1140.9
GALC	ENSG00000054983	protein_coding	galactosylceramidase [Source:HGNC Symbol;Acc:HGNC:4115]	2581	672.464	-0.705339	0.184327	-0.612359	0.194909	-3.82657	0.000129942	0.002406	530.168	565.386	429.765	522.499	807.533	724.873	889.292	910.199
HRK	ENSG00000135116	protein_coding	harakiri, BCL2 interacting protein [Source:HGNC Symbol;Acc:HGNC:5185]	8739	1155.15	-0.705248	0.153715	-0.642159	0.159281	-4.58801	4.47488e-06	0.000152909	777.47	1009.02	876.09	859.596	1263.96	1352.12	1588.34	1514.62
SLC2A3	ENSG00000059804	protein_coding	solute carrier family 2 member 3 [Source:HGNC Symbol;Acc:HGNC:11007]	6515	3143.42	-0.703473	0.114574	-0.67148	0.11678	-6.13991	8.25671e-10	8.43153e-08	2368.8	2781.73	2081.8	2337.5	3832.02	4041.78	3835	3868.76
SLC66A2	ENSG00000122490	protein_coding	solute carrier family 66 member 2 [Source:HGNC Symbol;Acc:HGNC:26188]	80148	1293.13	-0.702203	0.191229	-0.59954	0.203232	-3.67206	0.000240606	0.00387212	1225.76	868.831	808.273	1046.77	1218.82	1437.4	1743.44	1995.75
AEN	ENSG00000181026	protein_coding	apoptosis enhancing nuclease [Source:HGNC Symbol;Acc:HGNC:25722]	64782	5658.85	-0.701424	0.125809	-0.659633	0.128706	-5.57528	2.47126e-08	1.81246e-06	4112.32	4107.12	4440.38	4605.8	5276.55	6989.52	7860.25	7878.89
MYORG	ENSG00000164976	protein_coding	myogenesis regulating glycosidase (putative) [Source:HGNC Symbol;Acc:HGNC:19918]	57462	1349.81	-0.700122	0.147691	-0.641541	0.152827	-4.74045	2.13244e-06	8.26319e-05	917.249	1048.68	975.448	1167.42	1835.76	1420.57	1710.52	1722.86
OBSCN	ENSG00000154358	protein_coding	obscurin, cytoskeletal calmodulin and titin-interacting RhoGEF [Source:HGNC Symbol;Acc:HGNC:15719]	84033	5135.57	-0.698289	0.143059	-0.643765	0.147548	-4.88114	1.05475e-06	4.47972e-05	3733.51	4301.73	3192.88	4449.67	5672.79	5087.58	7271.66	7374.75
TNFRSF10B	ENSG00000120889	protein_coding	TNF receptor superfamily member 10b [Source:HGNC Symbol;Acc:HGNC:11905]	8795	10265.6	-0.696924	0.0847584	-0.681168	0.0855971	-8.22247	1.99349e-16	6.97025e-14	7821.01	7620.25	8361.88	7550.96	11501.1	12996.1	12837.3	13436.5
PNPLA6	ENSG00000032444	protein_coding	patatin like phospholipase domain containing 6 [Source:HGNC Symbol;Acc:HGNC:16268]	10908	2464.22	-0.695301	0.155924	-0.629638	0.161913	-4.45923	8.22561e-06	0.000251878	2111.57	1501.55	1643.36	2281.61	2558.02	2946.62	3228.57	3442.43
GPRASP1	ENSG00000198932	protein_coding	G protein-coupled receptor associated sorting protein 1 [Source:HGNC Symbol;Acc:HGNC:24834]	9737	642.508	-0.693652	0.254938	-0.484759	0.292759	-2.72086	0.00651125	0.0473846	500.393	366.163	696.298	391.209	1073.37	815.763	636.006	660.867
LOXL1	ENSG00000129038	protein_coding	lysyl oxidase like 1 [Source:HGNC Symbol;Acc:HGNC:6665]	4016	686.666	-0.690622	0.22487	-0.539986	0.247302	-3.0712	0.002132	0.0209234	608.742	432.571	510.198	556.209	636.998	1184.93	786.639	777.039
ALKBH7	ENSG00000125652	protein_coding	alkB homolog 7 [Source:HGNC Symbol;Acc:HGNC:21306]	84266	940.239	-0.690443	0.181174	-0.59821	0.191228	-3.81093	0.000138445	0.00252306	664.985	602.279	750.709	869.354	942.957	1131.07	1254.72	1305.84
CMPK1	ENSG00000162368	protein_coding	cytidine/uridine monophosphate kinase 1 [Source:HGNC Symbol;Acc:HGNC:18170]	51727	5444.32	-0.690256	0.160218	-0.62051	0.16693	-4.30822	1.64573e-05	0.000445029	4694.59	4630.07	3984.59	3338.14	8270.94	7991.56	5525.44	5119.25
TPST2	ENSG00000128294	protein_coding	tyrosylprotein sulfotransferase 2 [Source:HGNC Symbol;Acc:HGNC:12021]	8459	857.839	-0.689076	0.169362	-0.609633	0.177285	-4.06867	4.72829e-05	0.00107387	745.213	615.191	651.35	624.515	882.769	1065.99	1217.34	1060.35
FBXL18	ENSG00000155034	protein_coding	F-box and leucine rich repeat protein 18 [Source:HGNC Symbol;Acc:HGNC:21874]	80028	1734.9	-0.689027	0.130814	-0.643231	0.134185	-5.26724	1.38488e-07	7.94721e-06	1294.4	1316.16	1385.5	1325.32	1996.26	1869.41	2421.28	2270.84
PCOLCE2	ENSG00000163710	protein_coding	procollagen C-endopeptidase enhancer 2 [Source:HGNC Symbol;Acc:HGNC:8739]	26577	941.739	-0.68881	0.158926	-0.619549	0.165373	-4.33415	1.46327e-05	0.000402934	789.049	633.638	794.079	672.418	1073.37	1116.48	1228.5	1226.38
H1-2	ENSG00000187837	protein_coding	H1.2 linker histone, cluster member [Source:HGNC Symbol;Acc:HGNC:4716]	3006	1145.65	-0.684342	0.199834	-0.567491	0.215163	-3.42455	0.000615819	0.00797488	951.987	784.899	798.811	962.499	2036.39	1072.72	1260.85	1297.07
VPS18	ENSG00000104142	protein_coding	VPS18 core subunit of CORVET and HOPS complexes [Source:HGNC Symbol;Acc:HGNC:15972]	57617	1007.21	-0.682492	0.181965	-0.588452	0.192339	-3.75069	0.000176351	0.00299598	593.855	855.918	802.754	851.612	978.067	1253.38	1373.55	1348.58
SPIRE2	ENSG00000204991	protein_coding	spire type actin nucleation factor 2 [Source:HGNC Symbol;Acc:HGNC:30623]	84501	1400.23	-0.680092	0.137661	-0.628623	0.141666	-4.94035	7.79837e-07	3.46889e-05	1087.63	1143.68	1123.7	960.725	1489.67	1812.18	1843.3	1740.94
TMEM30A	ENSG00000112697	protein_coding	transmembrane protein 30A [Source:HGNC Symbol;Acc:HGNC:16667]	55754	4592.3	-0.678732	0.13196	-0.631489	0.135622	-5.14347	2.69713e-07	1.40316e-05	3752.53	3191.25	3504.36	3667.25	6084.08	6904.25	5059.59	4575.11
KATNB1	ENSG00000140854	protein_coding	katanin regulatory subunit B1 [Source:HGNC Symbol;Acc:HGNC:6217]	10300	2875.58	-0.678182	0.15317	-0.612084	0.159057	-4.42764	9.52689e-06	0.000284765	1615.32	2238.48	2483.17	2519.35	3174.96	3142.99	3804.88	4025.48
SOWAHA	ENSG00000198944	protein_coding	sosondowah ankyrin repeat domain family member A [Source:HGNC Symbol;Acc:HGNC:27033]	134548	891.284	-0.677452	0.162407	-0.603675	0.169622	-4.17134	3.0282e-05	0.000739106	804.764	653.929	698.664	585.483	1098.45	1080.58	1111.89	1096.51
NEDD4	ENSG00000069869	protein_coding	NEDD4 E3 ubiquitin protein ligase [Source:HGNC Symbol;Acc:HGNC:7727]	4734	1276.22	-0.676912	0.179455	-0.584615	0.189842	-3.77205	0.00016191	0.0028175	1138.08	769.22	833.507	1180.72	1770.55	1674.16	1483.46	1360.09
RNF4	ENSG00000063978	protein_coding	ring finger protein 4 [Source:HGNC Symbol;Acc:HGNC:10067]	6047	3221.92	-0.674577	0.115052	-0.638935	0.117393	-5.86325	4.53894e-09	3.87744e-07	2255.49	2663.68	2694.51	2315.32	4007.57	3486.35	4166.95	4185.49
ZSWIM4	ENSG00000132003	protein_coding	zinc finger SWIM-type containing 4 [Source:HGNC Symbol;Acc:HGNC:25704]	65249	425.232	-0.673568	0.231631	-0.506701	0.257039	-2.90794	0.00363818	0.0310795	344.899	352.328	328.829	293.629	366.148	554.315	553.994	607.713
TNNI3	ENSG00000129991	protein_coding	troponin I3, cardiac type [Source:HGNC Symbol;Acc:HGNC:11947]	7137	808.68	-0.673459	0.196144	-0.560579	0.210166	-3.43349	0.000595856	0.00776317	797.32	462.085	650.562	584.596	937.942	1080.58	959.03	997.328
ZER1	ENSG00000160445	protein_coding	zyg-11 related cell cycle regulator [Source:HGNC Symbol;Acc:HGNC:30960]	10444	1916.99	-0.670468	0.113028	-0.629888	0.11524	-5.93188	2.99493e-09	2.69634e-07	1420.12	1453.59	1450.16	1598.55	2277.14	2301.42	2380.56	2454.41
PPARD	ENSG00000112033	protein_coding	peroxisome proliferator activated receptor delta [Source:HGNC Symbol;Acc:HGNC:9235]	5467	812.41	-0.669888	0.181631	-0.574103	0.1925	-3.68818	0.000225868	0.00366731	629.42	542.327	559.877	773.547	1078.38	906.652	934.482	1074.59
ZNF219	ENSG00000165804	protein_coding	zinc finger protein 219 [Source:HGNC Symbol;Acc:HGNC:13011]	51222	1658.31	-0.669252	0.203138	-0.54868	0.219005	-3.29457	0.000985735	0.0115066	1315.08	884.51	1376.04	1553.3	1745.47	1478.92	2401.2	2511.95
GRN	ENSG00000030582	protein_coding	granulin precursor [Source:HGNC Symbol;Acc:HGNC:4601]	2896	6511.45	-0.668906	0.136043	-0.617652	0.14004	-4.91687	8.79396e-07	3.85473e-05	4836.03	4436.39	5451.31	5413.94	6013.86	7438.36	8947.6	9554.07
HID1	ENSG00000167861	protein_coding	HID1 domain containing [Source:HGNC Symbol;Acc:HGNC:15736]	283987	983.615	-0.668835	0.210267	-0.535399	0.228207	-3.18088	0.00146827	0.0156396	690.625	900.19	663.179	798.386	747.344	1449.75	1238.54	1380.92
CALCOCO1	ENSG00000012822	protein_coding	calcium binding and coiled-coil domain 1 [Source:HGNC Symbol;Acc:HGNC:29306]	57658	3124.43	-0.668749	0.117453	-0.629502	0.120005	-5.69375	1.24276e-08	9.78266e-07	2181.05	2408.19	2397.22	2657.74	4148.01	3371.89	3645.32	4186.04
HCFC1R1	ENSG00000103145	protein_coding	host cell factor C1 regulator 1 [Source:HGNC Symbol;Acc:HGNC:21198]	54985	685.731	-0.668725	0.202939	-0.545785	0.218827	-3.29521	0.000983493	0.0114894	554.154	416.891	492.85	659.999	732.297	791.076	868.65	969.929
BTBD10	ENSG00000148925	protein_coding	BTB domain containing 10 [Source:HGNC Symbol;Acc:HGNC:21445]	84280	1647.66	-0.667379	0.177206	-0.576034	0.187461	-3.76611	0.000165808	0.00286543	1323.35	1477.57	976.237	1299.6	2678.4	1698.85	1904.67	1822.59
CCDC25	ENSG00000147419	protein_coding	coiled-coil domain containing 25 [Source:HGNC Symbol;Acc:HGNC:25591]	55246	5500.74	-0.666279	0.110695	-0.632966	0.11285	-6.01903	1.7547e-09	1.62852e-07	4811.21	4210.42	4235.35	3733.79	7654.01	6871.71	6215	6274.4
SARM1	ENSG00000004139	protein_coding	sterile alpha and TIR motif containing 1 [Source:HGNC Symbol;Acc:HGNC:17074]	23098	3005.53	-0.665823	0.135862	-0.614124	0.139832	-4.90071	9.54888e-07	4.1255e-05	2120.67	2051.25	2623.54	2518.46	2979.34	3614.27	3992.89	4143.84
OLFM2	ENSG00000105088	protein_coding	olfactomedin 2 [Source:HGNC Symbol;Acc:HGNC:17189]	93145	1168.31	-0.66572	0.192803	-0.555914	0.206135	-3.45286	0.000554686	0.00733271	875.894	1000.72	968.351	773.547	1344.22	994.175	1620.14	1769.44
SLC7A8	ENSG00000092068	protein_coding	solute carrier family 7 member 8 [Source:HGNC Symbol;Acc:HGNC:11066]	23428	1081.61	-0.663666	0.222781	-0.50943	0.245369	-2.979	0.0028919	0.0265008	1097.56	828.248	558.3	875.563	887.784	1455.36	1494.61	1455.44
SIX5	ENSG00000177045	protein_coding	SIX homeobox 5 [Source:HGNC Symbol;Acc:HGNC:10891]	147912	935.913	-0.663241	0.190169	-0.556148	0.203365	-3.48765	0.000487291	0.00666644	685.662	828.248	770.423	602.338	1459.58	904.408	1066.7	1169.94
SORBS3	ENSG00000120896	protein_coding	sorbin and SH3 domain containing 3 [Source:HGNC Symbol;Acc:HGNC:30907]	10174	3606.84	-0.663159	0.134252	-0.612827	0.138049	-4.93965	7.82635e-07	3.47107e-05	2430.83	3048.29	2652.71	3058.71	3435.78	4467.06	4817.46	4943.9
TMEM132E	ENSG00000181291	protein_coding	transmembrane protein 132E [Source:HGNC Symbol;Acc:HGNC:26991]	124842	731.061	-0.6612	0.212222	-0.523765	0.230828	-3.1156	0.00183571	0.0187118	533.477	588.444	556.723	600.564	551.73	1031.2	981.346	1005
TRAPPC9	ENSG00000167632	protein_coding	trafficking protein particle complex 9 [Source:HGNC Symbol;Acc:HGNC:30832]	83696	1172.22	-0.660432	0.143121	-0.602925	0.147942	-4.61449	3.94056e-06	0.000137782	871.759	966.597	817.736	981.128	1404.4	1312.85	1514.7	1508.6
YJEFN3	ENSG00000250067	protein_coding	YjeF N-terminal domain containing 3 [Source:HGNC Symbol;Acc:HGNC:24785]	374887	1013.53	-0.66021	0.212745	-0.521006	0.232223	-3.10329	0.00191385	0.0192731	899.88	775.676	677.373	787.741	1364.28	763.024	1299.35	1540.93
CBX8	ENSG00000141570	protein_coding	chromobox 8 [Source:HGNC Symbol;Acc:HGNC:15962]	57332	862.794	-0.659882	0.229685	-0.492494	0.255317	-2.87299	0.00406613	0.0336087	706.34	403.979	648.196	920.805	927.91	1018.86	1198.93	1077.33
HLA-DQB1	ENSG00000179344	protein_coding	major histocompatibility complex, class II, DQ beta 1 [Source:HGNC Symbol;Acc:HGNC:4944]	3119	687.911	-0.658995	0.238283	-0.474029	0.268273	-2.7656	0.00568183	0.0431876	590.546	381.843	495.215	659.999	1053.3	572.268	855.26	894.855
PPP2R1B	ENSG00000137713	protein_coding	protein phosphatase 2 scaffold subunit Abeta [Source:HGNC Symbol;Acc:HGNC:9303]	5519	3305.84	-0.658211	0.147084	-0.597309	0.15251	-4.47507	7.63867e-06	0.000237779	2458.95	3360.03	2071.55	2358.79	4529.2	4090.03	3920.36	3657.78
CERK	ENSG00000100422	protein_coding	ceramide kinase [Source:HGNC Symbol;Acc:HGNC:19256]	64781	4263.02	-0.655081	0.114223	-0.619727	0.116617	-5.73508	9.7465e-09	7.87842e-07	3648.32	2796.49	3735.41	3062.25	5311.66	5135.83	5290.56	5123.64
TAF10	ENSG00000166337	protein_coding	TATA-box binding protein associated factor 10 [Source:HGNC Symbol;Acc:HGNC:11543]	6881	485.618	-0.651953	0.230967	-0.479649	0.257862	-2.82271	0.00476201	0.0377024	364.749	366.163	282.304	493.225	687.155	571.146	561.805	558.394
EHD3	ENSG00000013016	protein_coding	EH domain containing 3 [Source:HGNC Symbol;Acc:HGNC:3244]	30845	737.266	-0.649672	0.202116	-0.524804	0.218326	-3.21435	0.00130741	0.0143796	567.388	734.171	529.123	468.386	862.706	745.071	981.903	1009.38
TXNIP	ENSG00000265972	protein_coding	thioredoxin interacting protein [Source:HGNC Symbol;Acc:HGNC:16952]	10628	5538.9	-0.647809	0.165942	-0.567363	0.174249	-3.90384	9.46795e-05	0.00187057	5542.37	3991.83	3975.92	3727.58	9479.73	6188.35	5658.22	5747.24
ADCY9	ENSG00000162104	protein_coding	adenylate cyclase 9 [Source:HGNC Symbol;Acc:HGNC:240]	115	3337.13	-0.647514	0.125176	-0.602954	0.128318	-5.17282	2.30591e-07	1.23378e-05	2147.14	2549.31	2950	2768.63	3576.22	4221.32	4100	4384.41
KIF3B	ENSG00000101350	protein_coding	kinesin family member 3B [Source:HGNC Symbol;Acc:HGNC:6320]	9371	3456.59	-0.647096	0.123665	-0.6037	0.126802	-5.23264	1.67103e-07	9.46368e-06	2433.31	2932.07	2933.44	2468.79	4644.57	3525.62	4459.85	4255.08
CAMSAP3	ENSG00000076826	protein_coding	calmodulin regulated spectrin associated protein family member 3 [Source:HGNC Symbol;Acc:HGNC:29307]	57662	1153.6	-0.644573	0.200707	-0.520883	0.216468	-3.21151	0.00132039	0.0144379	751.003	719.414	980.968	1159.43	1078.38	1282.55	1595.59	1661.48
RUBCN	ENSG00000145016	protein_coding	rubicon autophagy regulator [Source:HGNC Symbol;Acc:HGNC:28991]	9711	1470.67	-0.643558	0.177412	-0.549587	0.187744	-3.62747	0.000286214	0.0044593	839.502	1282.95	1088.21	1386.53	1675.25	1519.32	2012.9	1960.68
ATP6V0D1	ENSG00000159720	protein_coding	ATPase H+ transporting V0 subunit d1 [Source:HGNC Symbol;Acc:HGNC:13724]	9114	2730.66	-0.643408	0.168716	-0.559704	0.177311	-3.81355	0.000136982	0.00251162	2463.92	1577.18	2204.02	2295.8	2588.12	2910.71	3889.68	3915.88
C3orf14	ENSG00000114405	protein_coding	chromosome 3 open reading frame 14 [Source:HGNC Symbol;Acc:HGNC:25024]	57415	2305.44	-0.641298	0.153645	-0.572579	0.160165	-4.1739	2.99424e-05	0.000733198	1925.48	1923.05	1834.19	1507.18	3335.46	3213.68	2409.57	2294.95
SLC38A7	ENSG00000103042	protein_coding	solute carrier family 38 member 7 [Source:HGNC Symbol;Acc:HGNC:25582]	55238	1454.2	-0.640495	0.183557	-0.539196	0.195145	-3.48936	0.000484182	0.00664204	1325.01	754.462	1243.56	1230.4	1489.67	1916.54	1773.56	1900.4
TALDO1	ENSG00000177156	protein_coding	transaldolase 1 [Source:HGNC Symbol;Acc:HGNC:11559]	6888	6637.91	-0.640361	0.0984215	-0.613116	0.099928	-6.50632	7.7016e-11	9.73055e-09	5441.46	4451.14	5597.98	5266.69	7944.92	7668.39	8295.41	8437.29
HOOK2	ENSG00000095066	protein_coding	hook microtubule tethering protein 2 [Source:HGNC Symbol;Acc:HGNC:19885]	29911	2040.93	-0.63789	0.127696	-0.592068	0.13114	-4.99538	5.87197e-07	2.74177e-05	1449.9	1606.69	1452.53	1884.19	2357.39	2548.28	2508.32	2520.17
PGPEP1	ENSG00000130517	protein_coding	pyroglutamyl-peptidase I [Source:HGNC Symbol;Acc:HGNC:13568]	54858	1181.11	-0.637026	0.195034	-0.519043	0.209551	-3.26623	0.0010899	0.0125376	791.53	756.307	1096.89	1058.31	1319.14	1081.7	1702.15	1642.85
ARHGAP33	ENSG00000004777	protein_coding	Rho GTPase activating protein 33 [Source:HGNC Symbol;Acc:HGNC:23085]	115703	864.641	-0.636758	0.180758	-0.538339	0.191546	-3.52271	0.000427163	0.00604745	707.167	689.9	642.676	680.402	787.47	1095.16	1029.88	1284.47
PLA2G15	ENSG00000103066	protein_coding	phospholipase A2 group XV [Source:HGNC Symbol;Acc:HGNC:17163]	23659	908.547	-0.635823	0.21374	-0.490632	0.23387	-2.97475	0.00293228	0.0266869	920.557	651.162	621.385	657.338	1018.19	787.71	1221.8	1390.23
ANKEF1	ENSG00000132623	protein_coding	ankyrin repeat and EF-hand domain containing 1 [Source:HGNC Symbol;Acc:HGNC:15803]	63926	1023.87	-0.635225	0.189624	-0.524821	0.203245	-3.34991	0.000808375	0.00991348	741.905	749.851	782.251	921.692	1544.85	1440.77	996.967	1012.67
OTUD4	ENSG00000164164	protein_coding	OTU deubiquitinase 4 [Source:HGNC Symbol;Acc:HGNC:24949]	54726	6494.98	-0.635194	0.126229	-0.58961	0.129664	-5.03207	4.85206e-07	2.34568e-05	4892.27	5747.93	4717.95	4971.28	9379.42	8707.45	7129.4	6414.13
ZNF688	ENSG00000229809	protein_coding	zinc finger protein 688 [Source:HGNC Symbol;Acc:HGNC:30489]	146542	528.627	-0.634113	0.228843	-0.46262	0.254282	-2.77095	0.00558928	0.0426789	368.057	372.62	402.165	520.725	531.667	528.506	768.786	736.488
NOL7	ENSG00000225921	protein_coding	nucleolar protein 7 [Source:HGNC Symbol;Acc:HGNC:21040]	51406	4250.32	-0.633321	0.139048	-0.577177	0.143725	-4.55468	5.24658e-06	0.000175294	3473.8	2511.49	3905.74	3426.85	5657.74	5564.47	5050.67	4411.81
PHF1	ENSG00000112511	protein_coding	PHD finger protein 1 [Source:HGNC Symbol;Acc:HGNC:8919]	5252	827.612	-0.632982	0.200634	-0.507437	0.216785	-3.15491	0.0016055	0.0167746	607.915	864.219	637.945	488.79	932.926	1030.08	938.945	1120.08
TMEM63C	ENSG00000165548	protein_coding	transmembrane protein 63C [Source:HGNC Symbol;Acc:HGNC:23787]	57156	755.162	-0.632074	0.221744	-0.472942	0.244465	-2.85047	0.00436542	0.0355547	609.569	723.103	445.536	602.338	621.951	990.809	935.04	1112.95
CELSR2	ENSG00000143126	protein_coding	cadherin EGF LAG seven-pass G-type receptor 2 [Source:HGNC Symbol;Acc:HGNC:3231]	1952	3129	-0.629504	0.141149	-0.572066	0.145899	-4.45984	8.202e-06	0.000251668	2233.16	2395.28	2284.46	2933.63	3049.56	3539.09	4229.44	4367.42
NPTXR	ENSG00000221890	protein_coding	neuronal pentraxin receptor [Source:HGNC Symbol;Acc:HGNC:7954]	23467	659.964	-0.628736	0.222499	-0.467275	0.245749	-2.82579	0.00471635	0.0374797	473.099	469.464	551.203	584.596	722.265	559.925	901.008	1018.15
CASKIN2	ENSG00000177303	protein_coding	CASK interacting protein 2 [Source:HGNC Symbol;Acc:HGNC:18200]	57513	1780.27	-0.626129	0.186851	-0.517698	0.199312	-3.35095	0.000805352	0.00988446	1282	1144.61	1532.96	1657.09	1399.39	2318.25	2351.55	2556.34
CCN1	ENSG00000142871	protein_coding	cellular communication network factor 1 [Source:HGNC Symbol;Acc:HGNC:2654]	3491	1320.45	-0.625823	0.177449	-0.529334	0.188255	-3.52678	0.000420649	0.00597775	1196.81	834.705	914.729	1201.13	1835.76	1258.99	1673.7	1647.78
BMP8B	ENSG00000116985	protein_coding	bone morphogenetic protein 8b [Source:HGNC Symbol;Acc:HGNC:1075]	656	758.225	-0.624812	0.194413	-0.506797	0.209033	-3.21384	0.00130974	0.0143841	503.701	485.143	657.659	739.838	927.91	829.228	955.682	966.641
RASSF5	ENSG00000266094	protein_coding	Ras association domain family member 5 [Source:HGNC Symbol;Acc:HGNC:17609]	83593	898.118	-0.624345	0.230019	-0.448265	0.255974	-2.71431	0.00664132	0.0480059	471.444	807.957	693.932	864.918	712.234	1202.89	1243	1188.57
PMF1	ENSG00000160783	protein_coding	polyamine modulated factor 1 [Source:HGNC Symbol;Acc:HGNC:9112]	11243	1000.3	-0.624265	0.207341	-0.482893	0.22546	-3.01081	0.00260553	0.0244381	979.281	647.473	714.435	817.902	927.91	989.687	1449.98	1475.72
ALDH4A1	ENSG00000159423	protein_coding	aldehyde dehydrogenase 4 family member A1 [Source:HGNC Symbol;Acc:HGNC:406]	8659	871.501	-0.622893	0.204739	-0.489344	0.222257	-3.04237	0.0023472	0.022593	629.42	872.52	520.449	726.531	998.13	844.937	1178.84	1201.18
MR1	ENSG00000153029	protein_coding	major histocompatibility complex, class I-related [Source:HGNC Symbol;Acc:HGNC:4975]	3140	917.252	-0.622043	0.229499	-0.445582	0.255574	-2.71045	0.00671928	0.0482908	880.03	427.959	952.58	630.725	1053.3	1065.99	1179.96	1147.48
TIMP2	ENSG00000035862	protein_coding	TIMP metallopeptidase inhibitor 2 [Source:HGNC Symbol;Acc:HGNC:11821]	7077	2663.51	-0.62163	0.131487	-0.571386	0.135479	-4.72768	2.27101e-06	8.67621e-05	2407.67	2130.57	2062.08	1783.06	3611.33	2761.47	3217.41	3334.47
PPP2R2C	ENSG00000074211	protein_coding	protein phosphatase 2 regulatory subunit Bgamma [Source:HGNC Symbol;Acc:HGNC:9306]	5522	603.37	-0.62136	0.176117	-0.526927	0.18644	-3.52811	0.000418543	0.00595345	425.954	496.211	511.775	470.161	697.187	729.361	757.628	738.68
VGLL3	ENSG00000206538	protein_coding	vestigial like family member 3 [Source:HGNC Symbol;Acc:HGNC:24327]	389136	723.966	-0.621203	0.199149	-0.495284	0.21562	-3.11929	0.00181287	0.0185111	568.215	641.939	537.009	523.386	1103.46	938.071	806.723	672.922
PPP1R9A	ENSG00000158528	protein_coding	protein phosphatase 1 regulatory subunit 9A [Source:HGNC Symbol;Acc:HGNC:14946]	55607	1445.05	-0.620234	0.171436	-0.531218	0.180903	-3.61787	0.000297043	0.00459469	1176.96	1356.74	1066.92	960.725	1544.85	2252.04	1619.02	1583.12
TST	ENSG00000128311	protein_coding	thiosulfate sulfurtransferase [Source:HGNC Symbol;Acc:HGNC:12388]	7263	1130.36	-0.619301	0.192694	-0.500081	0.206694	-3.21392	0.00130938	0.0143841	951.987	761.841	783.828	1080.48	1023.21	1218.59	1615.68	1607.23
TFPT	ENSG00000105619	protein_coding	TCF3 fusion partner [Source:HGNC Symbol;Acc:HGNC:13630]	29844	978.858	-0.619127	0.206668	-0.481001	0.224913	-2.99576	0.00273764	0.0254077	872.586	703.734	532.278	982.015	1143.59	988.565	1278.15	1329.95
SLIT1	ENSG00000187122	protein_coding	slit guidance ligand 1 [Source:HGNC Symbol;Acc:HGNC:11085]	6585	610.841	-0.61864	0.217816	-0.462804	0.239475	-2.84019	0.00450865	0.0363087	466.482	549.706	490.484	426.693	642.014	565.535	798.354	947.462
THRA	ENSG00000126351	protein_coding	thyroid hormone receptor alpha [Source:HGNC Symbol;Acc:HGNC:11796]	7067	2113.64	-0.61698	0.158304	-0.541954	0.165392	-3.89745	9.72111e-05	0.00190882	1755.1	1763.49	1734.83	1439.76	1860.84	2445.04	2842.5	3067.61
TRIQK	ENSG00000205133	protein_coding	triple QxxK/R motif containing [Source:HGNC Symbol;Acc:HGNC:27828]	286144	977.006	-0.61692	0.197362	-0.492086	0.213017	-3.12584	0.001773	0.018196	869.277	619.803	702.606	893.305	1128.54	1549.61	1026.54	1026.37
IGSF8	ENSG00000162729	protein_coding	immunoglobulin superfamily member 8 [Source:HGNC Symbol;Acc:HGNC:17813]	93185	1785.85	-0.615757	0.177844	-0.518271	0.188626	-3.46234	0.000535496	0.00713757	1650.88	1077.28	1298.76	1620.72	1986.23	1685.39	2564.11	2403.45
FBXL15	ENSG00000107872	protein_coding	F-box and leucine rich repeat protein 15 [Source:HGNC Symbol;Acc:HGNC:28155]	79176	828.505	-0.61567	0.222236	-0.4515	0.245657	-2.77034	0.00559971	0.0427368	855.217	397.522	690.778	674.193	993.115	914.507	1084.56	1018.15
FERMT2	ENSG00000073712	protein_coding	fermitin family member 2 [Source:HGNC Symbol;Acc:HGNC:15767]	10979	5326.58	-0.615425	0.114589	-0.57725	0.117173	-5.3707	7.84295e-08	4.97547e-06	4542.41	3918.96	4173.85	4186.2	6660.89	7628	5897	5605.31
FOXP2	ENSG00000128573	protein_coding	forkhead box P2 [Source:HGNC Symbol;Acc:HGNC:13875]	93986	1261.81	-0.613791	0.189184	-0.501238	0.202685	-3.24441	0.00117696	0.013275	875.067	1248.83	909.998	956.289	1449.55	2026.5	1396.42	1231.86
USP2	ENSG00000036672	protein_coding	ubiquitin specific peptidase 2 [Source:HGNC Symbol;Acc:HGNC:12618]	9099	1049.35	-0.613143	0.165417	-0.52991	0.173952	-3.70665	0.000210017	0.00347371	717.092	742.472	984.911	872.015	1284.03	1426.18	1186.09	1182
LAMA5	ENSG00000130702	protein_coding	laminin subunit alpha 5 [Source:HGNC Symbol;Acc:HGNC:6485]	3911	3397.61	-0.610675	0.198452	-0.485079	0.214215	-3.07719	0.0020896	0.0206196	2375.42	2597.27	2826.2	2978.87	2211.94	3888.06	4868.23	5434.89
TMEM87B	ENSG00000153214	protein_coding	transmembrane protein 87B [Source:HGNC Symbol;Acc:HGNC:25913]	84910	1560.88	-0.609805	0.17124	-0.519183	0.180984	-3.5611	0.000369298	0.00544352	1257.19	1469.26	1043.26	1164.76	2126.67	2264.39	1520.83	1640.66
SDC3	ENSG00000162512	protein_coding	syndecan 3 [Source:HGNC Symbol;Acc:HGNC:10660]	9672	3036.86	-0.608931	0.153268	-0.537815	0.159793	-3.97299	7.09769e-05	0.00148626	2627.68	2151.79	2017.92	2838.71	3019.47	3204.7	4041.43	4393.18
CORO1B	ENSG00000172725	protein_coding	coronin 1B [Source:HGNC Symbol;Acc:HGNC:2253]	57175	2017.36	-0.608149	0.162115	-0.528027	0.169986	-3.75134	0.000175889	0.00299151	1554.94	1462.81	1845.23	1541.77	2081.53	1901.95	2904.98	2845.67
CRTC1	ENSG00000105662	protein_coding	CREB regulated transcription coactivator 1 [Source:HGNC Symbol;Acc:HGNC:16062]	23373	1146.55	-0.608102	0.175419	-0.509027	0.185583	-3.46657	0.00052714	0.00704494	1042.97	762.763	818.525	1021.05	1103.46	1325.19	1518.05	1580.38
LRRC20	ENSG00000172731	protein_coding	leucine rich repeat containing 20 [Source:HGNC Symbol;Acc:HGNC:23421]	55222	1343.95	-0.607884	0.164269	-0.525388	0.172499	-3.70055	0.000215133	0.00355052	1078.53	841.161	1106.35	1241.05	1454.56	1437.4	1786.39	1806.15
IGF1R	ENSG00000140443	protein_coding	insulin like growth factor 1 receptor [Source:HGNC Symbol;Acc:HGNC:5465]	3480	2700.35	-0.606092	0.121705	-0.562622	0.124791	-4.98001	6.35821e-07	2.90705e-05	1806.38	2445.09	2152.77	2169.84	3009.44	3425.75	3281.01	3312.55
SLC52A2	ENSG00000185803	protein_coding	solute carrier family 52 member 2 [Source:HGNC Symbol;Acc:HGNC:30224]	79581	1919.24	-0.605443	0.156348	-0.531236	0.163328	-3.87241	0.000107763	0.00206923	1693.89	1509.85	1342.92	1553.3	2041.4	1841.36	2612.64	2758.54
SEC14L1	ENSG00000129657	protein_coding	SEC14 like lipid binding 1 [Source:HGNC Symbol;Acc:HGNC:10698]	6397	7704.86	-0.605322	0.136804	-0.549837	0.141326	-4.42474	9.65596e-06	0.00028805	6235.47	5248.96	6578.16	6399.51	8080.34	7236.39	10908.1	10952
SKIV2L	ENSG00000204351	protein_coding	Ski2 like RNA helicase [Source:HGNC Symbol;Acc:HGNC:10898]	6499	1922.67	-0.604911	0.135595	-0.550213	0.139977	-4.46114	8.15232e-06	0.000250655	1293.58	1572.57	1511.67	1730.72	2181.84	2144.32	2342.62	2604.01
PEX2	ENSG00000164751	protein_coding	peroxisomal biogenesis factor 2 [Source:HGNC Symbol;Acc:HGNC:9717]	5828	1301.98	-0.604842	0.185723	-0.495357	0.198798	-3.25668	0.00112722	0.012849	1196.81	1110.48	755.44	1055.64	2016.32	1455.36	1503.54	1322.28
CTDSP2	ENSG00000175215	protein_coding	CTD small phosphatase 2 [Source:HGNC Symbol;Acc:HGNC:17077]	10106	5515.99	-0.604721	0.103449	-0.572065	0.105286	-5.84561	5.04727e-09	4.26534e-07	4502.71	4324.78	4191.19	4507.33	5943.64	6095.22	7018.94	7544.07
HSPG2	ENSG00000142798	protein_coding	heparan sulfate proteoglycan 2 [Source:HGNC Symbol;Acc:HGNC:5273]	3339	1986.12	-0.603957	0.123205	-0.559232	0.126414	-4.90205	9.48419e-07	4.12124e-05	1588.85	1532.91	1567.66	1622.5	2297.2	2120.76	2427.98	2731.14
KCTD13	ENSG00000174943	protein_coding	potassium channel tetramerization domain containing 13 [Source:HGNC Symbol;Acc:HGNC:22234]	253980	1542.46	-0.603426	0.204334	-0.468005	0.221892	-2.95314	0.0031456	0.0282016	752.657	1430.53	1398.9	1323.55	1574.94	1585.52	1997.84	2275.77
PLEKHA2	ENSG00000169499	protein_coding	pleckstrin homology domain containing A2 [Source:HGNC Symbol;Acc:HGNC:14336]	59339	1094.79	-0.602554	0.172963	-0.510108	0.183021	-3.48371	0.000494508	0.00673101	669.947	956.452	843.759	1006.85	1319.14	1510.34	1240.21	1211.59
JAM3	ENSG00000166086	protein_coding	junctional adhesion molecule 3 [Source:HGNC Symbol;Acc:HGNC:15532]	83700	3666.76	-0.600547	0.101289	-0.570262	0.1031	-5.92907	3.04654e-09	2.72647e-07	2670.69	3197.7	2865.63	2912.33	4749.9	4275.18	4354.96	4307.69
BCAM	ENSG00000187244	protein_coding	basal cell adhesion molecule (Lutheran blood group) [Source:HGNC Symbol;Acc:HGNC:6722]	4059	1207.49	-0.60037	0.166127	-0.515107	0.174616	-3.61393	0.000301592	0.00464372	991.687	848.54	980.968	1032.58	1123.52	1367.83	1605.64	1709.16
SRGAP1	ENSG00000196935	protein_coding	SLIT-ROBO Rho GTPase activating protein 1 [Source:HGNC Symbol;Acc:HGNC:17382]	57522	669.126	-0.600158	0.21727	-0.440896	0.239453	-2.76227	0.00574006	0.043403	461.519	514.658	553.569	589.031	983.083	950.414	729.733	570.998
HDAC5	ENSG00000108840	protein_coding	histone deacetylase 5 [Source:HGNC Symbol;Acc:HGNC:14068]	10014	3585.32	-0.599836	0.131473	-0.548388	0.135426	-4.56245	5.05611e-06	0.000169684	2883.25	2504.11	2844.33	3190	3536.09	3978.95	4775.06	4970.75
CYP2U1	ENSG00000155016	protein_coding	cytochrome P450 family 2 subfamily U member 1 [Source:HGNC Symbol;Acc:HGNC:20582]	113612	1040.06	-0.599263	0.178392	-0.498669	0.189794	-3.35924	0.000781562	0.0096476	690.625	940.772	862.684	805.483	1434.5	1448.62	1054.99	1082.81
ZNF579	ENSG00000218891	protein_coding	zinc finger protein 579 [Source:HGNC Symbol;Acc:HGNC:26646]	163033	944.249	-0.598602	0.19516	-0.475366	0.210311	-3.06725	0.00216041	0.0211333	660.022	795.967	555.146	995.321	1108.48	1091.8	1185.54	1161.72
GLRX5	ENSG00000182512	protein_coding	glutaredoxin 5 [Source:HGNC Symbol;Acc:HGNC:20134]	51218	4167	-0.598304	0.118127	-0.557547	0.121007	-5.06493	4.08559e-07	2.014e-05	2951.9	3493.77	3939.64	2875.96	4990.65	4866.52	5111.48	5106.1
ACSL6	ENSG00000164398	protein_coding	acyl-CoA synthetase long chain family member 6 [Source:HGNC Symbol;Acc:HGNC:16496]	23305	926.119	-0.597986	0.200805	-0.466507	0.217539	-2.97795	0.00290186	0.0265321	708.821	787.666	637.945	812.58	1078.38	1531.66	940.061	911.843
ZBTB18	ENSG00000179456	protein_coding	zinc finger and BTB domain containing 18 [Source:HGNC Symbol;Acc:HGNC:13030]	10472	3035.67	-0.596523	0.136089	-0.540739	0.140772	-4.38333	1.16881e-05	0.000339249	2774.08	2530.86	2226.89	2114.84	4453.97	3603.04	3353.53	3228.16
NHSL1	ENSG00000135540	protein_coding	NHS like 1 [Source:HGNC Symbol;Acc:HGNC:21021]	57224	3363.39	-0.596011	0.130888	-0.543521	0.134944	-4.5536	5.27355e-06	0.000175804	3148.75	2558.53	2484.75	2512.25	4308.51	4710.55	3622.44	3561.34
KCTD18	ENSG00000155729	protein_coding	potassium channel tetramerization domain containing 18 [Source:HGNC Symbol;Acc:HGNC:26446]	130535	1130.82	-0.595003	0.161494	-0.514048	0.169698	-3.68436	0.00022928	0.00371468	794.839	1058.83	830.353	911.047	1539.83	1402.62	1348.44	1160.63
PODXL2	ENSG00000114631	protein_coding	podocalyxin like 2 [Source:HGNC Symbol;Acc:HGNC:17936]	50512	3752.66	-0.594945	0.131042	-0.543497	0.135052	-4.54012	5.62225e-06	0.000183762	2499.48	3098.09	3092.73	3274.27	4383.75	3681.59	4961.96	5029.38
DLG4	ENSG00000132535	protein_coding	discs large MAGUK scaffold protein 4 [Source:HGNC Symbol;Acc:HGNC:2903]	1742	1110.8	-0.59475	0.205083	-0.456059	0.222685	-2.90004	0.00373114	0.0316221	875.067	711.113	827.199	1139.92	917.879	1307.24	1467.83	1640.11
MAPT	ENSG00000186868	protein_coding	microtubule associated protein tau [Source:HGNC Symbol;Acc:HGNC:6893]	4137	3321.41	-0.594605	0.114742	-0.560241	0.117303	-5.18212	2.19374e-07	1.18218e-05	2736.86	2554.84	2791.5	2519.35	3516.03	3778.09	4043.1	4631.55
MCRIP2	ENSG00000172366	protein_coding	MAPK regulated corepressor interacting protein 2 [Source:HGNC Symbol;Acc:HGNC:14142]	84331	863.876	-0.594512	0.173598	-0.499623	0.183666	-3.42464	0.000615616	0.00797488	682.354	617.036	652.927	807.257	942.957	924.606	1195.58	1088.29
RTN4RL2	ENSG00000186907	protein_coding	reticulon 4 receptor like 2 [Source:HGNC Symbol;Acc:HGNC:23053]	349667	791.65	-0.593783	0.207189	-0.451391	0.225463	-2.86591	0.00415818	0.0342191	498.739	575.531	727.052	730.08	797.501	791.076	1135.88	1077.33
ZCCHC24	ENSG00000165424	protein_coding	zinc finger CCHC-type containing 24 [Source:HGNC Symbol;Acc:HGNC:26911]	219654	1322.92	-0.593734	0.157822	-0.516835	0.165418	-3.76206	0.00016852	0.00290896	1078.53	853.151	1174.95	1100	1835.76	1610.21	1364.06	1566.68
FCHO1	ENSG00000130475	protein_coding	FCH and mu domain containing endocytic adaptor 1 [Source:HGNC Symbol;Acc:HGNC:29002]	23149	514.223	-0.592525	0.217017	-0.433171	0.238207	-2.73031	0.00632741	0.0465652	464.828	378.154	377.72	424.919	541.699	513.919	638.795	773.751
CREB3L2	ENSG00000182158	protein_coding	cAMP responsive element binding protein 3 like 2 [Source:HGNC Symbol;Acc:HGNC:23720]	64764	7481.61	-0.590903	0.0902646	-0.572702	0.0915128	-6.54634	5.89642e-11	7.79785e-09	5642.45	6551.28	6000.94	5687.17	8928	9676.94	8847.73	8518.39
NFYC	ENSG00000066136	protein_coding	nuclear transcription factor Y subunit gamma [Source:HGNC Symbol;Acc:HGNC:7806]	4802	2053.59	-0.59054	0.143717	-0.527584	0.149186	-4.10904	3.97311e-05	0.000922142	1910.59	1574.41	1605.51	1466.37	2507.87	1987.23	2740.4	2636.34
ULK1	ENSG00000177169	protein_coding	unc-51 like autophagy activating kinase 1 [Source:HGNC Symbol;Acc:HGNC:12558]	8408	2360.26	-0.590425	0.15225	-0.51939	0.158684	-3.87799	0.000105322	0.00203646	1640.13	1946.11	1913.83	2056.29	2091.56	2734.54	3146	3353.65
RAB39B	ENSG00000155961	protein_coding	RAB39B, member RAS oncogene family [Source:HGNC Symbol;Acc:HGNC:16499]	116442	1452.29	-0.590237	0.16261	-0.507436	0.170998	-3.62977	0.000283674	0.00442432	1043.79	1191.64	1169.43	1224.19	1905.98	2147.69	1513.02	1422.56
PDZD4	ENSG00000067840	protein_coding	PDZ domain containing 4 [Source:HGNC Symbol;Acc:HGNC:21167]	57595	1679.59	-0.589565	0.187069	-0.476457	0.200223	-3.15158	0.00162387	0.0169313	1047.93	1023.78	1563.71	1733.38	1870.87	1750.47	2169.67	2276.87
RPL26L1	ENSG00000037241	protein_coding	ribosomal protein L26 like 1 [Source:HGNC Symbol;Acc:HGNC:17050]	51121	2607.13	-0.589366	0.132052	-0.536641	0.136303	-4.46312	8.07755e-06	0.000249376	2047.89	1811.45	2111.76	2343.71	3591.26	2620.09	3209.6	3121.31
SNAP23	ENSG00000092531	protein_coding	synaptosome associated protein 23 [Source:HGNC Symbol;Acc:HGNC:11131]	8773	1717.34	-0.587258	0.202582	-0.453417	0.220118	-2.89887	0.00374513	0.0317227	1726.15	1225.77	1035.38	1487.66	2753.64	2285.71	1669.24	1555.17
AP5Z1	ENSG00000242802	protein_coding	adaptor related protein complex 5 subunit zeta 1 [Source:HGNC Symbol;Acc:HGNC:22197]	9907	1223.25	-0.585718	0.196315	-0.458891	0.211565	-2.98356	0.00284916	0.0262001	880.857	948.151	880.821	1217.1	1063.33	1256.75	1732.84	1806.15
DPYSL2	ENSG00000092964	protein_coding	dihydropyrimidinase like 2 [Source:HGNC Symbol;Acc:HGNC:3014]	1808	2192.04	-0.58545	0.151729	-0.513505	0.158484	-3.85853	0.000114073	0.00216279	1396.96	2041.11	1867.31	1691.69	3190	2608.87	2421.84	2318.51
CPS1	ENSG00000021826	protein_coding	carbamoyl-phosphate synthase 1 [Source:HGNC Symbol;Acc:HGNC:2323]	1373	3208.54	-0.584792	0.154694	-0.511031	0.161812	-3.78032	0.000156628	0.00274465	2931.23	2370.38	1965.09	2985.08	4684.69	3943.04	3476.83	3312.01
LIPA	ENSG00000107798	protein_coding	lipase A, lysosomal acid type [Source:HGNC Symbol;Acc:HGNC:6617]	3988	5583.56	-0.584583	0.128664	-0.534387	0.132541	-4.5435	5.53288e-06	0.000181631	4954.3	4254.69	4645.4	4006.12	7067.16	8187.92	5904.25	5648.6
MT-ATP8	ENSG00000228253	protein_coding	mitochondrially encoded ATP synthase membrane subunit 8 [Source:HGNC Symbol;Acc:HGNC:7415]	4509	53515.3	-0.584469	0.107004	-0.565881	0.109171	-5.46211	4.70502e-08	3.2599e-06	41519.4	41563.7	43899.9	44289.1	70746.9	50112.7	63130.3	72860.3
SMARCA1	ENSG00000102038	protein_coding	SWI/SNF related, matrix associated, actin dependent regulator of chromatin, subfamily a, member 1 [Source:HGNC Symbol;Acc:HGNC:11097]	6594	8598.19	-0.58335	0.144062	-0.519206	0.149648	-4.04931	5.13694e-05	0.0011459	7235.43	8062.05	5885.81	6322.33	13497.3	10534.2	8883.44	8364.95
ING4	ENSG00000111653	protein_coding	inhibitor of growth family member 4 [Source:HGNC Symbol;Acc:HGNC:19423]	51147	871.174	-0.583152	0.197371	-0.450759	0.213567	-2.9546	0.00313077	0.028088	640.172	627.181	655.293	855.16	1359.26	826.983	970.745	1034.59
DNAJC6	ENSG00000116675	protein_coding	DnaJ heat shock protein family (Hsp40) member C6 [Source:HGNC Symbol;Acc:HGNC:15469]	9829	1970.11	-0.582368	0.139041	-0.522693	0.144153	-4.18847	2.80839e-05	0.000695619	1798.93	1626.06	1521.92	1349.27	2743.6	2401.28	2162.98	2156.86
IFITM1	ENSG00000185885	protein_coding	interferon induced transmembrane protein 1 [Source:HGNC Symbol;Acc:HGNC:5412]	8519	721.46	-0.58161	0.181774	-0.475327	0.193447	-3.19964	0.00137602	0.0148304	610.396	611.502	584.323	516.29	677.124	913.385	888.734	969.929
PIK3C2B	ENSG00000133056	protein_coding	phosphatidylinositol-4-phosphate 3-kinase catalytic subunit type 2 beta [Source:HGNC Symbol;Acc:HGNC:8972]	5287	1262.64	-0.580679	0.149644	-0.511382	0.155751	-3.8804	0.000104284	0.00202131	1024.77	1006.26	996.739	1033.47	1208.79	1766.18	1514.7	1550.24
SOS2	ENSG00000100485	protein_coding	SOS Ras/Rho guanine nucleotide exchange factor 2 [Source:HGNC Symbol;Acc:HGNC:11188]	6655	2349.58	-0.580633	0.162625	-0.496758	0.171096	-3.57037	0.000356471	0.0052881	1871.72	2019.89	2032.91	1591.45	3420.73	3282.13	2433	2144.8
ERBB3	ENSG00000065361	protein_coding	erb-b2 receptor tyrosine kinase 3 [Source:HGNC Symbol;Acc:HGNC:3431]	2065	935.493	-0.579636	0.194962	-0.452054	0.210227	-2.97308	0.00294827	0.0268001	1047.93	634.56	654.504	660.886	1168.67	1137.8	1124.73	1054.87
NBDY	ENSG00000204272	protein_coding	negative regulator of P-body association [Source:HGNC Symbol;Acc:HGNC:50713]	550643	2142.54	-0.576152	0.150204	-0.505601	0.156622	-3.8358	0.000125154	0.00233171	2253.84	1564.26	1626.01	1434.43	2653.32	2454.02	2624.92	2529.49
FAXDC2	ENSG00000170271	protein_coding	fatty acid hydroxylase domain containing 2 [Source:HGNC Symbol;Acc:HGNC:1334]	10826	665.973	-0.57586	0.193172	-0.449288	0.208071	-2.98107	0.00287243	0.0263657	533.477	422.425	619.019	561.532	827.596	871.867	692.911	798.958
CEMIP2	ENSG00000135048	protein_coding	cell migration inducing hyaluronidase 2 [Source:HGNC Symbol;Acc:HGNC:11869]	23670	1252.06	-0.575833	0.14803	-0.507645	0.154121	-3.88997	0.000100258	0.00195509	838.675	1058.83	1066.13	1060.97	1469.61	1349.88	1608.98	1563.39
DENND3	ENSG00000105339	protein_coding	DENN domain containing 3 [Source:HGNC Symbol;Acc:HGNC:29134]	22898	1337.88	-0.575361	0.204032	-0.434498	0.221531	-2.81996	0.00480297	0.0379069	1183.57	1174.12	638.733	1307.58	1384.34	1787.5	1608.98	1618.19
TSC22D4	ENSG00000166925	protein_coding	TSC22 domain family member 4 [Source:HGNC Symbol;Acc:HGNC:21696]	81628	1340.38	-0.574551	0.154188	-0.499803	0.161113	-3.7263	0.000194314	0.00324973	888.301	1175.97	1251.44	997.095	1494.69	1592.25	1561.56	1761.76
GPX3	ENSG00000211445	protein_coding	glutathione peroxidase 3 [Source:HGNC Symbol;Acc:HGNC:4555]	2878	1347.04	-0.574211	0.15224	-0.501413	0.158899	-3.77174	0.000162112	0.00281775	1104.17	1007.18	1243.56	979.354	1464.59	1899.71	1465.04	1612.71
MEF2D	ENSG00000116604	protein_coding	myocyte enhancer factor 2D [Source:HGNC Symbol;Acc:HGNC:6997]	4209	1593.4	-0.572948	0.181515	-0.465262	0.193369	-3.15649	0.00159683	0.0167072	1374.63	1114.17	1423.35	1223.3	1564.91	1447.5	2133.41	2465.92
MYPOP	ENSG00000176182	protein_coding	Myb related transcription factor, partner of profilin [Source:HGNC Symbol;Acc:HGNC:20178]	339344	742.837	-0.572034	0.190229	-0.451551	0.204492	-3.00708	0.00263769	0.024678	674.91	617.036	483.387	608.548	1028.22	720.384	906.587	903.623
KHK	ENSG00000138030	protein_coding	ketohexokinase [Source:HGNC Symbol;Acc:HGNC:6315]	3795	2111.59	-0.571802	0.162819	-0.489066	0.171145	-3.51188	0.000444942	0.00623533	1447.42	1870.48	1519.55	1968.47	2166.8	2052.31	2922.84	2944.86
HIC2	ENSG00000169635	protein_coding	HIC ZBTB transcriptional repressor 2 [Source:HGNC Symbol;Acc:HGNC:18595]	23119	3536.27	-0.571166	0.122592	-0.524985	0.125989	-4.65908	3.17631e-06	0.000115912	2453.17	2806.64	3097.46	3015.24	4624.5	3531.23	4361.66	4400.3
FOXO4	ENSG00000184481	protein_coding	forkhead box O4 [Source:HGNC Symbol;Acc:HGNC:7139]	4303	1080.48	-0.569796	0.170707	-0.47527	0.180395	-3.33786	0.000844259	0.0102912	902.361	875.287	790.925	918.144	1173.68	1018.86	1481.22	1483.39
CHPF	ENSG00000123989	protein_coding	chondroitin polymerizing factor [Source:HGNC Symbol;Acc:HGNC:24291]	79586	2205.68	-0.569021	0.177229	-0.470834	0.188264	-3.21065	0.00132437	0.01445	1581.41	1700.77	1704.08	2128.14	2317.27	1863.8	3018.24	3331.73
DAG1	ENSG00000173402	protein_coding	dystroglycan 1 [Source:HGNC Symbol;Acc:HGNC:2666]	1605	4266.91	-0.568042	0.1285	-0.516607	0.132339	-4.42055	9.84499e-06	0.000291377	4124.73	3534.35	2827.77	3276.93	4418.86	5557.73	5315.67	5079.25
RASSF8	ENSG00000123094	protein_coding	Ras association domain family member 8 [Source:HGNC Symbol;Acc:HGNC:13232]	11228	1513.38	-0.567451	0.203919	-0.425207	0.221316	-2.78272	0.00539045	0.041733	1065.3	1618.68	1133.16	1065.4	1534.81	2586.43	1574.95	1528.32
EDA2R	ENSG00000131080	protein_coding	ectodysplasin A2 receptor [Source:HGNC Symbol;Acc:HGNC:17756]	60401	920.508	-0.566619	0.196565	-0.436085	0.212005	-2.8826	0.00394407	0.0328891	754.311	1003.49	630.848	583.709	1008.16	1088.43	1087.9	1207.21
RPS27L	ENSG00000185088	protein_coding	ribosomal protein S27 like [Source:HGNC Symbol;Acc:HGNC:18476]	51065	3084.53	-0.566424	0.130571	-0.51529	0.134769	-4.33806	1.43744e-05	0.00039655	2411.81	2178.53	2657.45	2684.35	4117.91	4134.92	3383.1	3108.16
TET2	ENSG00000168769	protein_coding	tet methylcytosine dioxygenase 2 [Source:HGNC Symbol;Acc:HGNC:25941]	54790	2117.14	-0.566375	0.139231	-0.505749	0.144399	-4.06788	4.74422e-05	0.00107429	1538.4	1739.51	1562.92	1976.45	2778.71	2807.48	2354.89	2178.78
HYAL2	ENSG00000068001	protein_coding	hyaluronidase 2 [Source:HGNC Symbol;Acc:HGNC:5321]	8692	692.124	-0.56585	0.205472	-0.420803	0.223387	-2.7539	0.005889	0.0441382	584.757	522.036	477.078	646.693	897.816	605.931	853.029	949.654
SNRNP27	ENSG00000124380	protein_coding	small nuclear ribonucleoprotein U4/U6.U5 subunit 27 [Source:HGNC Symbol;Acc:HGNC:30240]	11017	2521.29	-0.563832	0.149454	-0.492478	0.155966	-3.7726	0.000161553	0.00281454	2449.86	1662.95	2133.05	1878.87	3500.98	3158.7	2517.24	2868.69
LGALS3BP	ENSG00000108679	protein_coding	galectin 3 binding protein [Source:HGNC Symbol;Acc:HGNC:6564]	3959	10249.7	-0.563677	0.106018	-0.53003	0.108119	-5.31679	1.05617e-07	6.403e-06	7622.51	8513.99	8335.86	8641.2	10643.4	10943.8	13431.4	13865.6
LMX1B	ENSG00000136944	protein_coding	LIM homeobox transcription factor 1 beta [Source:HGNC Symbol;Acc:HGNC:6654]	4010	1097.08	-0.563059	0.162034	-0.478254	0.170379	-3.47494	0.000510971	0.00690248	879.203	850.384	842.182	970.483	1359.26	1026.72	1387.5	1460.92
SLC36A1	ENSG00000123643	protein_coding	solute carrier family 36 member 1 [Source:HGNC Symbol;Acc:HGNC:18761]	206358	1959.75	-0.562656	0.117035	-0.520607	0.119961	-4.8076	1.52753e-06	6.17376e-05	1598.78	1411.16	1729.31	1587.01	2382.47	2357.52	2308.03	2303.72
DNAJB9	ENSG00000128590	protein_coding	DnaJ heat shock protein family (Hsp40) member B9 [Source:HGNC Symbol;Acc:HGNC:6968]	4189	1739.08	-0.562239	0.179829	-0.456943	0.191896	-3.12652	0.00176891	0.0181787	1333.28	1552.27	1547.94	1163.87	2823.86	2103.93	1750.69	1636.82
NOTCH3	ENSG00000074181	protein_coding	notch receptor 3 [Source:HGNC Symbol;Acc:HGNC:7883]	4854	3117.9	-0.561825	0.159431	-0.481632	0.167238	-3.52393	0.000425201	0.00603104	2413.46	2446.93	2356.22	2874.19	2929.19	2936.52	4395.69	4591
DNAJC12	ENSG00000108176	protein_coding	DnaJ heat shock protein family (Hsp40) member C12 [Source:HGNC Symbol;Acc:HGNC:28908]	56521	1169.95	-0.561341	0.183118	-0.449523	0.19564	-3.06546	0.00217335	0.021246	1006.58	646.55	1012.51	1109.76	1514.75	1462.09	1269.78	1337.63
KCNQ2	ENSG00000075043	protein_coding	potassium voltage-gated channel subfamily Q member 2 [Source:HGNC Symbol;Acc:HGNC:6296]	3785	1188.34	-0.561321	0.145871	-0.493978	0.15169	-3.84806	0.000119059	0.00223756	988.379	1029.32	908.421	920.805	1324.15	1252.26	1504.66	1578.74
ATP6V0E2	ENSG00000171130	protein_coding	ATPase H+ transporting V0 subunit e2 [Source:HGNC Symbol;Acc:HGNC:21723]	155066	1783.24	-0.561103	0.175275	-0.458412	0.185924	-3.20127	0.00136823	0.0147676	1670.73	1305.09	1457.26	1342.18	1740.46	1625.91	2534.54	2589.77
MPP2	ENSG00000108852	protein_coding	membrane palmitoylated protein 2 [Source:HGNC Symbol;Acc:HGNC:7220]	4355	4036.67	-0.561093	0.126184	-0.511936	0.129828	-4.44663	8.72278e-06	0.000264409	3038.75	3463.33	2968.93	3594.51	4062.74	4348.12	5323.48	5493.52
SCARB2	ENSG00000138760	protein_coding	scavenger receptor class B member 2 [Source:HGNC Symbol;Acc:HGNC:1665]	950	8873.12	-0.55917	0.114099	-0.517776	0.116851	-4.90073	9.54826e-07	4.1255e-05	8117.12	7056.71	6836.81	6671.85	11596.4	12111.9	9497.68	9096.51
APOBEC3B	ENSG00000179750	protein_coding	apolipoprotein B mRNA editing enzyme catalytic subunit 3B [Source:HGNC Symbol;Acc:HGNC:17352]	9582	1155.76	-0.556084	0.201375	-0.416545	0.217627	-2.76144	0.00575468	0.0434763	865.142	878.054	1043.26	969.595	892.8	1875.02	1346.77	1375.44
BRPF3	ENSG00000096070	protein_coding	bromodomain and PHD finger containing 3 [Source:HGNC Symbol;Acc:HGNC:14256]	27154	1855.97	-0.555657	0.162876	-0.469039	0.171509	-3.41154	0.000645966	0.00826561	1859.31	1477.57	1183.63	1481.45	2583.1	1815.55	2266.19	2180.97
HOXB7	ENSG00000260027	protein_coding	homeobox B7 [Source:HGNC Symbol;Acc:HGNC:5118]	3217	997.903	-0.555607	0.15471	-0.477568	0.161899	-3.59129	0.000329051	0.00497124	698.069	813.491	918.672	801.934	1178.7	1256.75	1100.74	1214.88
MSX1	ENSG00000163132	protein_coding	msh homeobox 1 [Source:HGNC Symbol;Acc:HGNC:7391]	4487	1259.97	-0.554988	0.140326	-0.491906	0.145527	-3.955	7.65347e-05	0.00157199	1099.21	1014.56	883.975	1087.58	1434.5	1613.57	1470.62	1475.72
MAP2K1	ENSG00000169032	protein_coding	mitogen-activated protein kinase kinase 1 [Source:HGNC Symbol;Acc:HGNC:6840]	5604	3918.27	-0.554664	0.137681	-0.49563	0.142446	-4.02862	5.61052e-05	0.00123698	3332.37	2481.06	3795.34	3102.17	3912.27	4781.24	5068.52	4873.21
MAST3	ENSG00000099308	protein_coding	microtubule associated serine/threonine kinase 3 [Source:HGNC Symbol;Acc:HGNC:19036]	23031	1154.68	-0.554506	0.170335	-0.459187	0.18007	-3.25539	0.00113237	0.0128783	883.338	738.783	1123.7	999.757	1299.07	1224.2	1456.12	1512.43
HCN3	ENSG00000143630	protein_coding	hyperpolarization activated cyclic nucleotide gated potassium channel 3 [Source:HGNC Symbol;Acc:HGNC:19183]	57657	1955.71	-0.554003	0.142985	-0.488653	0.14847	-3.87455	0.00010682	0.00205903	1746	1473.88	1343.71	1785.72	2046.42	2401.28	2197.01	2651.69
MAP4	ENSG00000047849	protein_coding	microtubule associated protein 4 [Source:HGNC Symbol;Acc:HGNC:6862]	4134	14163	-0.553995	0.0743119	-0.536174	0.0750726	-7.455	8.98656e-14	1.903e-11	11299.8	11722.8	11602.9	11298.9	15849.7	17541.7	16522.8	17465.3
BMP4	ENSG00000125378	protein_coding	bone morphogenetic protein 4 [Source:HGNC Symbol;Acc:HGNC:1071]	652	685.89	-0.55361	0.196113	-0.418995	0.211479	-2.82292	0.00475885	0.0376972	507.837	678.832	556.723	479.032	817.564	969.489	724.712	752.928
MTCH1	ENSG00000137409	protein_coding	mitochondrial carrier 1 [Source:HGNC Symbol;Acc:HGNC:17586]	23787	6092.27	-0.553286	0.125095	-0.510791	0.128741	-4.42294	9.73677e-06	0.000289459	5108.97	4216.87	5206.86	5237.41	6269.66	6237.72	8003.63	8457.01
DEPDC1B	ENSG00000035499	protein_coding	DEP domain containing 1B [Source:HGNC Symbol;Acc:HGNC:24902]	55789	2181.85	-0.55077	0.157201	-0.470406	0.164907	-3.50361	0.000459004	0.00637813	1923.82	1996.83	1379.98	1770.64	2919.16	2985.89	2303.01	2175.49
FN1	ENSG00000115414	protein_coding	fibronectin 1 [Source:HGNC Symbol;Acc:HGNC:3778]	2335	3667.44	-0.550332	0.106589	-0.515349	0.108752	-5.16311	2.42884e-07	1.29037e-05	3196.72	2769.74	2748.92	3200.64	4067.76	4303.23	4307.54	4744.98
MADD	ENSG00000110514	protein_coding	MAP kinase activating death domain [Source:HGNC Symbol;Acc:HGNC:6766]	8567	4340.25	-0.54863	0.134877	-0.489379	0.139395	-4.06764	4.74917e-05	0.00107429	3779	3008.63	3807.17	3522.66	4278.42	4482.77	5817.22	6026.16
CRELD2	ENSG00000184164	protein_coding	cysteine rich with EGF like domains 2 [Source:HGNC Symbol;Acc:HGNC:28150]	79174	1704.52	-0.547921	0.131585	-0.492946	0.135926	-4.16401	3.12712e-05	0.000759551	1452.38	1450.82	1341.34	1289.84	2156.76	1714.56	2161.3	2069.18
TCEAL1	ENSG00000172465	protein_coding	transcription elongation factor A like 1 [Source:HGNC Symbol;Acc:HGNC:11616]	9338	1785.05	-0.547855	0.183146	-0.431397	0.195657	-2.99136	0.00277739	0.0256815	1901.49	1498.78	1245.14	1147.9	2342.35	2551.64	1818.75	1774.37
JAZF1	ENSG00000153814	protein_coding	JAZF zinc finger 1 [Source:HGNC Symbol;Acc:HGNC:28917]	221895	1177.51	-0.546003	0.160348	-0.461237	0.168635	-3.40511	0.000661366	0.00839126	938.753	1029.32	906.843	944.757	1564.91	1631.53	1198.93	1205.01
VAV1	ENSG00000141968	protein_coding	vav guanine nucleotide exchange factor 1 [Source:HGNC Symbol;Acc:HGNC:12657]	7409	1090.15	-0.545507	0.191806	-0.418564	0.206262	-2.84405	0.00445445	0.0360171	992.515	698.201	760.96	1084.03	1595	1071.6	1220.68	1298.17
FURIN	ENSG00000140564	protein_coding	furin, paired basic amino acid cleaving enzyme [Source:HGNC Symbol;Acc:HGNC:8568]	5045	3045.08	-0.545465	0.12134	-0.497455	0.124587	-4.49533	6.94626e-06	0.000221735	2395.27	2262.46	2569.13	2687.9	3375.59	3141.86	3834.44	4093.98
ZSWIM5	ENSG00000162415	protein_coding	zinc finger SWIM-type containing 5 [Source:HGNC Symbol;Acc:HGNC:29299]	57643	945.412	-0.544326	0.200589	-0.403312	0.216911	-2.71364	0.00665482	0.0480262	1033.87	726.793	672.641	635.16	1309.11	1226.45	938.387	1020.89
SLC35G2	ENSG00000168917	protein_coding	solute carrier family 35 member G2 [Source:HGNC Symbol;Acc:HGNC:28480]	80723	1271.72	-0.544016	0.164898	-0.453597	0.173974	-3.29911	0.000969906	0.0113713	805.591	1178.73	1035.38	1108.87	1780.58	1362.22	1434.92	1467.5
CDC23	ENSG00000094880	protein_coding	cell division cycle 23 [Source:HGNC Symbol;Acc:HGNC:1724]	8697	5185.13	-0.54391	0.132171	-0.487726	0.136557	-4.11521	3.86832e-05	0.000903108	4431.58	4618.08	3736.98	4067.33	7398.2	6820.09	5230.31	5178.43
ITGA7	ENSG00000135424	protein_coding	integrin subunit alpha 7 [Source:HGNC Symbol;Acc:HGNC:6143]	3679	845.793	-0.543702	0.180164	-0.433665	0.191637	-3.01782	0.00254602	0.0240751	673.256	577.376	813.793	694.596	867.721	1120.97	917.187	1101.44
TGFBR3	ENSG00000069702	protein_coding	transforming growth factor beta receptor 3 [Source:HGNC Symbol;Acc:HGNC:11774]	7049	1299.84	-0.542484	0.148319	-0.469655	0.154715	-3.65755	0.000254635	0.00405554	1052.07	856.841	1182.05	1137.26	1635.13	1491.26	1543.71	1500.38
COL4A1	ENSG00000187498	protein_coding	collagen type IV alpha 1 chain [Source:HGNC Symbol;Acc:HGNC:2202]	1282	2840.9	-0.541468	0.110005	-0.503603	0.112437	-4.92221	8.55709e-07	3.76187e-05	2167.82	2496.74	2103.09	2493.63	3235.15	3544.7	3306.11	3379.96
IL17RA	ENSG00000177663	protein_coding	interleukin 17 receptor A [Source:HGNC Symbol;Acc:HGNC:5985]	23765	2121.91	-0.541226	0.123729	-0.492732	0.127171	-4.37429	1.21828e-05	0.000350896	1822.09	1708.15	1735.62	1662.42	2226.98	2317.12	2655.04	2847.86
ARHGAP1	ENSG00000175220	protein_coding	Rho GTPase activating protein 1 [Source:HGNC Symbol;Acc:HGNC:673]	392	2062.94	-0.54046	0.164134	-0.450778	0.172858	-3.2928	0.00099196	0.0115613	2048.72	1401.93	1954.84	1317.34	2502.85	2102.8	2581.96	2593.05
ATP6V1B2	ENSG00000147416	protein_coding	ATPase H+ transporting V1 subunit B2 [Source:HGNC Symbol;Acc:HGNC:854]	526	7967.63	-0.538975	0.0833498	-0.517505	0.0844003	-6.46642	1.0035e-10	1.24691e-08	6772.26	6132.54	6663.33	6405.72	9926.13	8806.2	9536.18	9498.73
PLA2G6	ENSG00000184381	protein_coding	phospholipase A2 group VI [Source:HGNC Symbol;Acc:HGNC:9039]	8398	1735.77	-0.538889	0.154371	-0.460669	0.161346	-3.49086	0.000481466	0.00662074	1245.61	1496.01	1470.66	1467.26	1554.88	2073.63	2110.53	2467.57
WDR36	ENSG00000134987	protein_coding	WD repeat domain 36 [Source:HGNC Symbol;Acc:HGNC:30696]	134430	4804.69	-0.538055	0.158359	-0.455149	0.166224	-3.39769	0.000679582	0.00858615	3496.13	3336.05	4821.25	4000.8	7242.72	6210.79	4983.16	4346.6
SVIP	ENSG00000198168	protein_coding	small VCP interacting protein [Source:HGNC Symbol;Acc:HGNC:25238]	258010	2538.76	-0.53784	0.148859	-0.465843	0.155342	-3.61307	0.00030259	0.00465178	1913.9	2564.07	2022.66	1767.98	3556.15	3158.7	2602.6	2724.02
PERP	ENSG00000112378	protein_coding	p53 apoptosis effector related to PMP22 [Source:HGNC Symbol;Acc:HGNC:17637]	64065	7692.86	-0.535501	0.105321	-0.50055	0.107524	-5.08444	3.68708e-07	1.84784e-05	6493.53	6702.54	5670.53	6230.07	10708.6	9016.03	8442.14	8279.47
ARHGEF2	ENSG00000116584	protein_coding	Rho/Rac guanine nucleotide exchange factor 2 [Source:HGNC Symbol;Acc:HGNC:682]	9181	4586.6	-0.534301	0.120499	-0.486364	0.12372	-4.43409	9.24633e-06	0.000278037	4351.35	3456.88	3293.02	3900.56	4855.23	5060.64	5676.63	6098.5
LLGL2	ENSG00000073350	protein_coding	LLGL scribble cell polarity complex component 2 [Source:HGNC Symbol;Acc:HGNC:6629]	3993	1874.11	-0.534012	0.186569	-0.413691	0.199243	-2.86227	0.00420614	0.0345381	1507.8	1448.97	1574.75	1610.08	1564.91	1721.29	2668.99	2896.09
USP20	ENSG00000136878	protein_coding	ubiquitin specific peptidase 20 [Source:HGNC Symbol;Acc:HGNC:12619]	10868	1546.43	-0.533097	0.177267	-0.42478	0.188268	-3.0073	0.00263577	0.0246755	1074.4	988.733	1585.79	1411.37	1705.35	1558.59	1964.36	2082.88
TIGAR	ENSG00000078237	protein_coding	TP53 induced glycolysis regulatory phosphatase [Source:HGNC Symbol;Acc:HGNC:1185]	57103	932.031	-0.52982	0.171816	-0.428627	0.181802	-3.08365	0.00204478	0.0202792	815.516	748.006	690.778	799.273	1023.21	1340.9	1113.57	924.994
CADPS2	ENSG00000081803	protein_coding	calcium dependent secretion activator 2 [Source:HGNC Symbol;Acc:HGNC:16018]	93664	1072.57	-0.529697	0.195672	-0.392973	0.210393	-2.70707	0.00678802	0.0485347	956.122	903.879	658.447	987.337	1384.34	1578.79	1092.93	1018.7
MTERF2	ENSG00000120832	protein_coding	mitochondrial transcription termination factor 2 [Source:HGNC Symbol;Acc:HGNC:30779]	80298	1478.01	-0.527995	0.193429	-0.396434	0.207924	-2.72965	0.00634015	0.0466133	951.16	1201.79	1264.85	1404.27	2482.79	1620.3	1453.89	1445.03
LAMB2	ENSG00000172037	protein_coding	laminin subunit beta 2 [Source:HGNC Symbol;Acc:HGNC:6487]	3913	6622.93	-0.526769	0.136657	-0.465669	0.141502	-3.85468	0.000115883	0.00219157	5814.48	4826.53	4796.02	6292.17	6304.77	6952.5	8669.2	9327.76
MIB2	ENSG00000197530	protein_coding	mindbomb E3 ubiquitin protein ligase 2 [Source:HGNC Symbol;Acc:HGNC:30577]	142678	1292.68	-0.526086	0.193934	-0.393517	0.207778	-2.71271	0.0066735	0.0480964	1217.48	1055.14	857.953	1120.4	1168.67	1217.47	1906.9	1797.38
HELZ2	ENSG00000130589	protein_coding	helicase with zinc finger 2 [Source:HGNC Symbol;Acc:HGNC:30021]	85441	2092.05	-0.525798	0.152072	-0.448657	0.158836	-3.45755	0.000545121	0.00722138	1752.62	1397.32	1622.86	2097.09	2186.86	2225.11	2802.89	2651.69
SLC30A1	ENSG00000170385	protein_coding	solute carrier family 30 member 1 [Source:HGNC Symbol;Acc:HGNC:11012]	7779	2979.3	-0.524374	0.15804	-0.44208	0.165865	-3.31799	0.000906681	0.0108968	2644.22	2307.66	2802.54	2014.59	3646.44	4453.59	3235.82	2729.5
COLGALT2	ENSG00000198756	protein_coding	collagen beta(1-O)galactosyltransferase 2 [Source:HGNC Symbol;Acc:HGNC:16790]	23127	1160.92	-0.523916	0.184368	-0.40549	0.196461	-2.84168	0.00448766	0.036178	1072.74	751.695	1085.85	905.725	1138.57	1744.86	1283.17	1304.75
NCOR2	ENSG00000196498	protein_coding	nuclear receptor corepressor 2 [Source:HGNC Symbol;Acc:HGNC:7673]	9612	6301.36	-0.523514	0.125225	-0.472927	0.128875	-4.18059	2.90759e-05	0.000717243	5362.89	4914.15	4893.8	5539.91	5632.67	7317.18	8606.16	8144.12
CIC	ENSG00000079432	protein_coding	capicua transcriptional repressor [Source:HGNC Symbol;Acc:HGNC:14214]	23152	2353.11	-0.522663	0.145342	-0.452978	0.151102	-3.59609	0.000323034	0.00491085	2076.01	1793	1761.64	2116.61	2071.5	2868.07	3056.73	3081.31
MFSD5	ENSG00000182544	protein_coding	major facilitator superfamily domain containing 5 [Source:HGNC Symbol;Acc:HGNC:28156]	84975	877.684	-0.522267	0.177293	-0.413553	0.188259	-2.94578	0.00322141	0.0287101	571.523	776.598	802.754	730.08	1038.26	1173.71	905.471	1023.08
C2CD2L	ENSG00000172375	protein_coding	C2CD2 like [Source:HGNC Symbol;Acc:HGNC:29000]	9854	1258.88	-0.521961	0.18019	-0.408706	0.191399	-2.89672	0.00377085	0.0318868	801.456	1132.62	1146.57	1068.06	1083.4	1629.28	1548.17	1661.48
PCSK1N	ENSG00000102109	protein_coding	proprotein convertase subtilisin/kexin type 1 inhibitor [Source:HGNC Symbol;Acc:HGNC:17301]	27344	1358.29	-0.521705	0.178107	-0.410946	0.188953	-2.92916	0.00339876	0.0297788	1311.77	899.267	1115.81	1148.79	1203.78	1493.51	1850.55	1842.87
WSCD1	ENSG00000179314	protein_coding	WSC domain containing 1 [Source:HGNC Symbol;Acc:HGNC:29060]	23302	1379.39	-0.520736	0.157705	-0.436603	0.165489	-3.30197	0.000960093	0.0113038	1101.69	1136.31	1105.56	1181.61	1850.8	1215.23	1685.97	1757.93
ZSWIM8	ENSG00000214655	protein_coding	zinc finger SWIM-type containing 8 [Source:HGNC Symbol;Acc:HGNC:23528]	23053	2693.53	-0.520618	0.151933	-0.443225	0.158668	-3.42662	0.000611135	0.00792788	2183.53	1804.07	2610.13	2264.76	2748.62	2734.54	3294.96	3907.66
FAM160B1	ENSG00000151553	protein_coding	family with sequence similarity 160 member B1 [Source:HGNC Symbol;Acc:HGNC:29320]	57700	1647.76	-0.520566	0.166039	-0.426867	0.174952	-3.1352	0.00171739	0.0177586	1377.94	1535.67	1269.58	1230.4	1895.95	2549.4	1673.14	1649.98
LMBRD2	ENSG00000164187	protein_coding	LMBR1 domain containing 2 [Source:HGNC Symbol;Acc:HGNC:25287]	92255	3330.56	-0.52042	0.172513	-0.41685	0.182742	-3.01669	0.00255547	0.024119	2520.99	3004.94	2808.85	2589.43	5141.12	4673.52	3051.71	2853.89
NCKAP5L	ENSG00000167566	protein_coding	NCK associated protein 5 like [Source:HGNC Symbol;Acc:HGNC:29321]	57701	1672.85	-0.519117	0.180884	-0.405156	0.19215	-2.86989	0.00410616	0.0339023	1263.8	1201.79	1364.21	1687.26	1404.4	1800.96	2240.53	2419.89
NRAS	ENSG00000213281	protein_coding	NRAS proto-oncogene, GTPase [Source:HGNC Symbol;Acc:HGNC:7989]	4893	7586.9	-0.518966	0.128804	-0.464547	0.132919	-4.02911	5.59876e-05	0.00123698	6347.96	6064.29	7115.96	5403.3	9941.18	10491.6	8107.96	7222.96
ERO1B	ENSG00000086619	protein_coding	endoplasmic reticulum oxidoreductase 1 beta [Source:HGNC Symbol;Acc:HGNC:14355]	56605	2555.8	-0.518388	0.166508	-0.422492	0.17574	-3.1133	0.0018501	0.0187948	1958.56	2318.73	2248.97	1862.01	3741.74	3527.86	2574.15	2214.4
NSF	ENSG00000073969	protein_coding	N-ethylmaleimide sensitive factor, vesicle fusing ATPase [Source:HGNC Symbol;Acc:HGNC:8016]	4905	7122.67	-0.518318	0.0957215	-0.489095	0.0973652	-5.41486	6.13374e-08	4.05686e-06	6046.07	6209.1	5609.02	5547.9	8933.02	9087.84	7984.1	7564.35
CBX4	ENSG00000141582	protein_coding	chromobox 4 [Source:HGNC Symbol;Acc:HGNC:1554]	8535	5275.65	-0.516102	0.129798	-0.460868	0.133925	-3.97621	7.00236e-05	0.0014704	4786.4	3634.89	4415.93	4541.93	5687.84	5103.28	7120.47	6914.44
CPEB4	ENSG00000113742	protein_coding	cytoplasmic polyadenylation element binding protein 4 [Source:HGNC Symbol;Acc:HGNC:21747]	80315	1766.07	-0.515767	0.184822	-0.393784	0.197065	-2.79062	0.00526075	0.0409821	1682.31	1843.73	1085.85	1194.92	2372.44	2314.88	1799.23	1835.19
KCNC1	ENSG00000129159	protein_coding	potassium voltage-gated channel subfamily C member 1 [Source:HGNC Symbol;Acc:HGNC:6233]	3746	1553.7	-0.515704	0.156059	-0.433379	0.163217	-3.30454	0.00095132	0.0112357	1178.61	1216.55	1416.25	1322.66	1354.25	1922.15	1956.55	2062.61
NRBF2	ENSG00000148572	protein_coding	nuclear receptor binding factor 2 [Source:HGNC Symbol;Acc:HGNC:19692]	29982	1505.03	-0.515275	0.1646	-0.42021	0.173509	-3.13046	0.0017453	0.0179977	1307.64	1403.78	1039.32	1189.6	2191.87	1869.41	1514.7	1523.94
LTBP4	ENSG00000090006	protein_coding	latent transforming growth factor beta binding protein 4 [Source:HGNC Symbol;Acc:HGNC:6717]	8425	5959.68	-0.513372	0.148315	-0.437476	0.154567	-3.46137	0.000537438	0.00715712	5197.47	4158.77	4954.52	5349.19	5657.74	5585.79	7933.33	8840.6
TTC9	ENSG00000133985	protein_coding	tetratricopeptide repeat domain 9 [Source:HGNC Symbol;Acc:HGNC:20267]	23508	717.081	-0.512871	0.185787	-0.39002	0.198059	-2.76053	0.00577072	0.0434927	449.94	615.191	645.83	651.128	867.721	883.088	805.607	818.138
MFSD13A	ENSG00000138111	protein_coding	major facilitator superfamily domain containing 13A [Source:HGNC Symbol;Acc:HGNC:26196]	79847	2075.04	-0.512143	0.12864	-0.457621	0.132637	-3.98121	6.85665e-05	0.00144281	1719.53	1750.57	1632.32	1748.47	2297.2	2087.1	2550.72	2814.44
CUEDC2	ENSG00000107874	protein_coding	CUE domain containing 2 [Source:HGNC Symbol;Acc:HGNC:28352]	79004	3363.54	-0.511894	0.121171	-0.463442	0.124463	-4.22457	2.39402e-05	0.000604942	2698.81	2441.4	3027.28	2941.61	3425.74	3720.86	4314.8	4337.83
REEP2	ENSG00000132563	protein_coding	receptor accessory protein 2 [Source:HGNC Symbol;Acc:HGNC:17975]	51308	2896.54	-0.511734	0.114144	-0.472897	0.117035	-4.48322	7.35234e-06	0.000232232	2574.75	2206.2	2298.65	2475.88	3380.6	3037.51	3413.23	3785.46
SATB2	ENSG00000119042	protein_coding	SATB homeobox 2 [Source:HGNC Symbol;Acc:HGNC:21637]	23314	2544.34	-0.511659	0.116428	-0.467511	0.119414	-4.39463	1.1096e-05	0.000325202	2211.65	2237.56	2047.1	1893.95	2969.31	3324.77	2921.72	2748.68
ALDH2	ENSG00000111275	protein_coding	aldehyde dehydrogenase 2 family member [Source:HGNC Symbol;Acc:HGNC:404]	217	3058.04	-0.510388	0.105454	-0.472972	0.107584	-4.83993	1.29884e-06	5.42445e-05	2720.32	2349.16	2486.33	2545.96	3300.35	3872.35	3532.62	3657.24
MEGF8	ENSG00000105429	protein_coding	multiple EGF like domains 8 [Source:HGNC Symbol;Acc:HGNC:3233]	1954	5016.93	-0.509794	0.133833	-0.450024	0.138334	-3.80917	0.000139434	0.00253799	3785.62	4037.02	3994.84	4758.38	5065.89	4868.77	6776.25	6848.68
C11orf95	ENSG00000188070	protein_coding	chromosome 11 open reading frame 95 [Source:HGNC Symbol;Acc:HGNC:28449]	65998	2250.92	-0.50967	0.11854	-0.463602	0.121665	-4.29956	1.7114e-05	0.000455413	1836.15	2032.81	1615.76	1950.72	2517.9	2785.04	2626.03	2642.92
SEL1L	ENSG00000071537	protein_coding	SEL1L adaptor subunit of ERAD E3 ubiquitin ligase [Source:HGNC Symbol;Acc:HGNC:10717]	6400	7103.52	-0.509632	0.136016	-0.445982	0.140871	-3.74686	0.000179064	0.00303521	5048.59	6962.64	5471.81	5942.65	10031.5	9232.59	7083.65	7054.73
C20orf194	ENSG00000088854	protein_coding	chromosome 20 open reading frame 194 [Source:HGNC Symbol;Acc:HGNC:17721]	25943	1395.91	-0.509463	0.143027	-0.43876	0.148576	-3.562	0.000368042	0.00543034	1009.88	1251.6	1103.19	1247.26	1539.83	1859.31	1533.11	1623.12
SIAE	ENSG00000110013	protein_coding	sialic acid acetylesterase [Source:HGNC Symbol;Acc:HGNC:18187]	54414	1557.53	-0.508908	0.166734	-0.413248	0.175739	-3.05221	0.00227162	0.0219638	1008.23	1216.55	1256.18	1660.64	1835.76	2038.85	1633.53	1810.53
CCDC3	ENSG00000151468	protein_coding	coiled-coil domain containing 3 [Source:HGNC Symbol;Acc:HGNC:23813]	83643	1130.99	-0.508566	0.181382	-0.39212	0.192722	-2.80384	0.00504981	0.0395231	1097.56	822.714	1108.71	704.354	1369.29	1173.71	1413.16	1358.45
STK40	ENSG00000196182	protein_coding	serine/threonine kinase 40 [Source:HGNC Symbol;Acc:HGNC:21373]	83931	3657.14	-0.508243	0.124224	-0.457595	0.127786	-4.09134	4.28895e-05	0.000985999	3135.52	2642.46	2910.57	3410	3546.12	4351.48	4504.48	4756.49
MXI1	ENSG00000119950	protein_coding	MAX interactor 1, dimerization protein [Source:HGNC Symbol;Acc:HGNC:7534]	4601	1915.26	-0.507836	0.128793	-0.45212	0.132955	-3.94305	8.04517e-05	0.00163458	1458.17	1478.49	1674.11	1705	2442.66	2439.43	2072.6	2051.65
DCAF12	ENSG00000198876	protein_coding	DDB1 and CUL4 associated factor 12 [Source:HGNC Symbol;Acc:HGNC:19911]	25853	5206.89	-0.507065	0.0942763	-0.477921	0.0958499	-5.3785	7.51079e-08	4.80531e-06	4551.51	4321.1	4313.42	4010.56	6279.69	6585.57	5956.14	5637.1
TAPBP	ENSG00000231925	protein_coding	TAP binding protein [Source:HGNC Symbol;Acc:HGNC:11566]	6892	1328.62	-0.506212	0.186759	-0.383375	0.198824	-2.71051	0.00671805	0.0482908	1419.3	1031.16	782.251	1166.53	1324.15	1629.28	1750.13	1526.13
MAGED4	ENSG00000154545	protein_coding	MAGE family member D4 [Source:HGNC Symbol;Acc:HGNC:23793]	728239	4761.82	-0.505939	0.142857	-0.435937	0.14845	-3.54157	0.000397749	0.00572263	3805.47	3029.84	4094.2	4814.27	5547.4	4594.98	5944.98	6263.44
ZNF703	ENSG00000183779	protein_coding	zinc finger protein 703 [Source:HGNC Symbol;Acc:HGNC:25883]	80139	17376.5	-0.50568	0.117275	-0.458015	0.120282	-4.31191	1.61848e-05	0.000440032	14255.8	13087.8	14611.2	15510	18357.6	16573.3	22005.2	24611
MAGED4B	ENSG00000187243	protein_coding	MAGE family member D4B [Source:HGNC Symbol;Acc:HGNC:22880]	81557	4761.83	-0.505672	0.14289	-0.436696	0.148504	-3.53889	0.000401818	0.00577014	3804.64	3029.84	4094.99	4816.04	5547.4	4594.98	5944.42	6262.34
TOM1L2	ENSG00000175662	protein_coding	target of myb1 like 2 membrane trafficking protein [Source:HGNC Symbol;Acc:HGNC:11984]	146691	2017.37	-0.505497	0.141586	-0.437722	0.146957	-3.57025	0.000356643	0.0052881	1799.76	1323.54	1903.58	1650.88	2156.76	2275.61	2526.17	2502.64
TMEM63B	ENSG00000137216	protein_coding	transmembrane protein 63B [Source:HGNC Symbol;Acc:HGNC:17735]	55362	1935.2	-0.50482	0.150211	-0.427794	0.156841	-3.36074	0.000777343	0.00961131	1338.24	1916.59	1466.72	1670.4	2568.05	1918.78	2360.47	2242.34
SIPA1L3	ENSG00000105738	protein_coding	signal induced proliferation associated 1 like 3 [Source:HGNC Symbol;Acc:HGNC:23801]	23094	1230.16	-0.504798	0.185005	-0.380822	0.196473	-2.72857	0.00636096	0.0467206	1004.92	874.365	1289.29	912.821	1048.29	1633.77	1498.52	1579.29
SLC44A1	ENSG00000070214	protein_coding	solute carrier family 44 member 1 [Source:HGNC Symbol;Acc:HGNC:18798]	23446	3466.44	-0.504684	0.146181	-0.431976	0.152351	-3.45246	0.000555496	0.00733271	2664.9	3089.79	3052.51	2632.9	5191.28	4317.82	3571.12	3211.18
CPE	ENSG00000109472	protein_coding	carboxypeptidase E [Source:HGNC Symbol;Acc:HGNC:2303]	1363	4461.15	-0.503692	0.132056	-0.444313	0.136561	-3.81423	0.000136609	0.00250783	4173.52	3508.53	4053.98	3003.71	6279.69	4847.45	5101.43	4720.87
ZFP36L1	ENSG00000185650	protein_coding	ZFP36 ring finger protein like 1 [Source:HGNC Symbol;Acc:HGNC:1107]	677	2000.63	-0.503632	0.136416	-0.441084	0.141259	-3.69189	0.000222595	0.00363761	1509.45	1783.78	1931.97	1397.18	2267.11	2410.26	2238.85	2466.47
CAPZA2	ENSG00000198898	protein_coding	capping actin protein of muscle Z-line subunit alpha 2 [Source:HGNC Symbol;Acc:HGNC:1490]	830	3854.05	-0.501747	0.150433	-0.42254	0.157076	-3.33534	0.000851943	0.0103613	3252.14	3855.32	2943.69	2690.56	5607.59	4863.16	3869.03	3750.94
CHMP1A	ENSG00000131165	protein_coding	charged multivesicular body protein 1A [Source:HGNC Symbol;Acc:HGNC:8740]	5119	3051.02	-0.50092	0.151336	-0.421138	0.157844	-3.30999	0.000932985	0.01112	2470.53	2438.63	2719.74	2499.84	2638.27	3146.35	4097.77	4397.01
FYCO1	ENSG00000163820	protein_coding	FYVE and coiled-coil domain autophagy adaptor 1 [Source:HGNC Symbol;Acc:HGNC:14673]	79443	4239.72	-0.500378	0.104292	-0.464922	0.106427	-4.79788	1.60355e-06	6.42937e-05	3617.72	3977.99	3235.46	3214.83	5035.79	4821.64	5177.31	4837.04
CDH2	ENSG00000170558	protein_coding	cadherin 2 [Source:HGNC Symbol;Acc:HGNC:1759]	1000	1253.92	-0.500357	0.171357	-0.393139	0.180891	-2.91997	0.0035007	0.0303482	1078.53	805.19	1222.27	1039.68	1645.16	1623.67	1369.09	1247.76
POLR3GL	ENSG00000121851	protein_coding	RNA polymerase III subunit GL [Source:HGNC Symbol;Acc:HGNC:28466]	84265	2102.51	-0.498601	0.127666	-0.443698	0.131668	-3.90552	9.40236e-05	0.00186251	1846.08	1566.11	1703.29	1850.48	2608.18	2208.28	2282.37	2755.26
MXD1	ENSG00000059728	protein_coding	MAX dimerization protein 1 [Source:HGNC Symbol;Acc:HGNC:6761]	4084	762.796	-0.494991	0.183059	-0.374426	0.194201	-2.704	0.00685104	0.0487946	779.951	582.91	611.134	556.209	917.879	996.42	813.976	843.893
PPIP5K1	ENSG00000168781	protein_coding	diphosphoinositol pentakisphosphate kinase 1 [Source:HGNC Symbol;Acc:HGNC:29023]	9677	3768.57	-0.494756	0.0934723	-0.46636	0.09497	-5.29308	1.20276e-07	7.09157e-06	3305.9	3007.7	2978.39	3228.14	4303.5	4299.87	4519.55	4505.51
RCOR1	ENSG00000089902	protein_coding	REST corepressor 1 [Source:HGNC Symbol;Acc:HGNC:17441]	23186	3493.87	-0.494436	0.108087	-0.45571	0.110548	-4.57442	4.77542e-06	0.000161708	2937.84	3090.71	2841.18	2712.74	4649.58	4101.25	3894.14	3723.54
MKNK2	ENSG00000099875	protein_coding	MAPK interacting serine/threonine kinase 2 [Source:HGNC Symbol;Acc:HGNC:7111]	2872	4247.54	-0.49361	0.139084	-0.427345	0.144131	-3.54901	0.000386683	0.00562262	2860.92	3689.3	3647.88	3936.04	3832.02	4930.48	5406.05	5677.65
ZNF853	ENSG00000236609	protein_coding	zinc finger protein 853 [Source:HGNC Symbol;Acc:HGNC:21767]	54753	1663.89	-0.493162	0.124602	-0.443772	0.128429	-3.95789	7.56136e-05	0.00155947	1264.63	1417.61	1490.38	1346.61	2126.67	1837.99	1949.3	1877.94
SLC39A3	ENSG00000141873	protein_coding	solute carrier family 39 member 3 [Source:HGNC Symbol;Acc:HGNC:17128]	29985	1569.42	-0.492406	0.170306	-0.389758	0.179315	-2.8913	0.00383648	0.0323286	1470.58	1086.5	1167.07	1505.4	1484.66	1628.16	2131.18	2081.79
PTPN1	ENSG00000196396	protein_coding	protein tyrosine phosphatase non-receptor type 1 [Source:HGNC Symbol;Acc:HGNC:9642]	5770	2482.56	-0.491395	0.101814	-0.457131	0.103793	-4.82641	1.39019e-06	5.71078e-05	1980.07	2066.01	2058.93	2150.32	2899.09	2926.42	2777.78	3001.85
ACTB	ENSG00000075624	protein_coding	actin beta [Source:HGNC Symbol;Acc:HGNC:132]	60	51829	-0.490071	0.0909914	-0.464316	0.0923915	-5.38591	7.20809e-08	4.65123e-06	40742.7	41216.9	45923.3	44589.9	51591.8	60630.1	64427.9	65509.1
RPL28	ENSG00000108107	protein_coding	ribosomal protein L28 [Source:HGNC Symbol;Acc:HGNC:10330]	6158	20704.5	-0.489388	0.104469	-0.456521	0.106568	-4.68455	2.80581e-06	0.000104678	17109.3	16612.9	17945.2	17264.7	20664.8	21460.1	28068.5	26510.3
KCNT2	ENSG00000162687	protein_coding	potassium sodium-activated channel subfamily T member 2 [Source:HGNC Symbol;Acc:HGNC:18866]	343450	1223.14	-0.489046	0.176303	-0.377607	0.186456	-2.77389	0.005539	0.0424243	1109.14	1146.45	811.428	992.66	1695.32	1591.13	1228.5	1210.49
SPTLC2	ENSG00000100596	protein_coding	serine palmitoyltransferase long chain base subunit 2 [Source:HGNC Symbol;Acc:HGNC:11278]	9517	5545.42	-0.488062	0.108976	-0.448393	0.111482	-4.4786	7.51341e-06	0.000235342	4276.08	4970.41	4831.5	4360.07	7613.88	6303.93	6171.49	5836.01
PEPD	ENSG00000124299	protein_coding	peptidase D [Source:HGNC Symbol;Acc:HGNC:8840]	5184	2173.96	-0.488032	0.140836	-0.419597	0.146154	-3.46526	0.000529722	0.00707315	1398.62	1825.28	2053.41	1958.71	2648.31	2319.37	2603.16	2584.83
PCK2	ENSG00000100889	protein_coding	phosphoenolpyruvate carboxykinase 2, mitochondrial [Source:HGNC Symbol;Acc:HGNC:8725]	5106	12463.8	-0.487759	0.111905	-0.44616	0.114507	-4.35867	1.30856e-05	0.000366372	10947.4	10428.7	9367.3	10790.6	12163.1	13120.6	16310.2	16582.5
ITGA3	ENSG00000005884	protein_coding	integrin subunit alpha 3 [Source:HGNC Symbol;Acc:HGNC:6139]	3675	1349.96	-0.486435	0.149506	-0.408532	0.155881	-3.25361	0.00113949	0.0129397	1058.68	1371.5	1056.67	1007.74	1670.24	1448.62	1554.31	1631.89
CLCN6	ENSG00000011021	protein_coding	chloride voltage-gated channel 6 [Source:HGNC Symbol;Acc:HGNC:2024]	1185	1203.95	-0.486359	0.147548	-0.410916	0.153591	-3.29628	0.000979753	0.0114635	1132.29	831.015	999.105	1050.32	1384.34	1373.44	1420.97	1440.1
ASH1L	ENSG00000116539	protein_coding	ASH1 like histone lysine methyltransferase [Source:HGNC Symbol;Acc:HGNC:19088]	55870	7100.08	-0.486218	0.129077	-0.429439	0.133202	-3.76689	0.000165294	0.00286034	5674.7	6735.74	5243.92	5988.78	9319.23	9776.81	7011.13	7050.34
EHD1	ENSG00000110047	protein_coding	EH domain containing 1 [Source:HGNC Symbol;Acc:HGNC:3242]	10938	2128.2	-0.486204	0.160549	-0.39542	0.168262	-3.02839	0.00245859	0.0234252	1906.46	2069.7	1327.93	1791.05	2452.69	2010.79	2762.16	2704.84
LTBP3	ENSG00000168056	protein_coding	latent transforming growth factor beta binding protein 3 [Source:HGNC Symbol;Acc:HGNC:6716]	4054	2087.93	-0.486006	0.174396	-0.375709	0.183846	-2.7868	0.00532318	0.0414255	1845.25	1250.67	1902.01	1972.01	1996.26	2078.12	2843.06	2816.08
CAPN1	ENSG00000014216	protein_coding	calpain 1 [Source:HGNC Symbol;Acc:HGNC:1476]	823	3586.02	-0.485798	0.138958	-0.419548	0.143952	-3.49602	0.000472257	0.00651411	2834.46	2864.74	3110.08	3159.83	3526.06	3410.04	4734.89	5048.01
RIMS4	ENSG00000101098	protein_coding	regulating synaptic membrane exocytosis 4 [Source:HGNC Symbol;Acc:HGNC:16183]	140730	3299.94	-0.485608	0.112777	-0.442918	0.115408	-4.30592	1.66296e-05	0.000448304	2576.4	3109.16	2750.5	2579.67	3395.65	3964.36	3894.7	4129.05
ENO2	ENSG00000111674	protein_coding	enolase 2 [Source:HGNC Symbol;Acc:HGNC:3353]	2026	3565.2	-0.484976	0.125181	-0.430319	0.128753	-3.8742	0.000106975	0.00205937	2956.04	2606.49	3122.7	3221.93	3420.73	4060.86	4355.52	4777.31
AGRN	ENSG00000188157	protein_coding	agrin [Source:HGNC Symbol;Acc:HGNC:329]	375790	4048.53	-0.484696	0.144034	-0.41067	0.149492	-3.36515	0.000765019	0.00949014	3454.78	3288.09	3513.82	3264.51	3656.47	3987.92	5299.49	5923.14
MARVELD2	ENSG00000152939	protein_coding	MARVEL domain containing 2 [Source:HGNC Symbol;Acc:HGNC:26401]	153562	1104.68	-0.484585	0.174172	-0.378376	0.183816	-2.78222	0.00539889	0.0417768	870.932	1037.62	856.376	917.257	1274	1642.75	1173.26	1065.28
ZNF747	ENSG00000169955	protein_coding	zinc finger protein 747 [Source:HGNC Symbol;Acc:HGNC:28350]	65988	952.057	-0.482154	0.160943	-0.390369	0.168698	-2.99581	0.00273717	0.0254077	705.512	725.87	804.331	939.434	1143.59	1171.47	1083.44	1042.81
KIAA0895L	ENSG00000196123	protein_coding	KIAA0895 like [Source:HGNC Symbol;Acc:HGNC:34408]	653319	2113.11	-0.481954	0.140927	-0.413666	0.146072	-3.41988	0.000626479	0.00806431	1689.76	1887.08	1787.66	1704.11	2096.58	2227.36	2444.72	3067.61
DNAJC11	ENSG00000007923	protein_coding	DnaJ heat shock protein family (Hsp40) member C11 [Source:HGNC Symbol;Acc:HGNC:25570]	55735	4389.73	-0.481847	0.120069	-0.432737	0.123377	-4.01308	5.99317e-05	0.00130213	3530.04	3423.67	3713.33	3975.08	5707.9	4073.2	5341.89	5352.69
ACSF2	ENSG00000167107	protein_coding	acyl-CoA synthetase family member 2 [Source:HGNC Symbol;Acc:HGNC:26101]	80221	1880.72	-0.48176	0.174539	-0.369971	0.18372	-2.76019	0.00577685	0.0434927	1484.64	1249.75	1816.05	1744.03	1615.07	2064.65	2372.75	2698.81
KMT5C	ENSG00000133247	protein_coding	lysine methyltransferase 5C [Source:HGNC Symbol;Acc:HGNC:28405]	84787	1680.22	-0.480799	0.176327	-0.3675	0.18565	-2.72675	0.00639621	0.0468399	1317.56	1628.83	1245.92	1438.87	1289.04	2123	2211.51	2187
RBCK1	ENSG00000125826	protein_coding	RANBP2-type and C3HC4-type zinc finger containing 1 [Source:HGNC Symbol;Acc:HGNC:15864]	10616	2692.67	-0.478393	0.141257	-0.407589	0.146346	-3.38669	0.000707402	0.00890565	2429.18	2190.52	1958.78	2437.74	2693.45	2679.56	3443.36	3708.75
ZNF746	ENSG00000181220	protein_coding	zinc finger protein 746 [Source:HGNC Symbol;Acc:HGNC:21948]	155061	1621.54	-0.478014	0.147231	-0.401993	0.153183	-3.24669	0.00116756	0.0131987	1182.75	1408.39	1662.28	1167.42	1895.95	1850.33	1880.68	1924.51
SH2B3	ENSG00000111252	protein_coding	SH2B adaptor protein 3 [Source:HGNC Symbol;Acc:HGNC:29605]	10019	1779.99	-0.477843	0.119227	-0.42943	0.122497	-4.00786	6.12727e-05	0.00132552	1378.77	1451.74	1540.85	1570.16	2237.02	2079.24	2030.2	1951.91
PNPLA2	ENSG00000177666	protein_coding	patatin like phospholipase domain containing 2 [Source:HGNC Symbol;Acc:HGNC:30802]	57104	2657.11	-0.477127	0.142258	-0.406013	0.147476	-3.35394	0.000796683	0.0098101	2219.92	1873.24	2317.58	2495.4	2442.66	2982.53	3428.29	3497.22
SMAP1	ENSG00000112305	protein_coding	small ArfGAP 1 [Source:HGNC Symbol;Acc:HGNC:19651]	60682	1083.08	-0.477119	0.174987	-0.365866	0.184513	-2.7266	0.00639902	0.0468399	936.272	934.316	917.883	822.338	1474.62	1490.14	1028.21	1060.89
NDUFS3	ENSG00000213619	protein_coding	NADH:ubiquinone oxidoreductase core subunit S3 [Source:HGNC Symbol;Acc:HGNC:7710]	4722	3419	-0.476795	0.12185	-0.425539	0.125225	-3.91297	9.11672e-05	0.00181309	3319.96	2477.37	2920.82	2721.61	3912.27	3535.72	4321.49	4142.75
KRT8	ENSG00000170421	protein_coding	keratin 8 [Source:HGNC Symbol;Acc:HGNC:6446]	3856	3403.61	-0.476366	0.158093	-0.387671	0.165225	-3.01319	0.00258517	0.0243114	2825.36	2119.5	3508.3	2947.82	3230.13	3618.75	4366.12	4612.92
SCAMP4	ENSG00000227500	protein_coding	secretory carrier membrane protein 4 [Source:HGNC Symbol;Acc:HGNC:30385]	113178	2332.59	-0.475941	0.139095	-0.408548	0.14399	-3.4217	0.000622305	0.00803046	2233.98	1794.85	1761.64	2031.45	2257.08	2535.93	2984.21	3061.58
ARL6IP6	ENSG00000177917	protein_coding	ADP ribosylation factor like GTPase 6 interacting protein 6 [Source:HGNC Symbol;Acc:HGNC:24048]	151188	3472.86	-0.475553	0.131307	-0.414879	0.135588	-3.62168	0.000292691	0.00454608	3331.54	2509.65	2952.37	2817.42	4363.69	4669.03	3581.72	3557.5
TNKS1BP1	ENSG00000149115	protein_coding	tankyrase 1 binding protein 1 [Source:HGNC Symbol;Acc:HGNC:19081]	85456	4222.51	-0.47513	0.139618	-0.40661	0.144637	-3.40307	0.000666324	0.00843992	3373.72	3289.01	3360.84	4124.99	4288.45	3955.38	5734.65	5652.99
H1-0	ENSG00000189060	protein_coding	H1.0 linker histone [Source:HGNC Symbol;Acc:HGNC:4714]	3005	38268.3	-0.472759	0.102974	-0.433394	0.104827	-4.59106	4.40992e-06	0.000151377	32764.6	30042	32135.4	33282.9	43075.1	35925	49204.5	49716.8
AATF	ENSG00000275700	protein_coding	apoptosis antagonizing transcription factor [Source:HGNC Symbol;Acc:HGNC:19235]	26574	5551.38	-0.471534	0.120036	-0.422032	0.123293	-3.92826	8.55627e-05	0.00171754	4123.9	4410.56	4844.12	5223.22	6951.8	5232.33	6602.18	7022.94
TBC1D13	ENSG00000107021	protein_coding	TBC1 domain family member 13 [Source:HGNC Symbol;Acc:HGNC:25571]	54662	2306.33	-0.471459	0.169846	-0.366808	0.178149	-2.77581	0.0055065	0.0423047	1811.34	1653.73	2330.19	1954.27	1936.07	2451.78	2988.67	3324.61
CCDC88C	ENSG00000015133	protein_coding	coiled-coil domain containing 88C [Source:HGNC Symbol;Acc:HGNC:19967]	440193	2098.26	-0.471419	0.147491	-0.394688	0.153523	-3.19626	0.00139221	0.0149834	1830.36	1578.1	1536.11	2076.69	2858.97	2036.6	2489.35	2379.89
OGDHL	ENSG00000197444	protein_coding	oxoglutarate dehydrogenase L [Source:HGNC Symbol;Acc:HGNC:25590]	55753	2432.11	-0.471085	0.146736	-0.395387	0.152459	-3.21042	0.0013254	0.0144506	2382.86	1865.86	1646.51	2270.08	2492.82	2604.38	3049.48	3144.87
FMNL3	ENSG00000161791	protein_coding	formin like 3 [Source:HGNC Symbol;Acc:HGNC:23698]	91010	1429.16	-0.470311	0.135641	-0.406207	0.1402	-3.46732	0.000525674	0.00703786	1294.4	1025.63	1283.77	1194.03	1569.92	1643.87	1730.05	1691.62
SESN2	ENSG00000130766	protein_coding	sestrin 2 [Source:HGNC Symbol;Acc:HGNC:20746]	83667	11048.7	-0.470022	0.118065	-0.426607	0.12115	-3.98104	6.86138e-05	0.00144281	9846.57	7887.73	9092.88	10254.8	10728.6	11932.4	13691.4	14955
FKBP8	ENSG00000105701	protein_coding	FKBP prolyl isomerase 8 [Source:HGNC Symbol;Acc:HGNC:3724]	23770	8295.81	-0.468964	0.132329	-0.407652	0.136581	-3.54392	0.00039422	0.00569914	6131.26	6892.54	6945.63	7892.49	7603.85	8472.93	11126.8	11301
SECISBP2L	ENSG00000138593	protein_coding	SECIS binding protein 2 like [Source:HGNC Symbol;Acc:HGNC:28997]	9728	2335.72	-0.468937	0.173205	-0.357243	0.18202	-2.70741	0.00678113	0.0485265	1838.63	2501.35	1709.6	1779.51	3014.45	3399.95	2301.34	2140.97
MID2	ENSG00000080561	protein_coding	midline 2 [Source:HGNC Symbol;Acc:HGNC:7096]	11043	2135.61	-0.467436	0.169054	-0.362563	0.177367	-2.76501	0.00569212	0.0432228	1843.6	1882.47	1507.73	1930.32	2628.24	3257.44	2111.09	1923.97
TRIM8	ENSG00000171206	protein_coding	tripartite motif containing 8 [Source:HGNC Symbol;Acc:HGNC:15579]	81603	2281.87	-0.467148	0.126849	-0.410526	0.130559	-3.6827	0.000230772	0.00373484	1700.51	1764.41	2204.81	2003.06	2387.49	2725.57	2665.09	2804.03
CASP6	ENSG00000138794	protein_coding	caspase 6 [Source:HGNC Symbol;Acc:HGNC:1507]	839	938.136	-0.465632	0.169617	-0.360633	0.17805	-2.7452	0.00604732	0.0450123	864.315	786.744	805.908	684.838	1253.93	1175.95	1023.75	909.651
TMEM250	ENSG00000238227	protein_coding	transmembrane protein 250 [Source:HGNC Symbol;Acc:HGNC:31009]	90120	3006.39	-0.465589	0.135834	-0.401145	0.14034	-3.42763	0.000608876	0.00790539	2312.56	2659.06	2565.18	2583.22	2934.2	2962.33	4010.18	4024.38
COL3A1	ENSG00000168542	protein_coding	collagen type III alpha 1 chain [Source:HGNC Symbol;Acc:HGNC:2201]	1281	1309.33	-0.464989	0.168446	-0.361942	0.176266	-2.76047	0.00577184	0.0434927	896.572	1141.84	1254.6	1122.18	1168.67	1540.64	1747.34	1602.85
CYTH2	ENSG00000105443	protein_coding	cytohesin 2 [Source:HGNC Symbol;Acc:HGNC:9502]	9266	3285.09	-0.46432	0.098025	-0.431667	0.0997467	-4.73675	2.17175e-06	8.37237e-05	2532.57	2798.34	2840.39	2880.4	3641.42	3899.28	3800.41	3887.94
WIPI2	ENSG00000157954	protein_coding	WD repeat domain, phosphoinositide interacting 2 [Source:HGNC Symbol;Acc:HGNC:32225]	26100	4488.91	-0.464229	0.128678	-0.405883	0.132601	-3.60769	0.000308936	0.00472999	3469.67	3252.12	4784.98	3589.19	5005.7	4826.13	5442.31	5541.2
TRMT2B	ENSG00000188917	protein_coding	tRNA methyltransferase 2 homolog B [Source:HGNC Symbol;Acc:HGNC:25748]	79979	2422.87	-0.464136	0.115244	-0.41907	0.118146	-4.02742	5.63934e-05	0.0012414	2139.7	1773.63	2114.92	2106.85	3034.52	2706.49	2816.84	2690.05
GSTZ1	ENSG00000100577	protein_coding	glutathione S-transferase zeta 1 [Source:HGNC Symbol;Acc:HGNC:4643]	2954	3199.22	-0.463854	0.137062	-0.397906	0.141772	-3.38427	0.000713678	0.00895672	3282.74	2307.66	2219.01	2950.48	3601.29	3762.38	3581.72	3888.48
B4GALNT1	ENSG00000135454	protein_coding	beta-1,4-N-acetyl-galactosaminyltransferase 1 [Source:HGNC Symbol;Acc:HGNC:4117]	2583	2133.81	-0.463281	0.127231	-0.406914	0.131051	-3.64127	0.000271298	0.00427117	2064.43	1552.27	1822.36	1734.27	2558.02	2272.24	2477.63	2589.22
XKR8	ENSG00000158156	protein_coding	XK related 8 [Source:HGNC Symbol;Acc:HGNC:25508]	55113	1269.51	-0.463271	0.154208	-0.378173	0.160625	-3.00419	0.00266285	0.0248516	935.445	961.986	1099.25	1278.3	1349.23	1609.08	1410.37	1512.43
ELK1	ENSG00000126767	protein_coding	ETS transcription factor ELK1 [Source:HGNC Symbol;Acc:HGNC:3321]	2002	2929.95	-0.462503	0.107279	-0.422639	0.109521	-4.31121	1.62365e-05	0.000440643	2272.03	2440.47	2587.26	2566.37	3235.15	3154.21	3639.74	3544.35
RNF44	ENSG00000146083	protein_coding	ring finger protein 44 [Source:HGNC Symbol;Acc:HGNC:19180]	22838	2459.96	-0.4625	0.14799	-0.384437	0.153633	-3.12521	0.00177675	0.018222	2243.08	1833.58	2293.92	1925	2181.84	2809.72	2978.63	3413.93
PPP2R5B	ENSG00000068971	protein_coding	protein phosphatase 2 regulatory subunit B'beta [Source:HGNC Symbol;Acc:HGNC:9310]	5526	1324.88	-0.462371	0.166826	-0.361136	0.174412	-2.77158	0.00557846	0.0426179	1267.11	1154.75	950.214	1097.34	1284.03	1363.34	1591.69	1890.54
OPHN1	ENSG00000079482	protein_coding	oligophrenin 1 [Source:HGNC Symbol;Acc:HGNC:8148]	4983	1270.1	-0.462192	0.146294	-0.386016	0.151999	-3.15933	0.00158133	0.0165913	1033.87	1014.56	1003.05	1217.98	1519.77	1652.84	1398.1	1320.64
MTF1	ENSG00000188786	protein_coding	metal regulatory transcription factor 1 [Source:HGNC Symbol;Acc:HGNC:7428]	4520	1285.96	-0.461912	0.168994	-0.356694	0.177019	-2.73331	0.00627012	0.0462579	1138.08	1042.23	824.833	1317.34	1595	1613.57	1370.76	1385.85
PRDX5	ENSG00000126432	protein_coding	peroxiredoxin 5 [Source:HGNC Symbol;Acc:HGNC:9355]	25824	9335.12	-0.461766	0.136733	-0.395838	0.141369	-3.37713	0.000732455	0.00915416	7467.02	6942.35	8129.26	8894.91	9163.74	8558.21	12941.6	12583.9
OS9	ENSG00000135506	protein_coding	OS9 endoplasmic reticulum lectin [Source:HGNC Symbol;Acc:HGNC:16994]	10956	9281.7	-0.460646	0.10769	-0.420927	0.10999	-4.27752	1.8899e-05	0.000492456	7774.7	7219.97	7361.2	8904.67	10222.1	9362.75	11195.4	12212.9
PPP3CA	ENSG00000138814	protein_coding	protein phosphatase 3 catalytic subunit alpha [Source:HGNC Symbol;Acc:HGNC:9314]	5530	3274.68	-0.459951	0.129754	-0.400982	0.133758	-3.5448	0.000392906	0.0056856	2440.76	2794.65	3274.1	2507.82	4097.85	4173.07	3588.97	3320.23
SEMA4D	ENSG00000187764	protein_coding	semaphorin 4D [Source:HGNC Symbol;Acc:HGNC:10732]	10507	1536.43	-0.458949	0.133386	-0.396504	0.137651	-3.44075	0.000580102	0.00759742	1450.73	1208.25	1153.66	1366.13	1750.49	1684.26	1812.06	1865.88
ACO2	ENSG00000100412	protein_coding	aconitase 2 [Source:HGNC Symbol;Acc:HGNC:118]	50	6789.62	-0.457295	0.108278	-0.416864	0.110584	-4.22336	2.40688e-05	0.000607171	5734.25	5054.34	6452.78	5664.99	7092.24	7282.39	8277	8758.95
ZFHX3	ENSG00000140836	protein_coding	zinc finger homeobox 3 [Source:HGNC Symbol;Acc:HGNC:777]	463	1074.09	-0.456557	0.15206	-0.373447	0.158273	-3.00247	0.00267797	0.0249618	875.894	971.209	838.239	933.225	1284.03	1391.4	1231.84	1066.92
SLC25A4	ENSG00000151729	protein_coding	solute carrier family 25 member 4 [Source:HGNC Symbol;Acc:HGNC:10990]	291	2567.51	-0.456401	0.124982	-0.401681	0.128561	-3.65173	0.000260483	0.00413378	2019.77	1927.66	2456.36	2253.22	2954.27	3352.82	2791.17	2784.85
NBR1	ENSG00000188554	protein_coding	NBR1 autophagy cargo receptor [Source:HGNC Symbol;Acc:HGNC:6746]	4077	7925.7	-0.455245	0.0997458	-0.421034	0.101617	-4.56405	5.01761e-06	0.000168769	6956.7	6946.03	6824.98	5987.01	10452.8	9250.54	8545.35	8442.22
UBE3B	ENSG00000151148	protein_coding	ubiquitin protein ligase E3B [Source:HGNC Symbol;Acc:HGNC:13478]	89910	3457.17	-0.455216	0.104237	-0.41858	0.106312	-4.36711	1.259e-05	0.000355808	3160.33	3014.16	2561.24	2931.85	3947.38	3986.8	3898.6	4157
LMO4	ENSG00000143013	protein_coding	LIM domain only 4 [Source:HGNC Symbol;Acc:HGNC:6644]	8543	2192.18	-0.454244	0.109693	-0.412291	0.112137	-4.14106	3.45698e-05	0.000822399	1909.76	1714.6	1820	1951.61	2613.2	2395.67	2569.13	2563.46
PCDH7	ENSG00000169851	protein_coding	protocadherin 7 [Source:HGNC Symbol;Acc:HGNC:8659]	5099	1543.36	-0.453028	0.132834	-0.390499	0.136984	-3.41048	0.000648497	0.00829094	1305.98	1453.59	1134.74	1325.32	1650.18	1852.58	1855.57	1768.89
KIF1A	ENSG00000130294	protein_coding	kinesin family member 1A [Source:HGNC Symbol;Acc:HGNC:888]	547	7640.32	-0.45297	0.119076	-0.403904	0.122075	-3.80403	0.000142359	0.00257875	6250.36	6108.56	6680.68	6788.06	7322.97	7749.18	9835.21	10387.6
GOLGA2	ENSG00000167110	protein_coding	golgin A2 [Source:HGNC Symbol;Acc:HGNC:4425]	2801	4832.22	-0.452342	0.103493	-0.413236	0.105527	-4.37076	1.23817e-05	0.000353243	3950.21	4105.27	3911.26	4362.74	5497.24	4841.84	6034.8	5954.38
RETREG2	ENSG00000144567	protein_coding	reticulophagy regulator family member 2 [Source:HGNC Symbol;Acc:HGNC:28450]	79137	3275.24	-0.451944	0.111241	-0.408923	0.113683	-4.06275	4.84978e-05	0.00109156	2852.65	2553	2916.88	2759.75	3380.6	3540.21	4032.5	4166.31
KDM4B	ENSG00000127663	protein_coding	lysine demethylase 4B [Source:HGNC Symbol;Acc:HGNC:29136]	23030	3395.34	-0.451227	0.138062	-0.383339	0.142613	-3.26829	0.00108199	0.0124562	2626.03	2959.74	2911.36	3000.16	3089.69	3465.03	4528.47	4582.23
NECAP1	ENSG00000089818	protein_coding	NECAP endocytosis associated 1 [Source:HGNC Symbol;Acc:HGNC:24539]	25977	3689.98	-0.451201	0.103887	-0.413702	0.106007	-4.34317	1.40441e-05	0.000391023	3286.05	3113.77	2911.36	3142.09	4669.65	4445.74	3848.95	4102.2
FLOT2	ENSG00000132589	protein_coding	flotillin 2 [Source:HGNC Symbol;Acc:HGNC:3758]	2319	5687.8	-0.451109	0.0975525	-0.41817	0.0992224	-4.62427	3.75923e-06	0.000132988	5070.92	4636.53	4842.54	4685.64	6224.52	5908.95	6920.75	7212.55
SORT1	ENSG00000134243	protein_coding	sortilin 1 [Source:HGNC Symbol;Acc:HGNC:11186]	6272	6532.44	-0.451072	0.107547	-0.411701	0.109909	-4.1942	2.7384e-05	0.000679404	5955.91	5487.84	4910.36	5696.04	8857.78	7344.11	7087.56	6919.92
UBE2G1	ENSG00000132388	protein_coding	ubiquitin conjugating enzyme E2 G1 [Source:HGNC Symbol;Acc:HGNC:12482]	7326	4359.99	-0.450541	0.149486	-0.369007	0.155172	-3.01393	0.0025789	0.0242855	3271.16	3843.33	4371.77	3250.32	4945.51	6539.57	4541.3	4116.99
TRO	ENSG00000067445	protein_coding	trophinin [Source:HGNC Symbol;Acc:HGNC:12326]	7216	2649.19	-0.450264	0.125487	-0.394803	0.128967	-3.58813	0.000333061	0.00502264	2386.17	2312.27	2168.54	2104.19	2728.56	2676.19	3400.4	3417.22
ECSIT	ENSG00000130159	protein_coding	ECSIT signaling integrator [Source:HGNC Symbol;Acc:HGNC:29548]	51295	2893.18	-0.450178	0.133142	-0.387258	0.13726	-3.3812	0.000721696	0.00903472	2255.49	2195.13	2721.32	2624.92	2899.09	2969.06	3695.53	3784.91
TLN2	ENSG00000171914	protein_coding	talin 2 [Source:HGNC Symbol;Acc:HGNC:15447]	83660	1965.8	-0.450037	0.149314	-0.368004	0.15484	-3.01404	0.00257797	0.0242855	1299.37	1536.59	1898.06	1919.67	2056.45	2395.67	2279.02	2341.53
USP11	ENSG00000102226	protein_coding	ubiquitin specific peptidase 11 [Source:HGNC Symbol;Acc:HGNC:12609]	8237	13332.4	-0.449985	0.102487	-0.413607	0.104438	-4.39064	1.13019e-05	0.000328673	10528.1	11738.4	10830.9	12006	13662.9	13750.1	16742	17401.2
POMK	ENSG00000185900	protein_coding	protein O-mannose kinase [Source:HGNC Symbol;Acc:HGNC:26267]	84197	5449.63	-0.449455	0.117102	-0.399103	0.119984	-3.83816	0.000123962	0.00231524	4176.83	5099.54	4543.68	4609.35	6179.38	7556.18	5923.22	5508.87
ITFG1	ENSG00000129636	protein_coding	integrin alpha FG-GAP repeat containing 1 [Source:HGNC Symbol;Acc:HGNC:30697]	81533	2666.21	-0.449022	0.150493	-0.364764	0.156215	-2.98367	0.00284811	0.0262001	2085.93	1924.89	2799.39	2210.64	2869	3787.07	2946.27	2706.49
MTHFD2	ENSG00000065911	protein_coding	methylenetetrahydrofolate dehydrogenase (NADP+ dependent) 2, methenyltetrahydrofolate cyclohydrolase [Source:HGNC Symbol;Acc:HGNC:7434]	10797	41037.3	-0.448653	0.0869179	-0.422796	0.0881287	-5.1618	2.4459e-07	1.29486e-05	35953	35511.4	34811	32530.7	51065.2	51599.5	44461.8	42366.2
METAP2	ENSG00000111142	protein_coding	methionyl aminopeptidase 2 [Source:HGNC Symbol;Acc:HGNC:16672]	10988	13818.7	-0.448135	0.111418	-0.404476	0.113959	-4.02211	5.76789e-05	0.00126599	11361.8	12187.6	12326.8	10849.2	19175.1	16852.7	14191.3	13604.8
CKMT1A	ENSG00000223572	protein_coding	creatine kinase, mitochondrial 1A [Source:HGNC Symbol;Acc:HGNC:31736]	548596	13433.1	-0.447065	0.0895466	-0.423557	0.0908652	-4.99254	5.95897e-07	2.76522e-05	10931.7	11556.7	11348.9	11662.6	13893.6	14512	16468.1	17091
ISCU	ENSG00000136003	protein_coding	iron-sulfur cluster assembly enzyme [Source:HGNC Symbol;Acc:HGNC:29882]	23479	2793.54	-0.446061	0.103658	-0.408061	0.105662	-4.30319	1.68357e-05	0.000450399	2513.54	2285.52	2211.12	2451.93	3215.08	3043.12	3306.11	3321.87
FBXL20	ENSG00000108306	protein_coding	F-box and leucine rich repeat protein 20 [Source:HGNC Symbol;Acc:HGNC:24679]	84961	2386.63	-0.442924	0.123316	-0.388418	0.126742	-3.59178	0.00032843	0.00497124	1836.98	1957.17	2247.39	2037.66	3039.53	2791.77	2791.17	2391.4
BAZ2A	ENSG00000076108	protein_coding	bromodomain adjacent to zinc finger domain 2A [Source:HGNC Symbol;Acc:HGNC:962]	11176	13248.9	-0.442289	0.0784116	-0.424102	0.0792813	-5.64061	1.69451e-08	1.29985e-06	10734	11881.4	11477.5	10853.6	14786.4	14710.7	15385.2	16162.2
FOXJ2	ENSG00000065970	protein_coding	forkhead box J2 [Source:HGNC Symbol;Acc:HGNC:24818]	55810	1703.53	-0.4419	0.136145	-0.375679	0.140437	-3.24581	0.00117117	0.0132295	1627.72	1544.9	1203.34	1408.71	1850.8	1947.96	1981.1	2063.7
CHM	ENSG00000188419	protein_coding	CHM Rab escort protein [Source:HGNC Symbol;Acc:HGNC:1940]	1121	2440.53	-0.44139	0.148857	-0.360569	0.154485	-2.96521	0.0030248	0.0273669	2001.57	2245.86	1947.74	2062.5	3536.09	3039.75	2433	2257.69
TRIM25	ENSG00000121060	protein_coding	tripartite motif containing 25 [Source:HGNC Symbol;Acc:HGNC:12932]	7706	6005.19	-0.440874	0.084314	-0.416343	0.0854116	-5.22895	1.70472e-07	9.56398e-06	5386.05	5216.67	4886.7	4886.12	7037.07	6687.68	6876.67	7064.59
ZMYM3	ENSG00000147130	protein_coding	zinc finger MYM-type containing 3 [Source:HGNC Symbol;Acc:HGNC:13054]	9203	3453.46	-0.440241	0.121491	-0.387761	0.124648	-3.62364	0.000290481	0.00451643	3138.83	2934.84	2471.35	3183.79	3857.1	3487.47	4242.27	4312.07
USP19	ENSG00000172046	protein_coding	ubiquitin specific peptidase 19 [Source:HGNC Symbol;Acc:HGNC:12617]	10869	5760.21	-0.440142	0.116846	-0.391551	0.119644	-3.76685	0.000165323	0.00286034	4901.37	5212.06	4043.73	5413.06	5918.56	6217.52	7069.7	7305.7
EMC10	ENSG00000161671	protein_coding	ER membrane protein complex subunit 10 [Source:HGNC Symbol;Acc:HGNC:27609]	284361	4863.76	-0.440049	0.1391	-0.370254	0.14357	-3.16355	0.00155859	0.0163755	3936.97	3865.47	4268.47	4468.3	3992.52	5548.76	6486.7	6342.9
ORAI2	ENSG00000160991	protein_coding	ORAI calcium release-activated calcium modulator 2 [Source:HGNC Symbol;Acc:HGNC:21667]	80228	1590.14	-0.439812	0.154581	-0.351941	0.160189	-2.8452	0.00443839	0.0359285	1439.97	1447.13	1182.05	1348.39	1374.31	1904.19	1982.78	2042.33
NCAM1	ENSG00000149294	protein_coding	neural cell adhesion molecule 1 [Source:HGNC Symbol;Acc:HGNC:7656]	4684	2155.8	-0.439434	0.129801	-0.380165	0.133608	-3.38545	0.000710617	0.00892575	1503.66	1851.11	1979.28	1987.98	2457.71	2337.32	2446.39	2682.92
TJAP1	ENSG00000137221	protein_coding	tight junction associated protein 1 [Source:HGNC Symbol;Acc:HGNC:17949]	93643	1898.21	-0.438179	0.132385	-0.37517	0.136261	-3.30987	0.000933384	0.01112	1460.65	1531.06	1820.78	1649.11	1895.95	2252.04	2152.93	2423.18
HECTD3	ENSG00000126107	protein_coding	HECT domain E3 ubiquitin protein ligase 3 [Source:HGNC Symbol;Acc:HGNC:26117]	79654	2224.99	-0.437556	0.149941	-0.355131	0.15523	-2.91818	0.00352076	0.0304047	1874.2	1454.51	2084.95	2159.19	2181.84	2465.24	2800.66	2779.37
ANXA11	ENSG00000122359	protein_coding	annexin A11 [Source:HGNC Symbol;Acc:HGNC:535]	311	5209.93	-0.437189	0.0960983	-0.405088	0.0976637	-4.54939	5.3802e-06	0.000178175	4410.9	4703.86	4430.92	4175.56	5467.15	6592.3	6096.17	5802.59
SAMD11	ENSG00000187634	protein_coding	sterile alpha motif domain containing 11 [Source:HGNC Symbol;Acc:HGNC:28706]	148398	3736.8	-0.437125	0.119377	-0.386701	0.122299	-3.66172	0.000250532	0.00400292	2803.03	3117.46	3221.27	3577.66	3691.58	4143.89	4575.34	4764.16
SLC35F1	ENSG00000196376	protein_coding	solute carrier family 35 member F1 [Source:HGNC Symbol;Acc:HGNC:21483]	222553	1644.16	-0.43697	0.152623	-0.351329	0.158438	-2.86306	0.00419571	0.0344902	1401.1	1426.84	1546.37	1195.8	2307.24	1945.71	1735.07	1595.18
WBP2	ENSG00000132471	protein_coding	WW domain binding protein 2 [Source:HGNC Symbol;Acc:HGNC:12738]	23558	4200.27	-0.436859	0.153472	-0.348579	0.158936	-2.84651	0.00442018	0.0358261	2941.15	3314.84	3944.37	4097.49	3621.36	4428.91	5399.91	5854.1
SLC8B1	ENSG00000089060	protein_coding	solute carrier family 8 member B1 [Source:HGNC Symbol;Acc:HGNC:26175]	80024	1065.35	-0.436696	0.15449	-0.347848	0.160114	-2.82669	0.00470313	0.0374334	908.151	829.171	1054.3	832.983	1178.7	1124.34	1258.62	1336.53
GALNT2	ENSG00000143641	protein_coding	polypeptide N-acetylgalactosaminyltransferase 2 [Source:HGNC Symbol;Acc:HGNC:4124]	2590	7746.89	-0.436071	0.090532	-0.407416	0.0918673	-4.81677	1.45903e-06	5.94486e-05	6297.51	6023.71	7114.38	6910.47	8702.29	8453.86	9333.66	9139.25
MLLT6	ENSG00000275023	protein_coding	MLLT6, PHD finger containing [Source:HGNC Symbol;Acc:HGNC:7138]	4302	9250.99	-0.435763	0.104713	-0.398501	0.106669	-4.1615	3.16159e-05	0.00076545	7538.15	8122.92	7542.57	8286.36	8692.26	10686.8	11267.9	11870.9
STXBP2	ENSG00000076944	protein_coding	syntaxin binding protein 2 [Source:HGNC Symbol;Acc:HGNC:11445]	6813	1205.7	-0.435136	0.155451	-0.345943	0.161018	-2.79919	0.00512309	0.0400133	1224.1	988.733	939.963	958.063	1193.74	1435.16	1535.9	1369.96
ENDOV	ENSG00000173818	protein_coding	endonuclease V [Source:HGNC Symbol;Acc:HGNC:26640]	284131	1474.53	-0.434581	0.133606	-0.368829	0.137591	-3.25271	0.00114309	0.012961	1327.49	1164.9	1236.46	1289.84	1685.29	1485.65	1747.9	1858.76
UNG	ENSG00000076248	protein_coding	uracil DNA glycosylase [Source:HGNC Symbol;Acc:HGNC:12572]	7374	7287.19	-0.434267	0.0878985	-0.41285	0.0891692	-4.94055	7.79011e-07	3.46889e-05	6649.85	6139	5816.41	6170.64	9078.47	7923.11	8231.25	8288.78
SNRNP25	ENSG00000161981	protein_coding	small nuclear ribonucleoprotein U11/U12 subunit 25 [Source:HGNC Symbol;Acc:HGNC:14161]	79622	2021.39	-0.433854	0.13449	-0.368299	0.138581	-3.22591	0.00125573	0.0139027	1532.61	1496.93	1846.02	2003.06	2337.33	2234.09	2479.31	2241.8
PLEC	ENSG00000178209	protein_coding	plectin [Source:HGNC Symbol;Acc:HGNC:9069]	5339	6948.98	-0.433817	0.150891	-0.349926	0.156197	-2.87504	0.00403977	0.0334932	5990.65	4493.57	5937.85	7236.93	7147.42	6351.05	9692.95	8741.42
HLA-DPA1	ENSG00000231389	protein_coding	major histocompatibility complex, class II, DP alpha 1 [Source:HGNC Symbol;Acc:HGNC:4938]	3113	978.727	-0.433545	0.15158	-0.348901	0.157106	-2.86017	0.00423408	0.0347296	815.516	943.539	760.96	804.596	1223.84	1125.46	1056.1	1099.8
BRPF1	ENSG00000156983	protein_coding	bromodomain and PHD finger containing 1 [Source:HGNC Symbol;Acc:HGNC:14255]	7862	2555.55	-0.433524	0.139375	-0.361088	0.143788	-3.11049	0.00186776	0.0189075	1826.23	2099.21	2029.75	2746.45	2858.97	2754.74	2984.21	3144.87
MYH14	ENSG00000105357	protein_coding	myosin heavy chain 14 [Source:HGNC Symbol;Acc:HGNC:23212]	79784	4359.04	-0.43255	0.124183	-0.37744	0.12747	-3.48317	0.000495521	0.00673101	3559.82	3121.15	3904.16	4263.38	4800.05	4398.61	5690.58	5134.6
SBF1	ENSG00000100241	protein_coding	SET binding factor 1 [Source:HGNC Symbol;Acc:HGNC:10542]	6305	8214.75	-0.4319	0.1304	-0.370516	0.134108	-3.31213	0.000925891	0.011057	7064.22	6414.77	6769.78	7748.78	7954.95	7687.47	10778.6	11299.4
ERLIN1	ENSG00000107566	protein_coding	ER lipid raft associated 1 [Source:HGNC Symbol;Acc:HGNC:16947]	10613	4652.05	-0.43158	0.113037	-0.38747	0.115652	-3.81804	0.000134518	0.00247853	3605.31	3835.95	4084.74	4293.54	6289.73	5241.3	5145.51	4720.32
TCEAL4	ENSG00000133142	protein_coding	transcription elongation factor A like 4 [Source:HGNC Symbol;Acc:HGNC:26121]	79921	8509.03	-0.431404	0.111452	-0.3912	0.1139	-3.87077	0.000108493	0.0020806	7242.88	6559.58	6836.81	8348.46	9805.75	8204.75	10342.9	10731.1
MARCHF8	ENSG00000165406	protein_coding	membrane associated ring-CH-type finger 8 [Source:HGNC Symbol;Acc:HGNC:23356]	220972	2361.99	-0.429841	0.149461	-0.347191	0.15473	-2.87594	0.00402829	0.0334246	2370.46	2125.04	1719.06	1819.43	3230.13	2890.51	2412.92	2328.38
KIF16B	ENSG00000089177	protein_coding	kinesin family member 16B [Source:HGNC Symbol;Acc:HGNC:15869]	55614	2134.03	-0.42982	0.158519	-0.337512	0.164455	-2.71147	0.00669853	0.0482108	1822.09	2024.5	1640.99	1764.43	3144.86	2632.43	1998.4	2044.52
SLC25A44	ENSG00000160785	protein_coding	solute carrier family 25 member 44 [Source:HGNC Symbol;Acc:HGNC:29036]	9673	2238.27	-0.429706	0.141285	-0.356901	0.145678	-3.0414	0.00235477	0.0226368	1805.55	1719.21	1797.92	2322.42	2141.72	2599.89	2660.07	2859.37
WDR91	ENSG00000105875	protein_coding	WD repeat domain 91 [Source:HGNC Symbol;Acc:HGNC:24997]	29062	2001.17	-0.427789	0.139109	-0.356214	0.143292	-3.07521	0.00210357	0.0207255	1890.74	1891.69	1478.55	1580.8	1936.07	2308.15	2420.17	2503.18
TDRKH	ENSG00000182134	protein_coding	tudor and KH domain containing [Source:HGNC Symbol;Acc:HGNC:11713]	11022	1729.23	-0.427346	0.144149	-0.351161	0.148996	-2.96461	0.00303069	0.0273672	1611.18	1480.33	1480.91	1311.13	2322.28	2134.22	1687.09	1806.7
MTUS1	ENSG00000129422	protein_coding	microtubule associated scaffold protein 1 [Source:HGNC Symbol;Acc:HGNC:29789]	57509	2612.79	-0.426894	0.133743	-0.361834	0.137655	-3.19189	0.00141345	0.015147	2228.2	2343.63	2025.02	2320.64	2869	3706.28	2796.19	2613.33
UBE2Q1	ENSG00000160714	protein_coding	ubiquitin conjugating enzyme E2 Q1 [Source:HGNC Symbol;Acc:HGNC:15698]	55585	5970.58	-0.426494	0.0824623	-0.403724	0.0834708	-5.17199	2.31618e-07	1.23489e-05	5378.6	4994.39	4988.43	5009.43	7047.1	6608.01	6792.43	6946.23
KIAA0100	ENSG00000007202	protein_coding	KIAA0100 [Source:HGNC Symbol;Acc:HGNC:28960]	9703	13949	-0.426217	0.0798346	-0.410125	0.0807396	-5.33875	9.35897e-08	5.79062e-06	12009.4	11240.4	11789	12591.4	15197.7	15295.3	16762.7	16706.3
GNS	ENSG00000135677	protein_coding	glucosamine (N-acetyl)-6-sulfatase [Source:HGNC Symbol;Acc:HGNC:4422]	2799	5573.02	-0.425917	0.106661	-0.385399	0.108792	-3.9932	6.51878e-05	0.00138824	5397.63	4479.74	4491.63	4649.27	6570.61	6933.42	6485.58	5576.27
SOCS7	ENSG00000274211	protein_coding	suppressor of cytokine signaling 7 [Source:HGNC Symbol;Acc:HGNC:29846]	30837	4231.39	-0.425218	0.0883871	-0.397512	0.0895945	-4.81086	1.5028e-06	6.09017e-05	3443.2	3718.82	3685.73	3610.48	4644.57	5002.3	4908.96	4837.04
MYO5C	ENSG00000128833	protein_coding	myosin VC [Source:HGNC Symbol;Acc:HGNC:7604]	55930	2064.43	-0.423213	0.126245	-0.365376	0.129668	-3.35231	0.000801392	0.00986001	1701.34	1732.13	1743.51	1865.56	2588.12	2623.46	2201.47	2059.87
FAM160A2	ENSG00000051009	protein_coding	family with sequence similarity 160 member A2 [Source:HGNC Symbol;Acc:HGNC:25378]	84067	1627.1	-0.422995	0.1493	-0.340657	0.1541	-2.83318	0.00460876	0.0369167	1610.35	1089.27	1466.72	1399.84	1715.38	2010.79	1810.38	1914.1
LPCAT3	ENSG00000111684	protein_coding	lysophosphatidylcholine acyltransferase 3 [Source:HGNC Symbol;Acc:HGNC:30244]	10162	2007.86	-0.422989	0.153341	-0.335611	0.158305	-2.75848	0.0058071	0.0436767	1813.82	1654.65	1464.35	1941.85	2006.29	1919.9	2541.79	2720.18
CLSTN3	ENSG00000139182	protein_coding	calsyntenin 3 [Source:HGNC Symbol;Acc:HGNC:18371]	9746	3307.11	-0.422223	0.148463	-0.340149	0.153096	-2.84396	0.00445573	0.0360171	2654.98	2886.88	2635.37	3149.19	3009.44	3178.89	4230.55	4711.55
DCP1A	ENSG00000272886	protein_coding	decapping mRNA 1A [Source:HGNC Symbol;Acc:HGNC:18714]	55802	5246.85	-0.422162	0.110992	-0.377803	0.113344	-3.80355	0.000142638	0.002579	4283.53	4856.04	4985.27	3809.19	6099.13	6538.44	5747.48	5655.73
SUPT5H	ENSG00000196235	protein_coding	SPT5 homolog, DSIF elongation factor subunit [Source:HGNC Symbol;Acc:HGNC:11469]	6829	9388.64	-0.421875	0.116784	-0.378558	0.1191	-3.61245	0.000303319	0.00465822	7495.97	8306.46	7543.36	8776.92	9484.75	9069.89	12054	12377.8
F11R	ENSG00000158769	protein_coding	F11 receptor [Source:HGNC Symbol;Acc:HGNC:14685]	50848	1358.66	-0.421825	0.153763	-0.332361	0.158832	-2.74335	0.00608151	0.0451888	1176.13	1160.29	1253.81	1047.66	1755.51	1223.08	1600.06	1652.72
PLXND1	ENSG00000004399	protein_coding	plexin D1 [Source:HGNC Symbol;Acc:HGNC:9107]	23129	2840.39	-0.421465	0.10652	-0.381271	0.108514	-3.95667	7.60004e-05	0.00156315	2383.69	2401.74	2415.36	2532.66	2848.94	3309.06	3360.79	3470.92
MAP1B	ENSG00000131711	protein_coding	microtubule associated protein 1B [Source:HGNC Symbol;Acc:HGNC:6836]	4131	12611.2	-0.421387	0.108126	-0.37931	0.110323	-3.89717	9.73223e-05	0.00190882	11619.9	10809.7	10364.8	10303.6	17078.6	15296.4	13098.9	12318.1
TMEM107	ENSG00000179029	protein_coding	transmembrane protein 107 [Source:HGNC Symbol;Acc:HGNC:28128]	84314	855.067	-0.421265	0.152561	-0.334844	0.157547	-2.76129	0.00575732	0.0434763	693.106	803.346	683.681	744.273	983.083	982.955	945.64	1004.45
PHPT1	ENSG00000054148	protein_coding	phosphohistidine phosphatase 1 [Source:HGNC Symbol;Acc:HGNC:30033]	29085	1691.07	-0.421196	0.134228	-0.355479	0.137905	-3.13792	0.00170151	0.0176065	1355.61	1496.93	1589.74	1357.26	1625.1	1991.72	2012.34	2099.87
CBX5	ENSG00000094916	protein_coding	chromobox 5 [Source:HGNC Symbol;Acc:HGNC:1555]	23468	25607.1	-0.419777	0.10876	-0.377973	0.111052	-3.85966	0.000113543	0.00215579	21894	23091.3	21467.7	21153.7	32988.5	33881.6	26008.2	24371.5
IQCE	ENSG00000106012	protein_coding	IQ motif containing E [Source:HGNC Symbol;Acc:HGNC:29171]	23288	2794.29	-0.419476	0.114125	-0.369696	0.116491	-3.67558	0.000237311	0.0038283	2417.6	2317.8	2653.5	2190.24	2833.89	3203.58	3373.06	3364.61
NIBAN1	ENSG00000135842	protein_coding	niban apoptosis regulator 1 [Source:HGNC Symbol;Acc:HGNC:16784]	116496	2100.65	-0.418561	0.147036	-0.338515	0.151841	-2.84666	0.0044181	0.0358261	1832.84	1926.74	1603.14	1806.13	3099.72	2073.63	2169.11	2293.85
CELSR3	ENSG00000008300	protein_coding	cadherin EGF LAG seven-pass G-type receptor 3 [Source:HGNC Symbol;Acc:HGNC:3230]	1951	8403.67	-0.417464	0.103181	-0.37944	0.105011	-4.04592	5.21174e-05	0.00115915	7467.02	7034.58	7118.33	7196.12	8005.11	9238.2	10378.6	10791.4
PNMA2	ENSG00000240694	protein_coding	PNMA family member 2 [Source:HGNC Symbol;Acc:HGNC:9159]	10687	2869.73	-0.41717	0.102602	-0.37835	0.104398	-4.06589	4.78501e-05	0.0010786	2290.23	2552.08	2536.8	2464.35	3029.5	3387.6	3287.7	3409.55
NAGK	ENSG00000124357	protein_coding	N-acetylglucosamine kinase [Source:HGNC Symbol;Acc:HGNC:17174]	55577	2613.74	-0.416743	0.130404	-0.355436	0.133889	-3.19578	0.00139454	0.0149978	1856	2093.68	2569.92	2438.63	2934.2	2772.69	3206.25	3038.56
HDAC6	ENSG00000094631	protein_coding	histone deacetylase 6 [Source:HGNC Symbol;Acc:HGNC:14064]	10013	5335.09	-0.416694	0.116036	-0.366254	0.118555	-3.59107	0.000329322	0.00497124	5074.23	4578.42	3870.25	4769.03	5672.79	5526.31	6214.44	6975.27
ARL8A	ENSG00000143862	protein_coding	ADP ribosylation factor like GTPase 8A [Source:HGNC Symbol;Acc:HGNC:25192]	127829	1892.91	-0.416272	0.139483	-0.344535	0.143481	-2.98439	0.00284146	0.0261773	1726.98	1445.28	1730.89	1587.01	2131.69	1783.01	2282.37	2456.06
PLBD2	ENSG00000151176	protein_coding	phospholipase B domain containing 2 [Source:HGNC Symbol;Acc:HGNC:27283]	196463	2980.5	-0.415509	0.133591	-0.35007	0.13714	-3.11029	0.00186901	0.0189075	2495.35	2761.44	2482.39	2498.95	2783.73	3050.97	3681.58	4089.59
COL4A5	ENSG00000188153	protein_coding	collagen type IV alpha 5 chain [Source:HGNC Symbol;Acc:HGNC:2207]	1287	3577.76	-0.414249	0.124581	-0.357595	0.127708	-3.32514	0.000883752	0.0106553	2620.24	2838	3192.88	3608.7	4494.09	3724.23	3905.3	4238.64
PKD2	ENSG00000118762	protein_coding	polycystin 2, transient receptor potential cation channel [Source:HGNC Symbol;Acc:HGNC:9009]	5311	3175.9	-0.413597	0.134379	-0.347049	0.138132	-3.07785	0.00208498	0.0206099	3114.01	2429.41	2423.24	2913.22	4102.87	3936.31	3452.84	3035.27
CNOT11	ENSG00000158435	protein_coding	CCR4-NOT transcription complex subunit 11 [Source:HGNC Symbol;Acc:HGNC:25217]	55571	2453.4	-0.413525	0.131609	-0.349825	0.135215	-3.14207	0.0016776	0.017399	1895.7	2410.04	2244.24	1851.37	3205.05	2785.04	2608.18	2627.58
ITPK1	ENSG00000100605	protein_coding	inositol-tetrakisphosphate 1-kinase [Source:HGNC Symbol;Acc:HGNC:6177]	3705	3189.56	-0.413253	0.116686	-0.363896	0.119185	-3.54159	0.000397718	0.00572263	2687.23	2995.71	2498.94	2781.93	3134.83	3517.77	3903.07	3996.98
THUMPD1	ENSG00000066654	protein_coding	THUMP domain containing 1 [Source:HGNC Symbol;Acc:HGNC:23807]	55623	3845.9	-0.412724	0.12468	-0.355693	0.12781	-3.31025	0.00093212	0.01112	2978.37	3941.1	3180.26	3082.66	4940.49	4630.88	4116.74	3896.7
EHMT2	ENSG00000204371	protein_coding	euchromatic histone lysine methyltransferase 2 [Source:HGNC Symbol;Acc:HGNC:14129]	10919	3455.28	-0.41216	0.125415	-0.347223	0.128145	-3.28638	0.00101485	0.0117923	3024.69	2873.97	2669.27	3308.87	3475.9	3478.49	4349.94	4461.13
ZNHIT1	ENSG00000106400	protein_coding	zinc finger HIT-type containing 1 [Source:HGNC Symbol;Acc:HGNC:21688]	10467	2640.4	-0.411968	0.115113	-0.363778	0.117587	-3.57882	0.00034515	0.00516297	2466.4	1983	2262.38	2352.58	3029.5	2763.72	3114.75	3150.9
TFCP2L1	ENSG00000115112	protein_coding	transcription factor CP2 like 1 [Source:HGNC Symbol;Acc:HGNC:17925]	29842	1729.36	-0.41175	0.146815	-0.33148	0.151286	-2.80455	0.00503865	0.0394563	1277.04	1693.39	1560.56	1390.08	2337.33	2002.94	1795.32	1778.2
EVL	ENSG00000196405	protein_coding	Enah/Vasp-like [Source:HGNC Symbol;Acc:HGNC:20234]	51466	3828.99	-0.411632	0.11732	-0.361509	0.119871	-3.50862	0.000450433	0.00629978	3352.22	3283.48	3436.54	3088.87	3957.41	3763.5	4788.45	4961.43
TRIP6	ENSG00000087077	protein_coding	thyroid hormone receptor interactor 6 [Source:HGNC Symbol;Acc:HGNC:12311]	7205	3353.23	-0.411469	0.142956	-0.3352	0.146928	-2.87829	0.00399835	0.0332128	2592.12	2813.09	2637.73	3489.83	3079.66	3525.62	4350.5	4337.28
DUT	ENSG00000128951	protein_coding	deoxyuridine triphosphatase [Source:HGNC Symbol;Acc:HGNC:3078]	1854	6846.46	-0.410699	0.0889808	-0.387828	0.0902474	-4.61559	3.91972e-06	0.000137373	5955.91	5948.08	5825.88	5760.8	8531.76	8095.91	7537.22	7116.1
TBX3	ENSG00000135111	protein_coding	T-box transcription factor 3 [Source:HGNC Symbol;Acc:HGNC:11602]	6926	3150.74	-0.410614	0.121087	-0.356884	0.12393	-3.39105	0.00069625	0.00878935	2986.64	2383.29	2990.22	2450.16	3857.1	3793.8	3307.23	3437.49
TLE3	ENSG00000140332	protein_coding	TLE family member 3, transcriptional corepressor [Source:HGNC Symbol;Acc:HGNC:11839]	7090	4699.66	-0.410453	0.114587	-0.36256	0.116976	-3.58201	0.000340957	0.00512759	4340.6	3832.26	3499.63	4486.04	4820.12	5067.38	5720.15	5831.08
PCSK7	ENSG00000160613	protein_coding	proprotein convertase subtilisin/kexin type 7 [Source:HGNC Symbol;Acc:HGNC:8748]	9159	2840.43	-0.410353	0.138015	-0.340218	0.141697	-2.97325	0.00294666	0.0268001	2379.55	1978.39	2723.68	2686.13	2914.14	2883.78	3607.38	3550.38
CKMT1B	ENSG00000237289	protein_coding	creatine kinase, mitochondrial 1B [Source:HGNC Symbol;Acc:HGNC:1995]	1159	13724.4	-0.410323	0.0994619	-0.374077	0.101083	-4.12543	3.70048e-05	0.000870684	11232	11160.1	12486.1	12288.9	13933.7	14168.7	16910.5	17615.4
SLC39A14	ENSG00000104635	protein_coding	solute carrier family 39 member 14 [Source:HGNC Symbol;Acc:HGNC:20858]	23516	13030.1	-0.410036	0.0790323	-0.395083	0.0799208	-5.1882	2.12332e-07	1.1525e-05	11930	11270.8	10701.5	10847.4	15423.4	15486	14370.9	14210.3
PPP6R1	ENSG00000105063	protein_coding	protein phosphatase 6 regulatory subunit 1 [Source:HGNC Symbol;Acc:HGNC:29195]	22870	6215.44	-0.409951	0.117121	-0.360318	0.119662	-3.50024	0.000464839	0.00643541	5156.94	4507.41	5795.12	5907.17	6480.32	6355.54	7643.23	7877.8
MSI2	ENSG00000153944	protein_coding	musashi RNA binding protein 2 [Source:HGNC Symbol;Acc:HGNC:18585]	124540	6270.91	-0.40906	0.123065	-0.353515	0.12604	-3.32394	0.000887565	0.0106927	5739.22	5980.36	5219.48	4585.4	8642.1	7216.19	6419.75	6364.82
AJUBA	ENSG00000129474	protein_coding	ajuba LIM protein [Source:HGNC Symbol;Acc:HGNC:20250]	84962	2514.33	-0.408339	0.116083	-0.358325	0.118617	-3.51766	0.000435377	0.00612911	2279.48	2220.96	2144.88	1980	3275.27	2642.53	2848.08	2723.47
ZNF503	ENSG00000165655	protein_coding	zinc finger protein 503 [Source:HGNC Symbol;Acc:HGNC:23589]	84858	12565	-0.408303	0.0861037	-0.387852	0.087266	-4.74199	2.11626e-06	8.22171e-05	11591.7	10187.1	10733.9	10662	15303	15138.2	13269.1	13634.9
PPME1	ENSG00000214517	protein_coding	protein phosphatase methylesterase 1 [Source:HGNC Symbol;Acc:HGNC:30178]	51400	3582.47	-0.408272	0.125669	-0.350357	0.128627	-3.24879	0.00115896	0.0131212	2578.06	3117.46	3177.89	3461.45	3420.73	4275.18	4158.58	4470.44
JCAD	ENSG00000165757	protein_coding	junctional cadherin 5 associated [Source:HGNC Symbol;Acc:HGNC:29283]	57608	2842.66	-0.407386	0.105658	-0.367191	0.107684	-3.85572	0.000115389	0.00218499	2400.23	2471.83	2492.64	2390.72	3666.5	3052.1	3111.41	3155.83
PLK1	ENSG00000166851	protein_coding	polo like kinase 1 [Source:HGNC Symbol;Acc:HGNC:9077]	5347	5547.63	-0.406925	0.122115	-0.352318	0.124862	-3.33231	0.00086127	0.0104429	4334.81	4485.27	5597.98	4686.53	5196.3	6174.88	7070.82	6834.44
SPRING1	ENSG00000111412	protein_coding	SREBF pathway regulator in golgi 1 [Source:HGNC Symbol;Acc:HGNC:26128]	79794	2659.73	-0.406923	0.147236	-0.325985	0.151183	-2.76374	0.00571432	0.0433038	2520.16	1936.88	2310.48	2402.25	2232	3408.92	3257.58	3209.53
UBE2Z	ENSG00000159202	protein_coding	ubiquitin conjugating enzyme E2 Z [Source:HGNC Symbol;Acc:HGNC:25847]	65264	6734.67	-0.406158	0.0885999	-0.382286	0.089762	-4.58418	4.55774e-06	0.000155387	5577.1	5991.43	5883.44	5741.28	6941.77	8061.12	7529.97	8151.24
PIP4K2C	ENSG00000166908	protein_coding	phosphatidylinositol-5-phosphate 4-kinase type 2 gamma [Source:HGNC Symbol;Acc:HGNC:23786]	79837	2494.89	-0.406041	0.146969	-0.325342	0.150912	-2.76276	0.00573147	0.0433962	1711.26	2589.89	2192.2	2106.85	2342.35	2890.51	3028.28	3097.74
PELP1	ENSG00000141456	protein_coding	proline, glutamate and leucine rich protein 1 [Source:HGNC Symbol;Acc:HGNC:30134]	27043	7830.93	-0.405841	0.134705	-0.338644	0.138151	-3.01282	0.00258835	0.0243114	6590.3	5753.47	6659.38	7962.57	7523.6	7613.41	9634.93	10909.8
SOGA1	ENSG00000149639	protein_coding	suppressor of glucose, autophagy associated 1 [Source:HGNC Symbol;Acc:HGNC:16111]	140710	2276.9	-0.405361	0.135507	-0.337099	0.138961	-2.99144	0.00277666	0.0256815	1774.95	1657.42	2104.67	2306.45	2382.47	2798.5	2603.72	2587.03
DOC2A	ENSG00000149927	protein_coding	double C2 domain alpha [Source:HGNC Symbol;Acc:HGNC:2985]	8448	2381.05	-0.40512	0.143643	-0.328807	0.147503	-2.82033	0.00479744	0.0378832	2256.32	1656.5	1816.05	2472.34	2537.96	2797.38	2634.96	2876.91
SYTL4	ENSG00000102362	protein_coding	synaptotagmin like 4 [Source:HGNC Symbol;Acc:HGNC:15588]	94121	1720.72	-0.404906	0.145625	-0.324384	0.149404	-2.78047	0.00542805	0.0418929	1745.17	1533.83	1271.16	1385.64	1665.22	2096.07	1965.48	2103.16
GRAMD1A	ENSG00000089351	protein_coding	GRAM domain containing 1A [Source:HGNC Symbol;Acc:HGNC:29305]	57655	3559.34	-0.404842	0.131296	-0.34367	0.134649	-3.08343	0.00204629	0.0202808	2857.61	2794.65	3217.32	3397.58	3611.33	3412.29	4484.96	4698.95
BLOC1S2	ENSG00000196072	protein_coding	biogenesis of lysosomal organelles complex 1 subunit 2 [Source:HGNC Symbol;Acc:HGNC:20984]	282991	4198.83	-0.404255	0.135713	-0.335159	0.139291	-2.97875	0.00289424	0.0265012	4070.96	3319.45	3598.99	3445.48	5717.93	5377.08	4096.1	3964.65
IDE	ENSG00000119912	protein_coding	insulin degrading enzyme [Source:HGNC Symbol;Acc:HGNC:5381]	3416	2854.93	-0.404241	0.143063	-0.328241	0.146968	-2.82562	0.00471892	0.0374797	2807.16	2600.96	2408.26	2003.95	3521.04	3766.87	3012.66	2718.54
SUN2	ENSG00000100242	protein_coding	Sad1 and UNC84 domain containing 2 [Source:HGNC Symbol;Acc:HGNC:14210]	25777	4529.28	-0.401355	0.136803	-0.33178	0.140157	-2.93382	0.00334824	0.0294292	3922.91	3729.88	3901	4085.96	3902.24	4610.69	6054.33	6027.26
RFC1	ENSG00000035928	protein_coding	replication factor C subunit 1 [Source:HGNC Symbol;Acc:HGNC:9969]	5981	9189.97	-0.400394	0.11401	-0.352274	0.116309	-3.51193	0.000444863	0.00623533	6754.89	8868.16	7782.29	8267.73	11631.5	11518.3	9450.82	9246.11
ZNF512B	ENSG00000196700	protein_coding	zinc finger protein 512B [Source:HGNC Symbol;Acc:HGNC:29212]	57473	5522.63	-0.398115	0.127841	-0.33774	0.130743	-3.11415	0.00184474	0.0187784	4845.13	4265.76	4284.24	5681.85	5592.54	5480.31	6879.46	7151.72
E2F2	ENSG00000007968	protein_coding	E2F transcription factor 2 [Source:HGNC Symbol;Acc:HGNC:3114]	1870	4465.27	-0.3977	0.0937919	-0.36584	0.0950794	-4.24024	2.2328e-05	0.000569953	4008.93	3679.16	3931.76	3813.62	4584.38	5344.53	5159.46	5200.35
DGCR2	ENSG00000070413	protein_coding	DiGeorge syndrome critical region gene 2 [Source:HGNC Symbol;Acc:HGNC:2845]	9993	6125.99	-0.394492	0.135357	-0.325521	0.138457	-2.91446	0.00356306	0.0306218	5059.34	5601.28	5238.4	5291.53	6144.27	5289.55	8072.81	8310.7
PHGDH	ENSG00000092621	protein_coding	phosphoglycerate dehydrogenase [Source:HGNC Symbol;Acc:HGNC:8923]	26227	35273.5	-0.394327	0.111174	-0.348902	0.113232	-3.54695	0.000389718	0.0056449	32637.2	26970.6	29852.5	32491.6	35531.4	33876	44792.6	46036
IL17RD	ENSG00000144730	protein_coding	interleukin 17 receptor D [Source:HGNC Symbol;Acc:HGNC:17616]	54756	1741.04	-0.392703	0.129769	-0.329386	0.132752	-3.02616	0.00247679	0.0235389	1447.42	1563.34	1588.16	1409.59	2252.06	1756.08	2041.91	1869.72
CUL7	ENSG00000044090	protein_coding	cullin 7 [Source:HGNC Symbol;Acc:HGNC:21024]	9820	1861.37	-0.392514	0.136611	-0.322976	0.139644	-2.87323	0.004063	0.0336013	1637.65	1842.81	1526.65	1445.08	1835.76	2120.76	2080.97	2401.26
DCTN5	ENSG00000166847	protein_coding	dynactin subunit 5 [Source:HGNC Symbol;Acc:HGNC:24594]	84516	5702.71	-0.392261	0.0862427	-0.365299	0.0872714	-4.54834	5.40706e-06	0.000178334	5201.6	4915.07	4825.2	4789.43	6344.9	6907.61	6428.68	6209.19
NIPAL3	ENSG00000001461	protein_coding	NIPA like domain containing 3 [Source:HGNC Symbol;Acc:HGNC:25233]	57185	3540.01	-0.39154	0.0972945	-0.356972	0.0987643	-4.02428	5.71504e-05	0.00125622	2896.49	3075.96	3204.71	3063.14	4188.14	4238.15	3812.69	3840.81
SSBP3	ENSG00000157216	protein_coding	single stranded DNA binding protein 3 [Source:HGNC Symbol;Acc:HGNC:15674]	23648	2552.83	-0.391538	0.113967	-0.343384	0.11608	-3.43555	0.000591353	0.0077252	1991.65	2406.35	2215.06	2229.27	2768.68	2687.42	3048.92	3075.28
BBS2	ENSG00000125124	protein_coding	Bardet-Biedl syndrome 2 [Source:HGNC Symbol;Acc:HGNC:967]	583	4753.94	-0.391453	0.0978008	-0.356764	0.0993108	-4.00255	6.26632e-05	0.00134977	3905.54	4255.61	4018.5	4250.07	5978.75	5552.12	5091.95	4978.97
MEPCE	ENSG00000146834	protein_coding	methylphosphate capping enzyme [Source:HGNC Symbol;Acc:HGNC:20247]	56257	3993.31	-0.390819	0.117804	-0.339718	0.120053	-3.31753	0.000908172	0.010906	3305.9	3130.37	3566.65	3839.35	3927.32	4238.15	5116.5	4822.25
TBC1D16	ENSG00000167291	protein_coding	TBC1 domain family member 16 [Source:HGNC Symbol;Acc:HGNC:28356]	125058	7390.11	-0.39062	0.120455	-0.332589	0.122704	-3.24287	0.00118332	0.0133168	6266.9	6632.44	5759.64	6953.94	6585.65	8110.5	9440.22	9371.6
BRD3	ENSG00000169925	protein_coding	bromodomain containing 3 [Source:HGNC Symbol;Acc:HGNC:1104]	8019	5710.66	-0.39049	0.0940334	-0.358755	0.095326	-4.15268	3.2861e-05	0.000790505	4517.6	4808.08	5325.93	5119.43	6505.4	6004.33	6675.27	6729.22
USF2	ENSG00000105698	protein_coding	upstream transcription factor 2, c-fos interacting [Source:HGNC Symbol;Acc:HGNC:12594]	7392	4636.85	-0.39011	0.10395	-0.350491	0.105613	-3.75284	0.000174841	0.00298043	3836.9	3653.33	4249.55	4327.25	4940.49	4885.6	5505.91	5695.73
CALD1	ENSG00000122786	protein_coding	caldesmon 1 [Source:HGNC Symbol;Acc:HGNC:1441]	800	12906.9	-0.389532	0.108329	-0.345954	0.110243	-3.59583	0.000323362	0.00491085	11667.8	11169.4	11283.5	10544.9	17479.8	15497.2	13025.3	12587.2
CREG1	ENSG00000143162	protein_coding	cellular repressor of E1A stimulated genes 1 [Source:HGNC Symbol;Acc:HGNC:2351]	8804	4987.72	-0.389347	0.112002	-0.342846	0.114102	-3.47624	0.000508496	0.00687522	4481.2	4518.47	4307.9	3946.69	6339.88	6228.75	5078.56	5000.34
GSE1	ENSG00000131149	protein_coding	Gse1 coiled-coil protein [Source:HGNC Symbol;Acc:HGNC:28979]	23199	6261.72	-0.389297	0.0901639	-0.364149	0.0913308	-4.31766	1.57695e-05	0.000430299	5282.66	5767.3	5114.6	5534.59	6846.47	6631.58	7454.66	7461.88
EAF1	ENSG00000144597	protein_coding	ELL associated factor 1 [Source:HGNC Symbol;Acc:HGNC:20907]	85403	2813.25	-0.38925	0.0969137	-0.35473	0.0983282	-4.01645	5.90805e-05	0.00128922	2468.88	2401.74	2328.62	2543.3	3215.08	3215.92	3173.89	3158.57
BFAR	ENSG00000103429	protein_coding	bifunctional apoptosis regulator [Source:HGNC Symbol;Acc:HGNC:17613]	51283	3249.72	-0.387725	0.122814	-0.331875	0.12524	-3.157	0.00159401	0.016701	2432.49	2754.06	3340.34	2743.79	3385.62	4049.64	3657.59	3634.22
PLEKHA1	ENSG00000107679	protein_coding	pleckstrin homology domain containing A1 [Source:HGNC Symbol;Acc:HGNC:14335]	59338	4099.36	-0.386832	0.12971	-0.323553	0.132559	-2.98228	0.00286109	0.0262937	3718.62	3404.3	3662.86	3394.91	5908.53	4588.24	4230.55	3886.84
RPAP1	ENSG00000103932	protein_coding	RNA polymerase II associated protein 1 [Source:HGNC Symbol;Acc:HGNC:24567]	26015	2815.81	-0.386336	0.10508	-0.345653	0.106796	-3.67658	0.000236378	0.00381734	2395.27	2379.6	2284.46	2702.98	3235.15	3164.31	3075.7	3288.99
HNRNPH2	ENSG00000126945	protein_coding	heterogeneous nuclear ribonucleoprotein H2 [Source:HGNC Symbol;Acc:HGNC:5042]	3188	6458.8	-0.385224	0.103227	-0.345561	0.104902	-3.73181	0.000190108	0.00319003	5485.3	5542.25	5407.15	5941.77	8511.7	7399.09	6953.66	6429.48
SERINC3	ENSG00000132824	protein_coding	serine incorporator 3 [Source:HGNC Symbol;Acc:HGNC:11699]	10955	6587.46	-0.384482	0.0903506	-0.358323	0.0915346	-4.25544	2.08634e-05	0.000537125	6083.29	5674.15	5632.68	5449.43	8045.23	7715.52	7233.17	6866.22
STAT2	ENSG00000170581	protein_coding	signal transducer and activator of transcription 2 [Source:HGNC Symbol;Acc:HGNC:11363]	6773	4111.49	-0.383449	0.125795	-0.324432	0.128232	-3.0482	0.00230218	0.0222164	3480.42	3063.04	4112.34	3625.56	4198.17	5542.02	4450.37	4420.03
THYN1	ENSG00000151500	protein_coding	thymocyte nuclear protein 1 [Source:HGNC Symbol;Acc:HGNC:29560]	29087	2290.51	-0.382847	0.11847	-0.331201	0.120728	-3.23158	0.00123106	0.0137103	2041.27	1745.04	2112.55	2044.76	2753.64	2740.15	2482.65	2404
CNP	ENSG00000173786	protein_coding	2',3'-cyclic nucleotide 3' phosphodiesterase [Source:HGNC Symbol;Acc:HGNC:2158]	1267	6499.99	-0.382624	0.102696	-0.343723	0.104226	-3.72578	0.000194714	0.0032528	6123.82	4895.7	5780.93	5789.19	6655.87	7193.75	8024.27	7536.4
HMGXB3	ENSG00000113716	protein_coding	HMG-box containing 3 [Source:HGNC Symbol;Acc:HGNC:28982]	22993	4977.3	-0.381947	0.107635	-0.338097	0.109324	-3.54855	0.000387357	0.00562697	3765.77	4420.71	4690.35	4432.82	4905.38	5857.33	5767.57	5978.49
LRRC47	ENSG00000130764	protein_coding	leucine rich repeat containing 47 [Source:HGNC Symbol;Acc:HGNC:29207]	57470	2706.77	-0.380743	0.120721	-0.326227	0.122972	-3.15392	0.00161092	0.0168196	2343.99	2236.64	2469.77	2351.69	3235.15	2538.18	3388.12	3090.62
CPT1A	ENSG00000110090	protein_coding	carnitine palmitoyltransferase 1A [Source:HGNC Symbol;Acc:HGNC:2328]	1374	5405.94	-0.380027	0.100271	-0.342637	0.101711	-3.79	0.000150646	0.0026678	4298.42	5005.46	4285.82	5206.36	6053.99	5848.36	6308.73	6240.42
QPRT	ENSG00000103485	protein_coding	quinolinate phosphoribosyltransferase [Source:HGNC Symbol;Acc:HGNC:9755]	23475	3889.09	-0.378743	0.115756	-0.332893	0.117832	-3.27192	0.0010682	0.0123163	3802.16	3063.97	3023.34	3633.54	4554.28	3923.96	4449.25	4662.23
ERP29	ENSG00000089248	protein_coding	endoplasmic reticulum protein 29 [Source:HGNC Symbol;Acc:HGNC:13799]	10961	12123.9	-0.378713	0.115961	-0.332427	0.118043	-3.26588	0.00109124	0.0125434	12471.8	9712.09	10252.1	9728.78	14189.5	11122.2	14422.8	15092
PLD3	ENSG00000105223	protein_coding	phospholipase D family member 3 [Source:HGNC Symbol;Acc:HGNC:17158]	23646	8196.18	-0.378653	0.109188	-0.334717	0.110913	-3.46789	0.000524569	0.00702931	6873.16	7027.2	7216.11	7415.23	8020.15	8146.4	10277.1	10594.1
ASS1	ENSG00000130707	protein_coding	argininosuccinate synthase 1 [Source:HGNC Symbol;Acc:HGNC:758]	445	5049.26	-0.378427	0.11779	-0.326647	0.119844	-3.21272	0.00131485	0.0143983	4607.75	4306.34	4024.02	4633.3	5522.32	4670.16	6089.48	6540.72
MED24	ENSG00000008838	protein_coding	mediator complex subunit 24 [Source:HGNC Symbol;Acc:HGNC:22963]	9862	6705.89	-0.374838	0.10025	-0.336537	0.101584	-3.73903	0.000184734	0.00312077	5683.8	5867.84	5672.11	6163.54	6475.31	7405.82	7956.21	8422.49
UBQLN4	ENSG00000160803	protein_coding	ubiquilin 4 [Source:HGNC Symbol;Acc:HGNC:1237]	56893	6810.06	-0.374767	0.0899837	-0.348465	0.0910355	-4.16484	3.11576e-05	0.000759245	6156.9	5900.12	5856.63	5823.78	7267.79	7093.88	7984.66	8396.74
HTATSF1	ENSG00000102241	protein_coding	HIV-1 Tat specific factor 1 [Source:HGNC Symbol;Acc:HGNC:5276]	27336	16845.8	-0.374747	0.0807806	-0.356805	0.0816319	-4.63907	3.49988e-06	0.000125287	14874.5	15269.1	14548.1	13962.9	20840.4	17706.6	19136	18429.2
BSG	ENSG00000172270	protein_coding	basigin (Ok blood group) [Source:HGNC Symbol;Acc:HGNC:1116]	682	26956.8	-0.372919	0.0976594	-0.337252	0.0989371	-3.81857	0.000134229	0.00247624	23866.7	20280.1	24228.5	25613.1	27757.1	28077	33162.1	32670.2
MYO1C	ENSG00000197879	protein_coding	myosin IC [Source:HGNC Symbol;Acc:HGNC:7597]	4641	7097.55	-0.372865	0.108101	-0.328006	0.109691	-3.44921	0.000562222	0.00739546	6252.01	6405.55	5767.52	6332.09	7448.36	6831.31	8501.28	9242.27
AREL1	ENSG00000119682	protein_coding	apoptosis resistant E3 ubiquitin protein ligase 1 [Source:HGNC Symbol;Acc:HGNC:20363]	9870	5133.75	-0.3694	0.0841119	-0.343216	0.0849834	-4.39176	1.12435e-05	0.000328246	4277.74	4561.82	4562.61	4509.11	6008.85	5620.57	5844	5685.32
STAT3	ENSG00000168610	protein_coding	signal transducer and activator of transcription 3 [Source:HGNC Symbol;Acc:HGNC:11364]	6774	4616.49	-0.369326	0.0906331	-0.33865	0.0916659	-4.07496	4.60217e-05	0.00104998	4129.69	4280.51	3877.35	3829.59	5201.31	4957.41	5271.04	5385.02
CHD6	ENSG00000124177	protein_coding	chromodomain helicase DNA binding protein 6 [Source:HGNC Symbol;Acc:HGNC:19057]	84181	5237.98	-0.369228	0.0955168	-0.335338	0.0967111	-3.86558	0.000110823	0.0021145	4624.29	4936.29	4014.56	4706.93	6023.89	5892.12	5781.51	5924.24
HLCS	ENSG00000159267	protein_coding	holocarboxylase synthetase [Source:HGNC Symbol;Acc:HGNC:4976]	3141	3863.15	-0.364558	0.0980321	-0.328894	0.0991795	-3.71876	0.000200201	0.00332967	3400.19	3537.12	3256.75	3326.61	4067.76	4807.05	4230	4279.74
SUPT6H	ENSG00000109111	protein_coding	SPT6 homolog, histone chaperone and transcription elongation factor [Source:HGNC Symbol;Acc:HGNC:11470]	6830	16229.6	-0.36408	0.0940861	-0.328398	0.0951394	-3.86965	0.000108992	0.00208751	13812.5	15538.4	12854.3	14583.9	17018.4	16711.3	19568.9	19749.3
FAM120A	ENSG00000048828	protein_coding	family with sequence similarity 120A [Source:HGNC Symbol;Acc:HGNC:13247]	23196	9678.21	-0.363439	0.0880446	-0.334663	0.0889969	-4.1279	3.6609e-05	0.000864077	8645.63	8576.71	8263.31	8343.13	12398.9	10402.9	10399.8	10395.2
KIAA0319L	ENSG00000142687	protein_coding	KIAA0319 like [Source:HGNC Symbol;Acc:HGNC:30071]	79932	5854.1	-0.363425	0.0816015	-0.338807	0.0823331	-4.45366	8.44199e-06	0.000256415	5056.86	5263.71	5040.47	5134.51	6304.77	6505.9	6666.9	6859.64
PTGFRN	ENSG00000134247	protein_coding	prostaglandin F2 receptor inhibitor [Source:HGNC Symbol;Acc:HGNC:9601]	5738	6303.58	-0.362688	0.0996014	-0.325083	0.100881	-3.6414	0.00027116	0.00427117	5064.31	5552.4	5387.44	6034.02	8020.15	6567.62	6913.49	6889.24
IGF2R	ENSG00000197081	protein_coding	insulin like growth factor 2 receptor [Source:HGNC Symbol;Acc:HGNC:5467]	3482	14171.6	-0.361023	0.0913755	-0.331126	0.0923642	-3.95098	7.78322e-05	0.00159429	13735.6	12666.3	11087.9	12133.7	16622.1	14510.9	16060.8	16555.6
SEPTIN6	ENSG00000125354	protein_coding	septin 6 [Source:HGNC Symbol;Acc:HGNC:15848]	23157	6877.6	-0.357697	0.0834203	-0.331766	0.0841787	-4.28788	1.80383e-05	0.000476637	5865.76	5683.37	6504.83	6064.19	7694.13	7656.05	7716.31	7836.15
TRAF3	ENSG00000131323	protein_coding	TNF receptor associated factor 3 [Source:HGNC Symbol;Acc:HGNC:12033]	7187	5375.68	-0.353893	0.0864895	-0.325891	0.0872899	-4.09174	4.2815e-05	0.000985795	4678.88	4898.47	4740.03	4564.99	5988.78	5709.22	6419.19	6005.89
XPC	ENSG00000154767	protein_coding	XPC complex subunit, DNA damage recognition and repair factor [Source:HGNC Symbol;Acc:HGNC:12816]	7508	6581.57	-0.348586	0.0898346	-0.322398	0.0906706	-3.88031	0.000104326	0.00202131	5645.75	5930.55	5713.11	5891.2	6851.49	6888.54	7822.87	7909.03
RANBP1	ENSG00000099901	protein_coding	RAN binding protein 1 [Source:HGNC Symbol;Acc:HGNC:9847]	5902	23284.4	0.352392	0.0766988	0.330899	0.0772562	4.59449	4.33809e-06	0.000149938	26868.2	24707.3	28313.2	24564.6	20594.6	20140.5	20514.5	20572.4
RPLP0	ENSG00000089157	protein_coding	ribosomal protein lateral stalk subunit P0 [Source:HGNC Symbol;Acc:HGNC:10371]	6175	142194	0.352551	0.0660847	0.332718	0.0665077	5.33483	9.56349e-08	5.89291e-06	166197	157518	162586	151639	122464	122974	126074	128100
STOML2	ENSG00000165283	protein_coding	stomatin like 2 [Source:HGNC Symbol;Acc:HGNC:14559]	30968	15739.4	0.3553	0.0933971	0.323038	0.0943427	3.80418	0.000142272	0.00257875	16860.3	16882.2	18562.7	18406.3	11932.4	13413.5	14759.8	15098
BTF3	ENSG00000145741	protein_coding	basic transcription factor 3 [Source:HGNC Symbol;Acc:HGNC:1125]	689	37428.5	0.356401	0.0800096	0.330505	0.0807028	4.45448	8.40965e-06	0.000255949	43728.5	39523.5	43612.1	41210.9	35847.4	33141.1	32190.3	30174.1
CRKL	ENSG00000099942	protein_coding	CRK like proto-oncogene, adaptor protein [Source:HGNC Symbol;Acc:HGNC:2363]	1399	11526.9	0.357518	0.0781195	0.333933	0.078774	4.57655	4.72699e-06	0.00016043	13150	12321.3	12860.6	13451	10242.1	10680.1	9923.36	9586.95
SAR1A	ENSG00000079332	protein_coding	secretion associated Ras related GTPase 1A [Source:HGNC Symbol;Acc:HGNC:10534]	56681	7015.21	0.36025	0.0959887	0.326421	0.097112	3.75305	0.000174695	0.00298043	8328.02	7523.41	7646.66	8041.52	6184.4	6937.91	5844	5615.72
KARS1	ENSG00000065427	protein_coding	lysyl-tRNA synthetase 1 [Source:HGNC Symbol;Acc:HGNC:6215]	3735	11115.9	0.360681	0.0746429	0.34021	0.0752046	4.83208	1.35112e-06	5.56549e-05	12586.7	12204.2	12826.7	12398	9178.79	10058.5	9899.93	9774.36
TARDBP	ENSG00000120948	protein_coding	TAR DNA binding protein [Source:HGNC Symbol;Acc:HGNC:11571]	23435	8199.86	0.360973	0.092659	0.330145	0.0936636	3.89572	9.79092e-05	0.0019149	9327.98	9256.46	9005.35	9294.1	6976.88	8242.9	6813.07	6682.1
ZNF664	ENSG00000179195	protein_coding	zinc finger protein 664 [Source:HGNC Symbol;Acc:HGNC:25406]	144348	20380.1	0.3624	0.0977297	0.327887	0.09892	3.70818	0.000208752	0.00345713	24104.9	23701.9	21911.7	21954.7	19751.9	19774.7	16031.8	15809.3
DHX15	ENSG00000109606	protein_coding	DEAH-box helicase 15 [Source:HGNC Symbol;Acc:HGNC:2738]	1665	14510.4	0.362817	0.0826294	0.337104	0.0834152	4.39089	1.12888e-05	0.000328673	16782.6	17518.7	15902.1	15075.3	13462.2	12913.1	12420	12009
DDX21	ENSG00000165732	protein_coding	DExD-box helicase 21 [Source:HGNC Symbol;Acc:HGNC:2744]	9188	40063.2	0.363313	0.0987768	0.326979	0.100002	3.67812	0.00023496	0.00379852	46647.4	47858.6	43273	42499	41108.9	36455.7	31357.3	31305.7
GEMIN5	ENSG00000082516	protein_coding	gem nuclear organelle associated protein 5 [Source:HGNC Symbol;Acc:HGNC:20043]	25929	6143.36	0.36406	0.101767	0.325468	0.103045	3.5774	0.000347029	0.00518131	7237.91	6502.4	7317.04	6615.07	4920.43	6147.95	5387.64	5018.42
OAZ1	ENSG00000104904	protein_coding	ornithine decarboxylase antizyme 1 [Source:HGNC Symbol;Acc:HGNC:8095]	4946	21362	0.365054	0.0789831	0.342898	0.079664	4.62193	3.80189e-06	0.000133868	24031.3	22700.3	26147.1	23338.6	17996.4	18131.9	18694.1	19856.7
ZNF207	ENSG00000010244	protein_coding	zinc finger protein 207 [Source:HGNC Symbol;Acc:HGNC:12998]	7756	10468.1	0.365593	0.103352	0.326073	0.104775	3.53735	0.000404164	0.00578754	11554.5	13572.9	11211	10780.9	10312.3	9379.59	8383.56	8550.17
OTUD7B	ENSG00000264522	protein_coding	OTU deubiquitinase 7B [Source:HGNC Symbol;Acc:HGNC:16683]	56957	4345.79	0.366146	0.105617	0.324739	0.107007	3.46674	0.000526812	0.00704494	4828.58	5172.4	4682.47	4918.94	3290.32	4308.84	3813.8	3750.94
UBE2I	ENSG00000103275	protein_coding	ubiquitin conjugating enzyme E2 I [Source:HGNC Symbol;Acc:HGNC:12485]	7329	8513.86	0.366377	0.0975884	0.330238	0.0987558	3.7543	0.000173823	0.00296981	9691.08	8509.38	10193.7	9992.24	6535.5	7743.57	7951.74	7493.66
AP3M2	ENSG00000070718	protein_coding	adaptor related protein complex 3 subunit mu 2 [Source:HGNC Symbol;Acc:HGNC:570]	10947	4804.26	0.368663	0.0919572	0.337299	0.0930675	4.00907	6.09589e-05	0.00132063	5250.4	5298.76	5821.15	5269.35	4509.14	3969.97	4175.88	4139.46
STIP1	ENSG00000168439	protein_coding	stress induced phosphoprotein 1 [Source:HGNC Symbol;Acc:HGNC:11387]	10963	16690.5	0.369582	0.0915258	0.337936	0.0925954	4.038	5.39078e-05	0.00119543	17541.9	18261.1	19441.9	19980.1	16707.4	13519	13780.1	14292.5
NRBP1	ENSG00000115216	protein_coding	nuclear receptor binding protein 1 [Source:HGNC Symbol;Acc:HGNC:7993]	29959	4455.28	0.369653	0.0972659	0.336218	0.0984611	3.80043	0.000144443	0.00259774	4817	4913.23	4949	5437.01	3485.93	4091.16	3939.33	4009.59
RPL35A	ENSG00000182899	protein_coding	ribosomal protein L35a [Source:HGNC Symbol;Acc:HGNC:10345]	6165	30786.2	0.370242	0.096955	0.333739	0.0981758	3.8187	0.000134155	0.00247624	36968.7	30837	35899.2	35121.9	30254.9	25345.9	28298.3	23563.8
ZDHHC7	ENSG00000153786	protein_coding	zinc finger DHHC-type palmitoyltransferase 7 [Source:HGNC Symbol;Acc:HGNC:18459]	55625	4040.1	0.370507	0.114283	0.322297	0.116137	3.24202	0.00118684	0.0133464	5199.12	4484.35	4564.18	3960.88	3862.11	3171.04	3590.64	3488.46
EMC8	ENSG00000131148	protein_coding	ER membrane protein complex subunit 8 [Source:HGNC Symbol;Acc:HGNC:7864]	10328	2682.85	0.37077	0.105428	0.329641	0.106955	3.51681	0.000436766	0.00614292	3008.15	2815.86	3143.99	3133.22	2382.47	2156.67	2415.71	2406.74
BTAF1	ENSG00000095564	protein_coding	B-TFIID TATA-box binding protein associated factor 1 [Source:HGNC Symbol;Acc:HGNC:17307]	9044	14357.3	0.371074	0.106359	0.333549	0.107728	3.48887	0.000485067	0.00664347	15983.6	18143.1	15257	15375.1	13131.2	14606.3	11251.2	11110.9
TMEM131	ENSG00000075568	protein_coding	transmembrane protein 131 [Source:HGNC Symbol;Acc:HGNC:30366]	23505	4429.05	0.371121	0.109596	0.326441	0.111324	3.38628	0.000708483	0.00890639	5518.38	4962.11	4467.19	5016.53	4168.07	4169.7	3456.19	3674.22
PNP	ENSG00000198805	protein_coding	purine nucleoside phosphorylase [Source:HGNC Symbol;Acc:HGNC:7892]	4860	9015.49	0.371591	0.0850571	0.343618	0.0859785	4.36872	1.24975e-05	0.000354527	9989.66	10081.9	10792.2	9800.63	8321.1	7164.57	7868.06	8105.76
MRPS22	ENSG00000175110	protein_coding	mitochondrial ribosomal protein S22 [Source:HGNC Symbol;Acc:HGNC:14508]	56945	5547.53	0.372755	0.112857	0.325431	0.114673	3.3029	0.000956914	0.0112841	6159.38	7116.66	5980.44	5781.2	4815.1	5645.26	4469.33	4412.9
MAPK8	ENSG00000107643	protein_coding	mitogen-activated protein kinase 8 [Source:HGNC Symbol;Acc:HGNC:6881]	5599	2976.95	0.373459	0.110756	0.326875	0.112488	3.37189	0.000746536	0.00930694	3681.4	3183.87	3404.21	3166.93	2608.18	2840.02	2570.24	2360.71
AGPAT3	ENSG00000160216	protein_coding	1-acylglycerol-3-phosphate O-acyltransferase 3 [Source:HGNC Symbol;Acc:HGNC:326]	56894	5905.27	0.374036	0.0870618	0.345644	0.0880001	4.29621	1.7374e-05	0.000459892	6960.84	6671.18	6415.72	6628.38	5025.76	4839.59	5191.81	5508.87
NEU3	ENSG00000162139	protein_coding	neuraminidase 3 [Source:HGNC Symbol;Acc:HGNC:7760]	10825	3054.84	0.375203	0.108105	0.33156	0.109862	3.47073	0.00051904	0.00698636	3048.67	3533.43	3539.05	3663.7	2874.01	2517.98	2595.91	2665.93
OAT	ENSG00000065154	protein_coding	ornithine aminotransferase [Source:HGNC Symbol;Acc:HGNC:8091]	4942	7311.43	0.375657	0.101792	0.337529	0.103282	3.69043	0.000223878	0.00364634	8758.11	7555.69	9122.06	7577.57	6776.25	6786.43	6071.06	5844.23
ABRAXAS2	ENSG00000165660	protein_coding	abraxas 2, BRISC complex subunit [Source:HGNC Symbol;Acc:HGNC:28975]	23172	2321.63	0.376616	0.117608	0.325239	0.119711	3.2023	0.00136333	0.0147273	2630.99	2696.88	2777.31	2376.53	2111.62	2207.16	1925.31	1847.25
NUP155	ENSG00000113569	protein_coding	nucleoporin 155 [Source:HGNC Symbol;Acc:HGNC:8063]	9631	11994.2	0.377105	0.101925	0.33841	0.103408	3.69982	0.000215754	0.00355608	14325.3	13523.1	13023.1	13311.8	11486	11687.7	9711.36	8885.54
ZZZ3	ENSG00000036549	protein_coding	zinc finger ZZ-type containing 3 [Source:HGNC Symbol;Acc:HGNC:24523]	26009	7763.66	0.377196	0.120477	0.323003	0.122679	3.13085	0.001743	0.0179977	9801.08	8371.95	8181.3	8707.73	7764.35	7633.61	6086.13	5563.12
HAT1	ENSG00000128708	protein_coding	histone acetyltransferase 1 [Source:HGNC Symbol;Acc:HGNC:4821]	8520	7630.17	0.377338	0.113762	0.327797	0.115718	3.3169	0.000910219	0.0109219	8615.03	8667.09	8989.58	8174.59	8065.3	6895.27	5999.1	5635.45
USP39	ENSG00000168883	protein_coding	ubiquitin specific peptidase 39 [Source:HGNC Symbol;Acc:HGNC:20071]	10713	5045.18	0.377884	0.117324	0.326728	0.119395	3.22087	0.00127803	0.0141184	6590.3	4548.91	5839.28	5822.9	4574.35	4214.59	4354.96	4416.19
MPHOSPH9	ENSG00000051825	protein_coding	M-phase phosphoprotein 9 [Source:HGNC Symbol;Acc:HGNC:7215]	10198	8060.5	0.378176	0.118761	0.325761	0.120912	3.18435	0.00145078	0.0154918	9039.33	9762.82	8999.83	8619.91	7689.12	8356.24	6168.7	5848.07
OSTC	ENSG00000198856	protein_coding	oligosaccharyltransferase complex non-catalytic subunit [Source:HGNC Symbol;Acc:HGNC:24448]	58505	5838.06	0.378687	0.106214	0.335513	0.107993	3.56532	0.000363418	0.00537265	6634.96	6817.83	6911.72	6001.2	5823.26	5301.9	4552.46	4661.14
MDC1	ENSG00000137337	protein_coding	mediator of DNA damage checkpoint 1 [Source:HGNC Symbol;Acc:HGNC:21163]	9656	7996.38	0.378892	0.0832219	0.351942	0.0840937	4.5528	5.29377e-06	0.000176088	9264.3	9400.34	8980.12	8522.33	6786.28	7394.6	6608.32	7014.72
NUP43	ENSG00000120253	protein_coding	nucleoporin 43 [Source:HGNC Symbol;Acc:HGNC:21182]	348995	10629	0.378895	0.10871	0.335776	0.110467	3.48537	0.000491462	0.00670352	11290.7	12888.6	12739.2	11110	10874.1	9375.1	8945.36	7808.75
XRCC3	ENSG00000126215	protein_coding	X-ray repair cross complementing 3 [Source:HGNC Symbol;Acc:HGNC:12830]	7517	6769.38	0.378915	0.115746	0.329036	0.117682	3.27367	0.00106159	0.0122494	7895.45	7450.55	7367.51	7936.84	4785.01	5387.17	6633.43	6699.09
SGCE	ENSG00000127990	protein_coding	sarcoglycan epsilon [Source:HGNC Symbol;Acc:HGNC:10808]	8910	1905.18	0.379484	0.121399	0.324748	0.123577	3.12592	0.00177251	0.018196	2346.47	2159.16	1974.55	2145	1589.99	1539.51	1783.61	1703.13
OGT	ENSG00000147162	protein_coding	O-linked N-acetylglucosamine (GlcNAc) transferase [Source:HGNC Symbol;Acc:HGNC:8127]	8473	50433.6	0.379524	0.0743987	0.355732	0.0750575	5.10122	3.3747e-07	1.70837e-05	59140.6	58270.7	54071.5	56603.8	46581.1	44836.6	40599.5	43364.6
ZADH2	ENSG00000180011	protein_coding	zinc binding alcohol dehydrogenase domain containing 2 [Source:HGNC Symbol;Acc:HGNC:28697]	284273	2923.16	0.379773	0.115455	0.330381	0.117563	3.28935	0.0010042	0.0116859	3541.62	2918.24	3360.05	3385.16	2763.67	2705.37	2322.54	2388.66
PCSK6	ENSG00000140479	protein_coding	proprotein convertase subtilisin/kexin type 6 [Source:HGNC Symbol;Acc:HGNC:8569]	5046	4913.83	0.380252	0.100618	0.342947	0.102069	3.77917	0.000157353	0.00275414	4836.85	5919.49	6015.92	5460.07	4263.37	4119.21	4395.13	4300.57
EDRF1	ENSG00000107938	protein_coding	erythroid differentiation regulatory factor 1 [Source:HGNC Symbol;Acc:HGNC:24640]	26098	4111.79	0.380919	0.118703	0.329446	0.12094	3.20902	0.00133189	0.0144675	4614.37	4908.62	5243.92	3819.83	3972.46	3461.66	3427.18	3446.26
FKBP5	ENSG00000096060	protein_coding	FKBP prolyl isomerase 5 [Source:HGNC Symbol;Acc:HGNC:3721]	2289	4229.8	0.381759	0.109365	0.337843	0.111211	3.4907	0.00048176	0.00662074	5048.59	4548.91	5289.66	4249.19	3766.81	4017.1	3476.83	3441.33
ANK2	ENSG00000145362	protein_coding	ankyrin 2 [Source:HGNC Symbol;Acc:HGNC:493]	287	3978.7	0.381793	0.097959	0.34665	0.0993098	3.89748	9.71979e-05	0.00190882	4721.06	4564.59	4446.69	4287.33	3250.19	3788.19	3490.78	3280.77
CCT5	ENSG00000150753	protein_coding	chaperonin containing TCP1 subunit 5 [Source:HGNC Symbol;Acc:HGNC:1618]	22948	34924.7	0.382858	0.065496	0.367708	0.0659548	5.84552	5.04975e-09	4.26534e-07	40703.9	38697.1	39640.1	39071.2	31057.4	30242.7	30546.1	29438.7
SZRD1	ENSG00000055070	protein_coding	SUZ RNA binding domain containing 1 [Source:HGNC Symbol;Acc:HGNC:30232]	26099	7014.18	0.383417	0.116729	0.331868	0.118775	3.28468	0.00102098	0.0118445	8314.79	7148.02	7960.51	8375.96	4945.51	5702.48	6723.25	6942.94
EFTUD2	ENSG00000108883	protein_coding	elongation factor Tu GTP binding domain containing 2 [Source:HGNC Symbol;Acc:HGNC:30858]	9343	15217.8	0.384008	0.0832673	0.35661	0.0841564	4.61175	3.99291e-06	0.000139289	16462.5	16667.3	17339.6	18488	12042.8	13094.8	13494.5	14152.7
OTUD1	ENSG00000165312	protein_coding	OTU deubiquitinase 1 [Source:HGNC Symbol;Acc:HGNC:27346]	220213	7044.77	0.384052	0.119719	0.331074	0.122046	3.20795	0.00133687	0.0145021	9212.19	6872.25	8473.86	7326.52	6811.36	6663	5511.49	5487.5
NPIPB4	ENSG00000185864	protein_coding	nuclear pore complex interacting protein family member B4 [Source:HGNC Symbol;Acc:HGNC:41985]	440345	10342.6	0.384226	0.0822624	0.3579	0.0831202	4.67074	3.0012e-06	0.000110596	11208	11893.4	11665.9	12112.4	8125.48	9430.08	9061.41	9244.46
GPATCH4	ENSG00000160818	protein_coding	G-patch domain containing 4 [Source:HGNC Symbol;Acc:HGNC:25982]	54865	10398.1	0.384392	0.101087	0.346487	0.102605	3.80258	0.000143195	0.00258456	12138.5	10911.1	11442	12624.3	8642.1	7777.24	9508.84	10141
PSD3	ENSG00000156011	protein_coding	pleckstrin and Sec7 domain containing 3 [Source:HGNC Symbol;Acc:HGNC:19093]	23362	6785.18	0.38507	0.118269	0.333276	0.120578	3.25589	0.00113039	0.0128753	8474.42	8225.3	6545.83	7464.02	6906.66	6086.24	5374.25	5204.74
PHC3	ENSG00000173889	protein_coding	polyhomeotic homolog 3 [Source:HGNC Symbol;Acc:HGNC:15682]	80012	4289.59	0.385467	0.128877	0.323824	0.131657	2.99098	0.00278088	0.0256979	4836.85	4731.53	5023.12	4815.15	4398.8	4234.78	3230.8	3045.69
CHTOP	ENSG00000160679	protein_coding	chromatin target of PRMT1 [Source:HGNC Symbol;Acc:HGNC:24511]	26097	10395.9	0.38569	0.0828832	0.357167	0.0837912	4.65342	3.2648e-06	0.000118566	12614.9	10829	12292.1	11382.3	8777.53	8962.17	9249.42	9059.79
MAP3K20	ENSG00000091436	protein_coding	mitogen-activated protein kinase kinase kinase 20 [Source:HGNC Symbol;Acc:HGNC:17797]	51776	4087.57	0.38598	0.116853	0.33706	0.119177	3.30313	0.000956107	0.0112834	4785.57	4935.36	4460.88	4308.62	4198.17	3671.49	3191.74	3148.71
MED6	ENSG00000133997	protein_coding	mediator complex subunit 6 [Source:HGNC Symbol;Acc:HGNC:19970]	10001	1874.94	0.386144	0.122565	0.330505	0.125065	3.15051	0.00162983	0.0169699	2271.2	1864.94	2253.7	2098.87	1710.36	1646.11	1610.1	1544.21
STARD3NL	ENSG00000010270	protein_coding	STARD3 N-terminal like [Source:HGNC Symbol;Acc:HGNC:19169]	83930	3212.26	0.386508	0.107621	0.34416	0.109492	3.59138	0.000328929	0.00497124	3588.77	4029.64	3468.08	3463.22	2899.09	2991.5	2583.63	2674.15
ADAT2	ENSG00000189007	protein_coding	adenosine deaminase tRNA specific 2 [Source:HGNC Symbol;Acc:HGNC:21172]	134637	5386.27	0.387095	0.11578	0.338351	0.118025	3.34337	0.000827671	0.0101171	5409.2	6682.25	6156.28	6151.12	5075.92	5304.14	4161.37	4149.87
NAP1L4	ENSG00000205531	protein_coding	nucleosome assembly protein 1 like 4 [Source:HGNC Symbol;Acc:HGNC:7640]	4676	11820.3	0.387497	0.0866214	0.360371	0.0876293	4.47346	7.69657e-06	0.000239087	13662.8	13530.5	13488.3	12930.3	9805.75	9207.91	11019.6	10917.5
GPX4	ENSG00000167468	protein_coding	glutathione peroxidase 4 [Source:HGNC Symbol;Acc:HGNC:4556]	2879	11116.5	0.387518	0.0970178	0.352599	0.0983775	3.9943	6.48866e-05	0.00138379	13174	11245	12976.5	13032.3	8787.56	8945.34	10771.9	9999.04
EIF3B	ENSG00000106263	protein_coding	eukaryotic translation initiation factor 3 subunit B [Source:HGNC Symbol;Acc:HGNC:3280]	8662	20352.4	0.388076	0.0747831	0.367891	0.0754637	5.18936	2.11021e-07	1.14953e-05	24621.8	22044.5	21864.4	23762.6	17685.5	17251.1	18012.9	17576.5
CHEK2	ENSG00000183765	protein_coding	checkpoint kinase 2 [Source:HGNC Symbol;Acc:HGNC:16627]	11200	3406.89	0.388335	0.11148	0.342807	0.113437	3.48346	0.00049498	0.00673101	3659.9	4309.11	3912.83	3582.09	2703.48	3297.83	2863.14	2926.77
STRBP	ENSG00000165209	protein_coding	spermatid perinuclear RNA binding protein [Source:HGNC Symbol;Acc:HGNC:16462]	55342	4994.47	0.388347	0.126325	0.331094	0.129171	3.07418	0.0021108	0.0207832	5176.79	6225.7	5723.36	5487.57	5326.71	4522.04	3788.14	3705.46
RPS13	ENSG00000110700	protein_coding	ribosomal protein S13 [Source:HGNC Symbol;Acc:HGNC:10386]	6207	33725	0.388838	0.0819654	0.361966	0.0829416	4.74393	2.09614e-06	8.16462e-05	40392	34163.9	40886.8	37538.3	28178.4	30222.5	30191.3	28227.1
CLNS1A	ENSG00000074201	protein_coding	chloride nucleotide-sensitive channel 1A [Source:HGNC Symbol;Acc:HGNC:2080]	1207	9872.98	0.389135	0.0780303	0.363148	0.0788359	4.98698	6.13317e-07	2.81994e-05	11037.6	10894.5	11132.1	11695.5	9118.6	8433.66	8205.59	8466.33
RFT1	ENSG00000163933	protein_coding	RFT1 homolog [Source:HGNC Symbol;Acc:HGNC:30220]	91869	4517.38	0.389339	0.0917775	0.358804	0.0929701	4.2422	2.21336e-05	0.000565949	4885.65	5336.58	4932.44	5349.19	3746.75	4061.98	3770.84	4055.62
GPBP1	ENSG00000062194	protein_coding	GC-rich promoter binding protein 1 [Source:HGNC Symbol;Acc:HGNC:29520]	65056	8135.04	0.38938	0.125027	0.331606	0.127739	3.11435	0.00184348	0.0187782	8907.82	9658.59	9555.76	8737	8993.21	7192.62	6193.24	5842.04
COPRS	ENSG00000172301	protein_coding	coordinator of PRMT5 and differentiation stimulator [Source:HGNC Symbol;Acc:HGNC:28848]	55352	2607.51	0.389625	0.117847	0.338426	0.120246	3.30619	0.000945731	0.0111961	2764.98	3128.53	3113.23	2805.88	2527.93	1968.15	2272.33	2279.06
STK35	ENSG00000125834	protein_coding	serine/threonine kinase 35 [Source:HGNC Symbol;Acc:HGNC:16254]	140901	2930.43	0.38989	0.119709	0.337079	0.122098	3.25698	0.00112604	0.012849	3331.54	3245.66	3374.25	3345.24	2593.13	2066.9	2701.91	2784.85
PIKFYVE	ENSG00000115020	protein_coding	phosphoinositide kinase, FYVE-type zinc finger containing [Source:HGNC Symbol;Acc:HGNC:23785]	200576	3788.32	0.390225	0.100134	0.353345	0.101723	3.89704	9.73771e-05	0.00190882	4176.01	4251	4511.35	4236.77	3445.81	3552.55	3119.22	3013.9
CCT8	ENSG00000156261	protein_coding	chaperonin containing TCP1 subunit 8 [Source:HGNC Symbol;Acc:HGNC:1623]	10694	28194.7	0.390466	0.0778938	0.365001	0.0787102	5.0128	5.3643e-07	2.54423e-05	32980.4	32256.5	31536.9	31130.8	26939.5	24015.1	24052.2	22645.9
ALG6	ENSG00000088035	protein_coding	ALG6 alpha-1,3-glucosyltransferase [Source:HGNC Symbol;Acc:HGNC:23157]	29929	3890.43	0.390908	0.128573	0.332424	0.131465	3.04036	0.00236295	0.0226656	4000.66	4802.55	4878.82	3956.45	3721.67	3828.59	2964.12	2970.61
NCR3LG1	ENSG00000188211	protein_coding	natural killer cell cytotoxicity receptor 3 ligand 1 [Source:HGNC Symbol;Acc:HGNC:42400]	374383	6586.4	0.391042	0.0962637	0.357426	0.0977204	4.0622	4.86129e-05	0.00109252	7721.76	7979.04	6973.23	7187.25	6420.14	5636.28	5465.74	5307.76
WDR45B	ENSG00000141580	protein_coding	WD repeat domain 45B [Source:HGNC Symbol;Acc:HGNC:25072]	56270	7173.39	0.392198	0.0906618	0.363474	0.0918103	4.32594	1.51881e-05	0.000415943	7992.22	8026.08	8891.8	7683.13	5662.76	6569.86	6343.88	6217.41
WDR77	ENSG00000116455	protein_coding	WD repeat domain 77 [Source:HGNC Symbol;Acc:HGNC:29652]	79084	3529.33	0.392378	0.115963	0.342189	0.118099	3.38365	0.000715295	0.00896205	4376.99	3320.37	4325.25	4008.78	2959.28	2914.08	3123.12	3206.79
METTL16	ENSG00000127804	protein_coding	methyltransferase like 16 [Source:HGNC Symbol;Acc:HGNC:28484]	79066	4116.13	0.3925	0.102489	0.354268	0.104225	3.82967	0.000128313	0.00237877	4812.87	4737.99	4890.65	4224.35	3972.46	3304.57	3510.86	3475.3
ENO1	ENSG00000074800	protein_coding	enolase 1 [Source:HGNC Symbol;Acc:HGNC:3350]	2023	96421.5	0.392929	0.0846766	0.368343	0.0856206	4.64035	3.47824e-06	0.00012481	105875	103084	113784	115185	74242.8	80650.5	87233.8	91317.4
GNPNAT1	ENSG00000100522	protein_coding	glucosamine-phosphate N-acetyltransferase 1 [Source:HGNC Symbol;Acc:HGNC:19980]	64841	8716.6	0.39459	0.131	0.331197	0.134087	3.01214	0.00259417	0.0243466	9697.69	11146.3	8975.38	9749.18	9279.1	8319.21	6449.88	6116.03
NIP7	ENSG00000132603	protein_coding	nucleolar pre-rRNA processing protein NIP7 [Source:HGNC Symbol;Acc:HGNC:24328]	51388	3615.77	0.39473	0.126649	0.336163	0.129662	3.11673	0.00182869	0.0186529	4147.06	3852.55	4220.37	4172.01	3942.36	2662.73	3016.56	2912.53
CCDC6	ENSG00000108091	protein_coding	coiled-coil domain containing 6 [Source:HGNC Symbol;Acc:HGNC:18782]	8030	6278.25	0.394797	0.124119	0.337426	0.126858	3.18078	0.00146878	0.0156396	7414.08	7335.26	7021.33	6718.86	6625.78	5866.31	4834.76	4409.61
HMGB3	ENSG00000029993	protein_coding	high mobility group box 3 [Source:HGNC Symbol;Acc:HGNC:5004]	3149	12108.6	0.394881	0.0816345	0.367863	0.0825472	4.83718	1.31695e-06	5.44758e-05	13737.2	14115.3	13701.2	13439.5	11380.7	9547.9	10628.5	10318.5
MRPL43	ENSG00000055950	protein_coding	mitochondrial ribosomal protein L43 [Source:HGNC Symbol;Acc:HGNC:14517]	84545	2660.29	0.395012	0.122024	0.340286	0.124643	3.23717	0.0012072	0.0135147	3006.49	2790.96	3520.13	2766.85	2387.49	2064.65	2354.34	2391.4
COPS4	ENSG00000138663	protein_coding	COP9 signalosome subunit 4 [Source:HGNC Symbol;Acc:HGNC:16702]	51138	4235.99	0.396087	0.137156	0.328255	0.140575	2.88786	0.00387873	0.0325247	4611.88	5738.71	4282.67	4609.35	3922.3	4384.02	3292.17	3046.78
DUSP16	ENSG00000111266	protein_coding	dual specificity phosphatase 16 [Source:HGNC Symbol;Acc:HGNC:17909]	80824	3868.08	0.396446	0.107364	0.355606	0.109199	3.69254	0.000222023	0.00363761	4286.01	4415.17	4777.88	4132.98	2869	3590.7	3365.81	3507.09
ISOC1	ENSG00000066583	protein_coding	isochorismatase domain containing 1 [Source:HGNC Symbol;Acc:HGNC:24254]	51015	3998.5	0.398069	0.108411	0.356026	0.110407	3.67185	0.0002408	0.00387212	5153.63	4040.71	4691.14	4292.66	3561.17	3598.56	3411	3239.12
DCAF10	ENSG00000122741	protein_coding	DDB1 and CUL4 associated factor 10 [Source:HGNC Symbol;Acc:HGNC:23686]	79269	3228.96	0.39831	0.135677	0.330043	0.139059	2.93573	0.00332769	0.029327	3349.74	4436.39	3526.44	3363.87	2969.31	3184.5	2651.14	2350.3
CENPU	ENSG00000151725	protein_coding	centromere protein U [Source:HGNC Symbol;Acc:HGNC:21348]	79682	7085.86	0.398558	0.110837	0.355861	0.11298	3.5959	0.00032327	0.00491085	8529.84	7898.8	7779.93	7990.07	7082.21	6659.63	5574.53	5171.86
SMIM19	ENSG00000176209	protein_coding	small integral membrane protein 19 [Source:HGNC Symbol;Acc:HGNC:25166]	114926	2198.59	0.39865	0.137174	0.328947	0.140702	2.90615	0.00365904	0.0311869	2812.95	2778.97	2201.66	2191.13	2156.76	1854.82	1870.64	1721.76
ARGLU1	ENSG00000134884	protein_coding	arginine and glutamate rich 1 [Source:HGNC Symbol;Acc:HGNC:25482]	55082	11090.3	0.398668	0.0811203	0.370688	0.0820536	4.91452	8.89995e-07	3.88985e-05	12538.8	13341.4	11691.2	12862.9	9991.34	9814.96	9130.59	9351.32
MEF2A	ENSG00000068305	protein_coding	myocyte enhancer factor 2A [Source:HGNC Symbol;Acc:HGNC:6993]	4205	4721.54	0.398824	0.131878	0.335456	0.135178	3.02419	0.00249304	0.0236336	6477.81	5317.21	5334.6	4326.37	4739.87	4091.16	3660.38	3824.92
PDCD5	ENSG00000105185	protein_coding	programmed cell death 5 [Source:HGNC Symbol;Acc:HGNC:8764]	9141	6563.05	0.398931	0.129342	0.337327	0.132479	3.08432	0.00204016	0.0202542	6228.86	7486.52	8067.75	8038.86	7132.37	4899.06	5479.69	5171.31
RANBP3	ENSG00000031823	protein_coding	RAN binding protein 3 [Source:HGNC Symbol;Acc:HGNC:9850]	8498	3658.9	0.400894	0.119168	0.349414	0.121785	3.36411	0.000767906	0.00951811	4013.07	4153.23	3839.5	4640.4	3415.71	2604.38	3270.97	3333.93
PDS5B	ENSG00000083642	protein_coding	PDS5 cohesin associated factor B [Source:HGNC Symbol;Acc:HGNC:20418]	23047	4142.21	0.402356	0.117146	0.351864	0.119701	3.43466	0.000593307	0.00773666	4940.24	5268.32	4532.64	4104.59	3907.25	3808.39	3448.94	3127.34
ESD	ENSG00000139684	protein_coding	esterase D [Source:HGNC Symbol;Acc:HGNC:3465]	2098	8628.34	0.402988	0.0923449	0.378843	0.0937493	4.36395	1.27735e-05	0.000360317	10217.9	9796.02	9901.94	9349.1	8341.16	7670.64	6962.03	6787.86
TNIK	ENSG00000154310	protein_coding	TRAF2 and NCK interacting kinase [Source:HGNC Symbol;Acc:HGNC:30765]	23043	3252.87	0.403345	0.125515	0.345701	0.128401	3.21351	0.00131124	0.0143902	3299.28	4420.71	3251.23	3854.43	2653.32	3042	2694.66	2807.31
PBK	ENSG00000168078	protein_coding	PDZ binding kinase [Source:HGNC Symbol;Acc:HGNC:18282]	55872	5854.15	0.403791	0.125157	0.346825	0.128167	3.22629	0.00125408	0.0138947	6252.01	7459.77	7078.11	5860.15	5642.7	5736.15	4587.05	4217.27
SGTA	ENSG00000104969	protein_coding	small glutamine rich tetratricopeptide repeat containing alpha [Source:HGNC Symbol;Acc:HGNC:10819]	6449	7092.87	0.403922	0.108482	0.361202	0.110481	3.72341	0.000196547	0.00327615	7663.04	7531.71	9179.62	7964.34	5572.48	5469.09	6541.93	6820.74
RPS15A	ENSG00000134419	protein_coding	ribosomal protein S15a [Source:HGNC Symbol;Acc:HGNC:10389]	6210	45468	0.404547	0.118803	0.353261	0.121413	3.4052	0.000661148	0.00839126	59832.9	52445.3	49346.5	45553.2	44098.3	45533.5	33867.9	33066.4
MBNL1	ENSG00000152601	protein_coding	muscleblind like splicing regulator 1 [Source:HGNC Symbol;Acc:HGNC:6923]	4154	5830.18	0.40464	0.146595	0.324843	0.150636	2.76026	0.00577562	0.0434927	6303.29	7438.56	6282.45	6537.01	5166.2	6705.64	4228.32	3980
DCAF16	ENSG00000163257	protein_coding	DDB1 and CUL4 associated factor 16 [Source:HGNC Symbol;Acc:HGNC:25987]	54876	7907.37	0.404905	0.0928909	0.373755	0.0942857	4.35893	1.30699e-05	0.000366372	8667.13	9499.03	9155.96	8682.89	7679.08	6279.24	6870.53	6425.09
RNF149	ENSG00000163162	protein_coding	ring finger protein 149 [Source:HGNC Symbol;Acc:HGNC:23137]	284996	2994.19	0.405325	0.132935	0.340505	0.136477	3.04905	0.00229563	0.0221675	3843.51	3388.62	3419.98	2974.43	2939.22	2815.33	2439.7	2132.75
NME1	ENSG00000239672	protein_coding	NME/NM23 nucleoside diphosphate kinase 1 [Source:HGNC Symbol;Acc:HGNC:7849]	4830	5863.13	0.406214	0.129285	0.347965	0.132398	3.142	0.00167799	0.017399	7156.03	5439.88	7119.9	7046.2	4087.82	4777.88	5818.89	5458.45
ZRANB2	ENSG00000132485	protein_coding	zinc finger RANBP2-type containing 2 [Source:HGNC Symbol;Acc:HGNC:13058]	9406	18492.2	0.406483	0.107684	0.364725	0.109746	3.77477	0.000160154	0.00279665	20489.6	22724.3	21481.1	19587.1	18452.9	17448.6	13670.8	14083.1
IQCB1	ENSG00000173226	protein_coding	IQ motif containing B1 [Source:HGNC Symbol;Acc:HGNC:28949]	9657	5863.89	0.406732	0.108184	0.364282	0.110246	3.75963	0.000170167	0.00293065	7562.96	6533.75	6380.23	6255.8	5116.05	5765.32	4651.77	4645.25
MAP3K21	ENSG00000143674	protein_coding	mitogen-activated protein kinase kinase kinase 21 [Source:HGNC Symbol;Acc:HGNC:29798]	84451	6220.84	0.406959	0.131169	0.342046	0.134457	3.10255	0.00191858	0.0193078	6939.33	7405.35	7017.39	7003.62	5286.58	6973.82	4733.78	4406.88
RPN1	ENSG00000163902	protein_coding	ribophorin I [Source:HGNC Symbol;Acc:HGNC:10381]	6184	17997.2	0.407559	0.0790297	0.38238	0.0798803	5.15704	2.50889e-07	1.31432e-05	21908.1	19153	20497.8	20540.7	15227.8	14524.4	15946.4	16179.7
NDUFAF7	ENSG00000003509	protein_coding	NADH:ubiquinone oxidoreductase complex assembly factor 7 [Source:HGNC Symbol;Acc:HGNC:28816]	55471	1721.2	0.407829	0.144831	0.329828	0.148962	2.81589	0.00486422	0.0383098	1837.81	2347.32	1927.24	1730.72	1569.92	1632.65	1413.72	1310.23
SNRPC	ENSG00000124562	protein_coding	small nuclear ribonucleoprotein polypeptide C [Source:HGNC Symbol;Acc:HGNC:11157]	6631	4228.51	0.40823	0.121231	0.354134	0.124001	3.36738	0.000758849	0.0094526	4790.54	5060.8	5049.15	4413.3	3220.1	3107.08	4081.59	4105.48
SNAPC3	ENSG00000164975	protein_coding	small nuclear RNA activating complex polypeptide 3 [Source:HGNC Symbol;Acc:HGNC:11136]	6619	2782.95	0.408442	0.143631	0.332024	0.147848	2.84369	0.00445942	0.0360276	3653.28	3055.66	3121.12	2839.59	2909.12	2565.11	2186.41	1933.28
CSRP2	ENSG00000175183	protein_coding	cysteine and glycine rich protein 2 [Source:HGNC Symbol;Acc:HGNC:2470]	1466	5399.82	0.408463	0.106348	0.367794	0.108382	3.84081	0.000122628	0.00229317	7107.23	5877.98	6010.4	5617.98	5111.03	4700.45	4422.47	4350.98
NAT10	ENSG00000135372	protein_coding	N-acetyltransferase 10 [Source:HGNC Symbol;Acc:HGNC:29830]	55226	7235.12	0.408694	0.12105	0.355661	0.123598	3.37625	0.000734819	0.00917608	8883.83	7240.26	8678.1	8248.21	4845.2	6246.7	6640.12	7098.56
MGAT4B	ENSG00000161013	protein_coding	alpha-1,3-mannosyl-glycoprotein 4-beta-N-acetylglucosaminyltransferase B [Source:HGNC Symbol;Acc:HGNC:7048]	11282	5914.51	0.408979	0.11056	0.357978	0.112608	3.69914	0.000216331	0.00355608	7046.03	5933.32	6520.6	7517.25	4368.7	5189.69	5120.4	5620.11
DYNC1LI1	ENSG00000144635	protein_coding	dynein cytoplasmic 1 light intermediate chain 1 [Source:HGNC Symbol;Acc:HGNC:18745]	51143	4492.89	0.409027	0.118541	0.359753	0.121317	3.45052	0.000559511	0.0073727	4994.83	4964.88	5158.76	5342.09	4764.94	3865.61	3424.95	3427.08
C1QBP	ENSG00000108561	protein_coding	complement C1q binding protein [Source:HGNC Symbol;Acc:HGNC:1243]	708	19986.7	0.409418	0.0880662	0.392298	0.0891207	4.64898	3.33574e-06	0.00012085	22305.1	20849.2	23694.6	24331.3	18989.6	16993	17090.1	15641.1
UROS	ENSG00000188690	protein_coding	uroporphyrinogen III synthase [Source:HGNC Symbol;Acc:HGNC:12592]	7390	3027.76	0.409595	0.124643	0.353024	0.127715	3.28614	0.00101569	0.0117923	3938.63	3464.26	3278.83	3125.24	2848.94	2220.62	2528.4	2817.18
BMS1	ENSG00000165733	protein_coding	BMS1 ribosome biogenesis factor [Source:HGNC Symbol;Acc:HGNC:23505]	9790	12280.9	0.409657	0.0932384	0.378613	0.0946548	4.39366	1.1146e-05	0.000326033	14762.8	13648.6	13498.6	14094.2	12298.6	10183	9912.76	9848.89
TXLNG	ENSG00000086712	protein_coding	taxilin gamma [Source:HGNC Symbol;Acc:HGNC:18578]	55787	8709.87	0.410126	0.0944608	0.377943	0.0959303	4.34176	1.41349e-05	0.0003921	10547.1	10413.1	9785.23	8994.26	7894.76	8081.32	7002.2	6961.02
UPP1	ENSG00000183696	protein_coding	uridine phosphorylase 1 [Source:HGNC Symbol;Acc:HGNC:12576]	7378	1311.96	0.410222	0.135452	0.343004	0.138936	3.02855	0.00245734	0.0234252	1457.34	1508.92	1601.56	1435.32	1003.15	1079.45	1194.46	1215.43
TFRC	ENSG00000072274	protein_coding	transferrin receptor [Source:HGNC Symbol;Acc:HGNC:11763]	7037	10696.6	0.410332	0.121543	0.357136	0.124428	3.37602	0.000735437	0.00917618	13476.7	13242.8	10750.4	11338.9	10131.8	10681.2	8336.14	7614.76
CTSC	ENSG00000109861	protein_coding	cathepsin C [Source:HGNC Symbol;Acc:HGNC:2528]	1075	2608.53	0.410464	0.1154	0.351154	0.117852	3.55688	0.000375291	0.00548881	3233.12	3069.5	2608.55	2996.61	2226.98	2415.87	2224.35	2093.29
USP1	ENSG00000162607	protein_coding	ubiquitin specific peptidase 1 [Source:HGNC Symbol;Acc:HGNC:12607]	7398	26458.4	0.410473	0.120391	0.358307	0.123208	3.40951	0.000650796	0.00829916	31248.5	31336.9	29788.6	28376.4	27054.9	26096.5	19686	18079
COA4	ENSG00000181924	protein_coding	cytochrome c oxidase assembly factor 4 homolog [Source:HGNC Symbol;Acc:HGNC:24604]	51287	3963.62	0.411985	0.109158	0.369724	0.111224	3.77422	0.000160512	0.00279965	4986.56	4420.71	4480.59	4243.87	2889.06	3627.73	3497.47	3562.98
KIAA0930	ENSG00000100364	protein_coding	KIAA0930 [Source:HGNC Symbol;Acc:HGNC:1314]	23313	3033.54	0.412189	0.103129	0.374039	0.104922	3.99685	6.41922e-05	0.00137092	3454.78	3433.82	3695.98	3283.14	2482.79	2450.65	2769.41	2697.72
ITGA8	ENSG00000077943	protein_coding	integrin subunit alpha 8 [Source:HGNC Symbol;Acc:HGNC:6144]	8516	1810.87	0.412547	0.135454	0.345285	0.139253	3.04565	0.00232178	0.0223626	1921.34	2099.21	1985.59	2258.55	1610.05	1796.47	1458.91	1356.8
PSAT1	ENSG00000135069	protein_coding	phosphoserine aminotransferase 1 [Source:HGNC Symbol;Acc:HGNC:19129]	29968	28964.7	0.413478	0.0861924	0.384228	0.0873043	4.79715	1.6094e-06	6.43546e-05	34682.6	32888.3	33934.1	30810.6	26949.5	26517.3	23465.3	22470
IGF2BP3	ENSG00000136231	protein_coding	insulin like growth factor 2 mRNA binding protein 3 [Source:HGNC Symbol;Acc:HGNC:28868]	10643	4622.81	0.413607	0.134945	0.348488	0.138847	3.065	0.0021767	0.0212649	5191.68	5794.05	5343.28	4757.49	5000.68	4178.68	3421.04	3295.57
TMEM9	ENSG00000116857	protein_coding	transmembrane protein 9 [Source:HGNC Symbol;Acc:HGNC:18823]	252839	5427.44	0.413647	0.136266	0.345763	0.140017	3.03559	0.00240068	0.0229461	7202.35	5448.18	6225.68	5939.1	4288.45	3654.66	5152.76	5508.32
TBC1D1	ENSG00000065882	protein_coding	TBC1 domain family member 1 [Source:HGNC Symbol;Acc:HGNC:11578]	23216	3265.35	0.414112	0.112176	0.368408	0.114581	3.69162	0.000222829	0.00363761	3694.64	3859.93	4122.59	3231.69	2994.39	2871.44	2703.02	2645.11
BTG1	ENSG00000133639	protein_coding	BTG anti-proliferation factor 1 [Source:HGNC Symbol;Acc:HGNC:1130]	694	3035.48	0.414157	0.100718	0.378027	0.102509	4.11203	3.92195e-05	0.000912795	3271.99	3557.41	3595.83	3434.83	2728.56	2724.44	2496.6	2474.14
PTGES3	ENSG00000110958	protein_coding	prostaglandin E synthase 3 [Source:HGNC Symbol;Acc:HGNC:16049]	10728	44208.2	0.414839	0.116567	0.366864	0.119191	3.5588	0.00037255	0.00546467	52046.6	47806	53760	48427.4	45567.9	42389.4	32754.8	30913.3
RPF2	ENSG00000197498	protein_coding	ribosome production factor 2 homolog [Source:HGNC Symbol;Acc:HGNC:20870]	84154	5933.18	0.414938	0.135888	0.347524	0.139768	3.05354	0.00226162	0.0219094	7314.83	6942.35	6437.01	6395.07	6199.44	5819.18	4332.65	4024.93
SCMH1	ENSG00000010803	protein_coding	Scm polycomb group protein homolog 1 [Source:HGNC Symbol;Acc:HGNC:19003]	22955	2785.86	0.415906	0.114395	0.36898	0.116855	3.63568	0.000277245	0.00433754	3107.4	3134.06	3365.57	3136.77	2362.41	2078.12	2420.17	2682.37
CDCA7	ENSG00000144354	protein_coding	cell division cycle associated 7 [Source:HGNC Symbol;Acc:HGNC:14628]	83879	11854.6	0.416072	0.0897219	0.38813	0.0910107	4.63734	3.52914e-06	0.000126035	13724.8	14485.1	13442.6	12526.7	11059.7	10658.8	9565.19	9374.34
SF3B1	ENSG00000115524	protein_coding	splicing factor 3b subunit 1 [Source:HGNC Symbol;Acc:HGNC:10768]	23451	26217.9	0.417279	0.0777613	0.394497	0.0786246	5.36614	8.04378e-08	5.08144e-06	29200.6	30047.5	30511.7	30133.7	24406.5	23221.7	21427.8	20793.2
PIGF	ENSG00000151665	protein_coding	phosphatidylinositol glycan anchor biosynthesis class F [Source:HGNC Symbol;Acc:HGNC:8962]	5281	2100.69	0.41744	0.124016	0.361699	0.127228	3.36603	0.000762588	0.00947563	2486.25	2583.43	2422.45	2100.64	2006.29	1753.83	1804.25	1648.33
AKAP12	ENSG00000131016	protein_coding	A-kinase anchoring protein 12 [Source:HGNC Symbol;Acc:HGNC:370]	9590	20410.1	0.417869	0.0766835	0.394869	0.0775092	5.44927	5.05781e-08	3.42541e-06	23372.1	24169.5	22401.4	23400.7	19019.7	17463.2	16567.9	16886.6
INTS6L	ENSG00000165359	protein_coding	integrator complex subunit 6 like [Source:HGNC Symbol;Acc:HGNC:27334]	203522	3034.55	0.418276	0.142442	0.343893	0.146855	2.93646	0.00331977	0.0292743	3635.91	3854.4	3498.84	2878.63	2914.14	3030.78	2212.07	2251.66
TMCO3	ENSG00000150403	protein_coding	transmembrane and coiled-coil domains 3 [Source:HGNC Symbol;Acc:HGNC:20329]	55002	2214.84	0.419021	0.105622	0.379391	0.107566	3.96717	7.27313e-05	0.00150702	2597.91	2493.05	2539.16	2521.13	1755.51	1940.1	1932.01	1939.86
LDHA	ENSG00000134333	protein_coding	lactate dehydrogenase A [Source:HGNC Symbol;Acc:HGNC:6535]	3939	40368.3	0.420036	0.0789757	0.398823	0.0798417	5.31855	1.046e-07	6.36704e-06	47601.8	47241.5	45604.8	44330.8	37236.8	36405.2	32179.7	32345.8
RPIA	ENSG00000153574	protein_coding	ribose 5-phosphate isomerase A [Source:HGNC Symbol;Acc:HGNC:10297]	22934	2680.37	0.420061	0.125949	0.364106	0.129178	3.33517	0.000852473	0.0103613	3024.69	3492.85	2853.8	2914.11	2126.67	2017.53	2580.29	2433.04
ANLN	ENSG00000011426	protein_coding	anillin actin binding protein [Source:HGNC Symbol;Acc:HGNC:14082]	54443	10275	0.420167	0.113587	0.374158	0.116117	3.69908	0.000216379	0.00355608	12342.7	11778.1	12059.4	10827	10207	9816.08	7685.07	7484.34
DAZAP1	ENSG00000071626	protein_coding	DAZ associated protein 1 [Source:HGNC Symbol;Acc:HGNC:2683]	26528	12661.1	0.42043	0.087843	0.393208	0.0890003	4.78615	1.70011e-06	6.78014e-05	14856.3	14204.7	13614.5	15334.3	9565	11050.4	11589.8	11073.6
CCDC50	ENSG00000152492	protein_coding	coiled-coil domain containing 50 [Source:HGNC Symbol;Acc:HGNC:18111]	152137	2674.33	0.420706	0.126779	0.362745	0.130055	3.31842	0.000905276	0.0108887	3609.44	3063.04	3010.72	2571.69	2131.69	2416.99	2347.08	2243.99
RPL36	ENSG00000130255	protein_coding	ribosomal protein L36 [Source:HGNC Symbol;Acc:HGNC:13631]	25873	47572.4	0.420727	0.102762	0.398733	0.104733	4.09421	4.23614e-05	0.000978347	62798.1	47203.7	54267.9	53563.7	42673.8	34708.6	43929	41434.6
TRIP10	ENSG00000125733	protein_coding	thyroid hormone receptor interactor 10 [Source:HGNC Symbol;Acc:HGNC:12304]	9322	4106.66	0.42099	0.120071	0.369064	0.122872	3.50618	0.000454583	0.00634013	4715.27	4246.39	5249.44	4613.78	3190	3066.68	3744.06	4027.67
COPS8	ENSG00000198612	protein_coding	COP9 signalosome subunit 8 [Source:HGNC Symbol;Acc:HGNC:24335]	10920	4369.45	0.422016	0.0999765	0.387968	0.101703	4.22115	2.43057e-05	0.000611509	4826.1	5201.92	5330.66	4670.56	3495.96	3975.58	3951.05	3503.8
ARHGAP19	ENSG00000213390	protein_coding	Rho GTPase activating protein 19 [Source:HGNC Symbol;Acc:HGNC:23724]	84986	3833.72	0.422264	0.135239	0.357004	0.139371	3.12235	0.00179412	0.0183875	4520.9	4778.57	3918.35	4305.96	4243.31	3103.71	2847.52	2951.43
INTS12	ENSG00000138785	protein_coding	integrator complex subunit 12 [Source:HGNC Symbol;Acc:HGNC:25067]	57117	2556.86	0.422391	0.115743	0.374749	0.118357	3.64939	0.00026286	0.00415572	2961.83	2858.29	3272.52	2625.8	2101.59	2348.54	2218.21	2068.09
ONECUT2	ENSG00000119547	protein_coding	one cut homeobox 2 [Source:HGNC Symbol;Acc:HGNC:8139]	9480	3976.52	0.422612	0.115151	0.374739	0.117779	3.67008	0.000242471	0.00388652	4968.36	4833.91	4120.22	4290.88	3440.79	3892.54	3104.15	3161.31
GRPEL1	ENSG00000109519	protein_coding	GrpE like 1, mitochondrial [Source:HGNC Symbol;Acc:HGNC:19696]	80273	5347.93	0.423067	0.100724	0.387282	0.102602	4.20026	2.66603e-05	0.000664739	6004.71	6029.24	6481.96	5951.52	5316.67	4338.02	4432.51	4228.78
MRPL13	ENSG00000172172	protein_coding	mitochondrial ribosomal protein L13 [Source:HGNC Symbol;Acc:HGNC:14278]	28998	2734.32	0.423375	0.147696	0.343144	0.152755	2.86653	0.00414993	0.0341699	2849.34	3194.94	3320.62	3129.67	3104.74	2093.83	2266.75	1914.65
STAM2	ENSG00000115145	protein_coding	signal transducing adaptor molecule 2 [Source:HGNC Symbol;Acc:HGNC:11358]	10254	1880.07	0.424057	0.148787	0.343725	0.153905	2.85009	0.00437071	0.0355785	2042.1	2461.69	1945.38	2151.21	1830.74	1834.62	1410.93	1363.93
TXNL4A	ENSG00000141759	protein_coding	thioredoxin like 4A [Source:HGNC Symbol;Acc:HGNC:30551]	10907	5620.12	0.424212	0.101564	0.387853	0.103427	4.1768	2.95638e-05	0.000727483	6785.49	6312.4	6361.31	6288.62	5176.23	4087.79	5144.39	4804.71
REPS1	ENSG00000135597	protein_coding	RALBP1 associated Eps domain containing 1 [Source:HGNC Symbol;Acc:HGNC:15578]	85021	5285.34	0.425045	0.0909619	0.396479	0.0923271	4.67279	2.97143e-06	0.000110038	5807.04	5832.79	6631	5945.31	4779.99	4433.39	4406.29	4446.88
SHLD2	ENSG00000122376	protein_coding	shieldin complex subunit 2 [Source:HGNC Symbol;Acc:HGNC:28773]	54537	4984.39	0.425167	0.117536	0.375205	0.120429	3.61735	0.000297638	0.00459917	5738.39	5918.56	5911.04	5252.49	5000.68	4561.31	3920.36	3572.3
TIMM9	ENSG00000100575	protein_coding	translocase of inner mitochondrial membrane 9 [Source:HGNC Symbol;Acc:HGNC:11819]	26520	4007.84	0.425317	0.141915	0.351233	0.146464	2.99698	0.00272667	0.0253371	5672.22	4607.94	4212.48	3863.3	3957.41	3754.53	3017.68	2977.19
FBXO5	ENSG00000112029	protein_coding	F-box protein 5 [Source:HGNC Symbol;Acc:HGNC:13584]	26271	7346.49	0.425516	0.138962	0.355588	0.143331	3.06211	0.00219781	0.0214051	8833.38	9493.5	8148.97	7181.04	7638.96	7109.59	5349.7	5016.78
PRELID1	ENSG00000169230	protein_coding	PRELI domain containing 1 [Source:HGNC Symbol;Acc:HGNC:30255]	27166	11138.1	0.425914	0.0891196	0.397932	0.0903567	4.77913	1.7606e-06	6.99513e-05	13255	11501.4	13478.1	12868.2	8922.99	9028.37	10214	9836.83
UVRAG	ENSG00000198382	protein_coding	UV radiation resistance associated [Source:HGNC Symbol;Acc:HGNC:12640]	7405	1458.28	0.426724	0.137056	0.35869	0.141223	3.11351	0.00184878	0.0187948	1926.31	1680.48	1592.1	1490.32	1233.87	1328.56	1211.76	1202.82
HSPA14	ENSG00000187522	protein_coding	heat shock protein family A (Hsp70) member 14 [Source:HGNC Symbol;Acc:HGNC:29526]	51182	4047.05	0.426792	0.132381	0.36346	0.136348	3.22398	0.00126424	0.0139764	4898.89	5066.33	4162.02	4404.43	4243.31	3613.14	3138.19	2850.06
UBA3	ENSG00000144744	protein_coding	ubiquitin like modifier activating enzyme 3 [Source:HGNC Symbol;Acc:HGNC:12470]	9039	5361.98	0.427011	0.115715	0.379216	0.118454	3.69018	0.000224091	0.00364634	6032.01	6191.57	6734.3	5616.2	5095.98	5142.56	4097.22	3986.02
TRDMT1	ENSG00000107614	protein_coding	tRNA aspartic acid methyltransferase 1 [Source:HGNC Symbol;Acc:HGNC:2977]	1787	1492.87	0.427588	0.155983	0.335962	0.16131	2.74124	0.00612084	0.0454229	1681.49	1872.32	1551.1	1748.47	1183.71	1611.33	1179.4	1115.14
USP45	ENSG00000123552	protein_coding	ubiquitin specific peptidase 45 [Source:HGNC Symbol;Acc:HGNC:20080]	85015	2115.48	0.428045	0.147161	0.348779	0.152343	2.90868	0.00362957	0.0310236	2463.92	2295.67	2707.91	2211.53	2252.06	1869.41	1622.93	1500.38
ETFDH	ENSG00000171503	protein_coding	electron transfer flavoprotein dehydrogenase [Source:HGNC Symbol;Acc:HGNC:3483]	2110	2229.49	0.428471	0.118346	0.37827	0.121324	3.6205	0.000294029	0.00455745	2599.56	2770.67	2538.37	2306.45	2116.64	1783.01	1904.11	1817.11
PHF6	ENSG00000156531	protein_coding	PHD finger protein 6 [Source:HGNC Symbol;Acc:HGNC:18145]	84295	14630.1	0.428927	0.109066	0.39309	0.111399	3.93273	8.39872e-05	0.00169496	16538.6	19237.9	16178.1	15176.4	13733.1	13956.6	11346	10874.2
CDR2	ENSG00000140743	protein_coding	cerebellar degeneration related protein 2 [Source:HGNC Symbol;Acc:HGNC:1799]	1039	3044.69	0.428999	0.117409	0.383075	0.12016	3.65388	0.000258303	0.00410961	3885.69	3540.81	3331.66	3219.27	2522.91	2975.79	2492.14	2389.2
TMEM209	ENSG00000146842	protein_coding	transmembrane protein 209 [Source:HGNC Symbol;Acc:HGNC:21898]	84928	5832.52	0.429331	0.111624	0.385285	0.11413	3.84623	0.000119949	0.00225148	7138.66	6962.64	6284.82	6363.14	5562.45	5467.97	4677.43	4203.03
LYN	ENSG00000254087	protein_coding	LYN proto-oncogene, Src family tyrosine kinase [Source:HGNC Symbol;Acc:HGNC:6735]	4067	2659.17	0.429452	0.124739	0.373529	0.128076	3.44281	0.000575696	0.00754629	2790.62	2990.18	3617.12	2801.45	2417.58	2064.65	2229.93	2361.8
HNRNPC	ENSG00000092199	protein_coding	heterogeneous nuclear ribonucleoprotein C [Source:HGNC Symbol;Acc:HGNC:5035]	3183	72027.4	0.429768	0.0756556	0.402003	0.0765373	5.68057	1.34243e-08	1.05122e-06	88597.6	81629.5	82216.8	78233.8	65665.9	58741.6	58445.6	62688.1
WDR1	ENSG00000071127	protein_coding	WD repeat domain 1 [Source:HGNC Symbol;Acc:HGNC:12754]	9948	8237.87	0.429832	0.10973	0.389251	0.11198	3.91717	8.95959e-05	0.00179132	10513.2	7761.37	9771.04	9793.54	6570.61	6548.54	7248.79	7695.87
ZNF277	ENSG00000198839	protein_coding	zinc finger protein 277 [Source:HGNC Symbol;Acc:HGNC:13070]	11179	1653.12	0.42986	0.158842	0.336759	0.164856	2.70622	0.00680544	0.0485388	1953.6	1820.67	2005.31	1789.27	1690.3	1619.18	1244.12	1102.54
OGFOD1	ENSG00000087263	protein_coding	2-oxoglutarate and iron dependent oxygenase domain containing 1 [Source:HGNC Symbol;Acc:HGNC:25585]	55239	5786.73	0.430452	0.0892345	0.402786	0.090542	4.82383	1.40826e-06	5.76927e-05	6960.01	6393.56	6847.85	6356.04	5176.23	5083.09	4913.42	4563.6
TMEM126B	ENSG00000171204	protein_coding	transmembrane protein 126B [Source:HGNC Symbol;Acc:HGNC:30883]	55863	3262.5	0.430494	0.138015	0.361578	0.142377	3.11918	0.00181355	0.0185111	4286.84	3499.3	3727.52	3459.67	2884.05	3417.9	2480.42	2344.27
LRRFIP2	ENSG00000093167	protein_coding	LRR binding FLII interacting protein 2 [Source:HGNC Symbol;Acc:HGNC:6703]	9209	5500.54	0.430527	0.105212	0.391557	0.107311	4.09199	4.27686e-05	0.000985795	6823.54	6485.79	6654.65	5281.77	5000.68	4627.52	4616.62	4513.73
STRAP	ENSG00000023734	protein_coding	serine/threonine kinase receptor associated protein [Source:HGNC Symbol;Acc:HGNC:30796]	11171	14822.2	0.431504	0.0968586	0.399162	0.0985022	4.45499	8.38974e-06	0.000255862	16998.5	18857.9	15312.2	16890.3	13973.8	13266.5	11864.9	11413.4
MAP2K6	ENSG00000108984	protein_coding	mitogen-activated protein kinase kinase 6 [Source:HGNC Symbol;Acc:HGNC:6846]	5608	2466.69	0.431558	0.140164	0.359973	0.144764	3.07896	0.00207724	0.020547	3033.79	2680.28	2920.82	2673.71	2437.65	2411.38	1834.93	1740.94
NDUFB8	ENSG00000166136	protein_coding	NADH:ubiquinone oxidoreductase subunit B8 [Source:HGNC Symbol;Acc:HGNC:7703]	4714	1939.69	0.431753	0.134221	0.367083	0.138301	3.21673	0.00129658	0.0142777	2346.47	2202.51	2279.73	2079.35	1730.43	1357.73	1877.89	1643.4
AP3M1	ENSG00000185009	protein_coding	adaptor related protein complex 3 subunit mu 1 [Source:HGNC Symbol;Acc:HGNC:569]	26985	5373.01	0.43221	0.12652	0.375194	0.130006	3.41614	0.000635166	0.00814128	6738.35	7107.44	4885.13	5953.3	4609.46	5133.58	4411.87	4144.94
SNRPG	ENSG00000143977	protein_coding	small nuclear ribonucleoprotein polypeptide G [Source:HGNC Symbol;Acc:HGNC:11163]	6637	6079.22	0.432382	0.106236	0.391494	0.108339	4.07001	4.70121e-05	0.00107095	6318.18	6973.7	7268.15	7374.43	5231.41	4645.47	5966.18	4856.22
NDUFAF4	ENSG00000123545	protein_coding	NADH:ubiquinone oxidoreductase complex assembly factor 4 [Source:HGNC Symbol;Acc:HGNC:21034]	29078	1799.69	0.432805	0.156989	0.342343	0.163044	2.75691	0.00583505	0.0437993	2175.26	2232.03	2170.12	1666.85	1956.13	1379.05	1405.91	1412.15
TIMP3	ENSG00000100234	protein_coding	TIMP metallopeptidase inhibitor 3 [Source:HGNC Symbol;Acc:HGNC:11822]	7078	3055.03	0.43315	0.116757	0.384724	0.119488	3.70985	0.000207381	0.00344148	4002.32	3480.86	3041.47	3530.64	2387.49	2639.17	2598.7	2759.64
ERG28	ENSG00000133935	protein_coding	ergosterol biosynthesis 28 homolog [Source:HGNC Symbol;Acc:HGNC:1187]	11161	2371.68	0.433875	0.122281	0.380803	0.125452	3.54819	0.000387888	0.00562925	2519.33	3211.54	2522.6	2652.42	1966.17	2130.86	1962.13	2008.36
GDF7	ENSG00000143869	protein_coding	growth differentiation factor 7 [Source:HGNC Symbol;Acc:HGNC:4222]	151449	1721.52	0.434099	0.134388	0.369535	0.138414	3.23019	0.00123709	0.0137469	2125.64	1795.77	2024.23	1976.45	1404.4	1261.23	1607.31	1577.09
CDKN3	ENSG00000100526	protein_coding	cyclin dependent kinase inhibitor 3 [Source:HGNC Symbol;Acc:HGNC:1791]	1033	3399.65	0.43436	0.114893	0.387799	0.117589	3.78055	0.000156479	0.00274465	4184.28	3229.06	4215.64	3995.48	2969.31	2925.3	2923.39	2754.71
WDR43	ENSG00000163811	protein_coding	WD repeat domain 43 [Source:HGNC Symbol;Acc:HGNC:28945]	23160	9658.44	0.43482	0.110613	0.392258	0.1131	3.93102	8.45873e-05	0.00170088	10900.3	10525.6	11127.4	11809	10192	7898.42	7470.83	7344.06
GTF3A	ENSG00000122034	protein_coding	general transcription factor IIIA [Source:HGNC Symbol;Acc:HGNC:4662]	2971	6362.07	0.434831	0.105936	0.395615	0.108085	4.10465	4.04929e-05	0.000936632	6713.53	8157.05	7537.84	6828.86	5763.07	5913.44	5158.9	4823.89
ZSCAN12	ENSG00000158691	protein_coding	zinc finger and SCAN domain containing 12 [Source:HGNC Symbol;Acc:HGNC:13172]	9753	2027.87	0.435108	0.122205	0.38262	0.125336	3.56048	0.000370174	0.00544927	2300.98	2421.1	2229.26	2384.51	1574.94	1980.5	1722.79	1608.88
KCTD19	ENSG00000168676	protein_coding	potassium channel tetramerization domain containing 19 [Source:HGNC Symbol;Acc:HGNC:24753]	146212	1011.44	0.435174	0.156593	0.344124	0.162384	2.77902	0.00545229	0.0419954	1038	1158.44	1081.9	1373.22	852.674	910.018	857.492	819.782
HSPE1	ENSG00000115541	protein_coding	heat shock protein family E (Hsp10) member 1 [Source:HGNC Symbol;Acc:HGNC:5269]	3336	4326.13	0.435616	0.105718	0.397109	0.107882	4.12054	3.77978e-05	0.000886568	5168.52	5164.1	5068.86	4478.06	3927.32	4003.63	3469.02	3329.54
PEAK1	ENSG00000173517	protein_coding	pseudopodium enriched atypical kinase 1 [Source:HGNC Symbol;Acc:HGNC:29431]	79834	4008.83	0.436027	0.109057	0.39378	0.11143	3.99815	6.38384e-05	0.00136531	4922.05	4455.76	4039	5003.22	3771.83	3211.43	3334.01	3333.38
ATXN7	ENSG00000163635	protein_coding	ataxin 7 [Source:HGNC Symbol;Acc:HGNC:10560]	6314	3902.67	0.437595	0.0976784	0.405527	0.0994505	4.47996	7.46588e-06	0.000234341	4343.91	4697.4	4536.58	4358.3	3616.34	3417.9	3116.43	3134.46
MTERF3	ENSG00000156469	protein_coding	mitochondrial transcription termination factor 3 [Source:HGNC Symbol;Acc:HGNC:24258]	51001	1910.17	0.438313	0.148127	0.35883	0.153653	2.95905	0.00308591	0.0277658	1928.79	2492.12	2042.37	2308.22	1916.01	1744.86	1479.55	1369.41
METAP1D	ENSG00000172878	protein_coding	methionyl aminopeptidase type 1D, mitochondrial [Source:HGNC Symbol;Acc:HGNC:32583]	254042	1573.67	0.439206	0.150392	0.357222	0.155886	2.92041	0.00349569	0.0303276	2051.2	1729.36	1854.69	1612.74	1258.95	1631.53	1219.57	1231.32
ADSS2	ENSG00000035687	protein_coding	adenylosuccinate synthase 2 [Source:HGNC Symbol;Acc:HGNC:292]	159	7353.96	0.439239	0.132022	0.378182	0.136051	3.32701	0.000877831	0.010601	8748.19	9299.81	7543.36	8247.33	6946.79	7620.14	5341.33	5084.73
WDR3	ENSG00000065183	protein_coding	WD repeat domain 3 [Source:HGNC Symbol;Acc:HGNC:12755]	10885	8645.38	0.439428	0.102626	0.400916	0.104629	4.28185	1.85349e-05	0.00048719	10390.8	11103.9	8854.73	9446.68	7603.85	8091.42	6968.17	6703.47
TTC23	ENSG00000103852	protein_coding	tetratricopeptide repeat domain 23 [Source:HGNC Symbol;Acc:HGNC:25730]	64927	2327.23	0.440221	0.11639	0.392658	0.119197	3.7823	0.000155384	0.0027356	2640.92	2478.29	2743.4	2857.33	1921.02	2201.55	1958.79	1816.56
NPM1	ENSG00000181163	protein_coding	nucleophosmin 1 [Source:HGNC Symbol;Acc:HGNC:7910]	4869	204483	0.440399	0.0903532	0.412361	0.0916962	4.87419	1.09253e-06	4.61411e-05	247911	227841	236322	229681	204943	162429	159264	167472
BOLA2B	ENSG00000169627	protein_coding	bolA family member 2B [Source:HGNC Symbol;Acc:HGNC:32479]	552900	2950.82	0.44064	0.133249	0.377492	0.137314	3.30689	0.000943375	0.0111858	3160.33	2900.71	4039.79	3497.82	2412.57	2223.99	2835.25	2536.06
NUP58	ENSG00000139496	protein_coding	nucleoporin 58 [Source:HGNC Symbol;Acc:HGNC:20261]	9818	7023.58	0.441025	0.126509	0.387378	0.130129	3.48611	0.000490095	0.00669564	8918.57	8834.03	7393.53	7176.6	7117.32	6319.63	5563.93	4864.99
RPL35	ENSG00000136942	protein_coding	ribosomal protein L35 [Source:HGNC Symbol;Acc:HGNC:10344]	11224	47893.5	0.441502	0.0788454	0.422579	0.0796439	5.59959	2.14862e-08	1.60719e-06	54462.6	52447.1	57799.8	55926.1	43406.1	37153.7	42780.9	39171.4
MRPL50	ENSG00000136897	protein_coding	mitochondrial ribosomal protein L50 [Source:HGNC Symbol;Acc:HGNC:16654]	54534	2094.04	0.441884	0.132741	0.379021	0.136922	3.32891	0.000871864	0.0105458	2530.91	2677.51	2007.67	2421.77	1921.02	1807.69	1805.92	1579.83
JUND	ENSG00000130522	protein_coding	JunD proto-oncogene, AP-1 transcription factor subunit [Source:HGNC Symbol;Acc:HGNC:6206]	3727	2362.62	0.441986	0.158771	0.350368	0.164768	2.78379	0.00537284	0.0416395	2703.78	2511.49	3067.5	2634.67	1389.36	1938.98	2344.85	2310.29
FOXE1	ENSG00000178919	protein_coding	forkhead box E1 [Source:HGNC Symbol;Acc:HGNC:3806]	2304	678.993	0.442227	0.164331	0.343197	0.170986	2.69108	0.00712201	0.0499671	803.11	814.414	779.097	734.515	561.762	568.902	566.268	603.877
GINS4	ENSG00000147536	protein_coding	GINS complex subunit 4 [Source:HGNC Symbol;Acc:HGNC:28226]	84296	7220.1	0.44258	0.0871825	0.416559	0.0884062	5.07648	3.84498e-07	1.90162e-05	8484.35	8876.46	7543.36	8359.99	6344.9	6163.66	5880.26	6107.81
EBPL	ENSG00000123179	protein_coding	EBP like [Source:HGNC Symbol;Acc:HGNC:18061]	84650	2678.97	0.442709	0.119203	0.392865	0.122214	3.7139	0.000204091	0.00339062	3280.26	3287.17	3087.21	2697.66	2161.78	2558.37	2225.46	2133.84
ADCY3	ENSG00000138031	protein_coding	adenylate cyclase 3 [Source:HGNC Symbol;Acc:HGNC:234]	109	5134.01	0.443508	0.090841	0.41523	0.0922091	4.88225	1.04884e-06	4.47972e-05	5848.39	5817.11	5688.67	6315.23	4313.53	4491.74	4043.1	4554.28
AGPS	ENSG00000018510	protein_coding	alkylglycerone phosphate synthase [Source:HGNC Symbol;Acc:HGNC:327]	8540	8027.83	0.443647	0.126682	0.387034	0.130369	3.50205	0.000461697	0.0064037	9423.1	9451.07	9058.18	9042.17	8170.63	7778.36	5903.69	5395.44
MGME1	ENSG00000125871	protein_coding	mitochondrial genome maintenance exonuclease 1 [Source:HGNC Symbol;Acc:HGNC:16205]	92667	7715.5	0.443972	0.110721	0.40318	0.113197	4.00984	6.07588e-05	0.00131819	9801.91	7850.84	8353.21	9537.16	7448.36	6790.91	6194.36	5747.24
ZNF587	ENSG00000198466	protein_coding	zinc finger protein 587 [Source:HGNC Symbol;Acc:HGNC:30955]	84914	2852.31	0.444297	0.128006	0.386505	0.131654	3.4709	0.000518715	0.00698636	3138	3719.74	3063.55	3245.88	2116.64	2887.15	2376.09	2271.39
SRP14	ENSG00000140319	protein_coding	signal recognition particle 14 [Source:HGNC Symbol;Acc:HGNC:11299]	6727	8121.05	0.444544	0.111941	0.399589	0.114555	3.97125	7.14963e-05	0.00149091	8273.44	8703.99	10361.7	10074.7	8090.37	6740.42	6512.36	6211.38
KLF3	ENSG00000109787	protein_coding	Kruppel like factor 3 [Source:HGNC Symbol;Acc:HGNC:16516]	51274	1560.63	0.444614	0.152483	0.360015	0.158644	2.91583	0.00354747	0.0305301	1761.71	2074.31	1583.43	1753.79	1630.11	1306.12	1177.17	1198.44
CASP7	ENSG00000165806	protein_coding	caspase 7 [Source:HGNC Symbol;Acc:HGNC:1508]	840	2189.1	0.4447	0.134198	0.38065	0.138592	3.31377	0.000920488	0.01101	2690.54	2316.88	2808.85	2260.32	2141.72	1605.72	1804.81	1883.96
AKIRIN2	ENSG00000135334	protein_coding	akirin 2 [Source:HGNC Symbol;Acc:HGNC:21407]	55122	2823.31	0.445325	0.117494	0.39691	0.1205	3.79019	0.000150535	0.0026678	3150.41	3545.42	3220.48	3088.87	2678.4	2048.94	2464.24	2389.75
RAD18	ENSG00000070950	protein_coding	RAD18 E3 ubiquitin protein ligase [Source:HGNC Symbol;Acc:HGNC:18278]	56852	3918.71	0.445364	0.111862	0.405504	0.114492	3.98135	6.85244e-05	0.00144281	4735.95	4880.02	4363.1	4069.99	3741.74	3443.71	3127.59	2987.6
ERH	ENSG00000100632	protein_coding	ERH mRNA splicing and mitosis factor [Source:HGNC Symbol;Acc:HGNC:3447]	2079	14299.3	0.445499	0.0934799	0.41559	0.0949605	4.76572	1.88177e-06	7.4064e-05	17048.1	14620.7	17748.9	16553.2	11726.8	11014.5	13300.3	12381.7
YME1L1	ENSG00000136758	protein_coding	YME1 like 1 ATPase [Source:HGNC Symbol;Acc:HGNC:12843]	10730	14344.1	0.445569	0.107818	0.408423	0.110099	4.13261	3.58664e-05	0.000851899	16651.1	17514	16825.5	15146.3	13542.5	13781.6	11058.7	10233
KCTD10	ENSG00000110906	protein_coding	potassium channel tetramerization domain containing 10 [Source:HGNC Symbol;Acc:HGNC:23236]	83892	2040.67	0.445749	0.143861	0.37165	0.148819	3.09848	0.00194518	0.0194972	2481.29	2184.99	2163.81	2600.96	1509.73	1484.53	1851.67	2048.36
CDK2	ENSG00000123374	protein_coding	cyclin dependent kinase 2 [Source:HGNC Symbol;Acc:HGNC:1771]	1017	9652.98	0.446766	0.0891977	0.420495	0.0904683	5.00871	5.47953e-07	2.59071e-05	12081.4	10155.7	11501.1	10819	7844.6	7794.07	8284.81	8743.06
MCCC2	ENSG00000131844	protein_coding	methylcrotonoyl-CoA carboxylase 2 [Source:HGNC Symbol;Acc:HGNC:6937]	64087	4948.21	0.446785	0.109842	0.405089	0.112265	4.06752	4.75161e-05	0.00107429	5815.31	5908.42	5622.43	5484.02	4142.99	4987.71	3829.98	3794.78
ENOPH1	ENSG00000145293	protein_coding	enolase-phosphatase 1 [Source:HGNC Symbol;Acc:HGNC:24599]	58478	5978.25	0.446899	0.0931453	0.416837	0.0946111	4.79787	1.6036e-06	6.42937e-05	7647.32	6257.98	6865.2	6811.12	5131.09	5216.62	4999.34	4897.32
NUP88	ENSG00000108559	protein_coding	nucleoporin 88 [Source:HGNC Symbol;Acc:HGNC:8067]	4927	4558.21	0.447165	0.113085	0.402648	0.115725	3.95425	7.67754e-05	0.00157479	5502.67	5897.35	4838.6	4793.86	3862.11	4378.41	3658.71	3533.94
GGCT	ENSG00000006625	protein_coding	gamma-glutamylcyclotransferase [Source:HGNC Symbol;Acc:HGNC:21705]	79017	4304.38	0.44783	0.139714	0.378864	0.144599	3.20532	0.0013491	0.0146032	5903.81	5051.58	4126.53	4758.38	4398.8	3864.49	3115.87	3215.56
POMP	ENSG00000132963	protein_coding	proteasome maturation protein [Source:HGNC Symbol;Acc:HGNC:20330]	51371	5396.48	0.448617	0.123148	0.395743	0.126613	3.64292	0.000269564	0.00425724	5830.2	6827.05	6520.6	5708.46	5286.58	5031.47	4211.58	3755.87
USP15	ENSG00000135655	protein_coding	ubiquitin specific peptidase 15 [Source:HGNC Symbol;Acc:HGNC:12613]	9958	4837.15	0.448905	0.119484	0.398688	0.122698	3.75701	0.000171952	0.00295126	6062.61	5382.69	5294.39	5556.77	4950.53	4247.13	3661.5	3541.61
PRKDC	ENSG00000253729	protein_coding	protein kinase, DNA-activated, catalytic subunit [Source:HGNC Symbol;Acc:HGNC:9413]	5591	69763.6	0.449182	0.0907475	0.421141	0.0921245	4.9498	7.42913e-07	3.34422e-05	84486.2	82385.8	74793.3	80448.9	64547.4	64582.1	54748.9	52115.9
MRPL34	ENSG00000130312	protein_coding	mitochondrial ribosomal protein L34 [Source:HGNC Symbol;Acc:HGNC:14488]	64981	1651.58	0.44923	0.139906	0.379872	0.144573	3.21094	0.00132301	0.01445	1926.31	1696.16	2088.89	1928.55	1263.96	1234.3	1556.54	1517.91
LRRC58	ENSG00000163428	protein_coding	leucine rich repeat containing 58 [Source:HGNC Symbol;Acc:HGNC:26968]	116064	9518.41	0.449955	0.149296	0.369737	0.155061	3.01385	0.00257958	0.0242855	8912.78	12208.8	12275.5	10537.8	9800.74	9427.84	6930.23	6053.56
BEND4	ENSG00000188848	protein_coding	BEN domain containing 4 [Source:HGNC Symbol;Acc:HGNC:23815]	389206	3736.51	0.450242	0.128356	0.392274	0.132305	3.50777	0.000451881	0.00631415	3992.39	4842.21	4327.61	4067.33	3746.75	3411.17	2783.92	2720.73
AURKA	ENSG00000087586	protein_coding	aurora kinase A [Source:HGNC Symbol;Acc:HGNC:11393]	6790	4992.21	0.450277	0.123768	0.396712	0.127301	3.63807	0.000274688	0.0043065	6486.91	4756.43	6110.55	5675.64	4990.65	4125.94	3967.22	3824.37
WTAP	ENSG00000146457	protein_coding	WT1 associated protein [Source:HGNC Symbol;Acc:HGNC:16846]	9589	9000.39	0.45161	0.0875613	0.428074	0.08878	5.15764	2.5008e-07	1.31432e-05	10215.5	10030.3	10793.8	10538.7	7784.41	8353.99	7308.49	6978.01
SPIN4	ENSG00000186767	protein_coding	spindlin family member 4 [Source:HGNC Symbol;Acc:HGNC:27040]	139886	2289.44	0.451698	0.145258	0.379428	0.150676	3.10963	0.00187321	0.0189145	2408.5	3112.85	2569.92	2483.87	1956.13	2356.4	1770.22	1657.65
SLC39A10	ENSG00000196950	protein_coding	solute carrier family 39 member 10 [Source:HGNC Symbol;Acc:HGNC:20861]	57181	5424.99	0.452537	0.146489	0.376297	0.152049	3.08922	0.00200684	0.0200218	7140.32	5865.07	6125.53	5930.23	4945.51	5928.02	3886.33	3578.87
RFC5	ENSG00000111445	protein_coding	replication factor C subunit 5 [Source:HGNC Symbol;Acc:HGNC:9973]	5985	6562.4	0.452784	0.106677	0.415305	0.108857	4.24443	2.19147e-05	0.000562266	7959.97	7599.04	7950.26	6843.94	4960.56	6490.19	5441.2	5254.06
HNRNPU	ENSG00000153187	protein_coding	heterogeneous nuclear ribonucleoprotein U [Source:HGNC Symbol;Acc:HGNC:5048]	3192	85592.6	0.453063	0.0716675	0.426172	0.0724259	6.32173	2.58643e-10	2.90202e-08	98110.9	100578	98491.1	98481.8	76123.7	74941.3	71898.8	66115.2
GLA	ENSG00000102393	protein_coding	galactosidase alpha [Source:HGNC Symbol;Acc:HGNC:4296]	2717	9955.91	0.453798	0.0870792	0.42822	0.0882973	5.21133	1.87495e-07	1.03259e-05	11461.1	10551.4	12839.3	11174.7	8637.09	8218.22	8501.83	8263.58
ATF2	ENSG00000115966	protein_coding	activating transcription factor 2 [Source:HGNC Symbol;Acc:HGNC:784]	1386	3102.28	0.453813	0.155047	0.368752	0.161664	2.92694	0.00342315	0.0299053	3700.43	3532.51	3509.88	3565.24	3500.98	2802.99	2181.95	2024.25
HMGN1	ENSG00000205581	protein_coding	high mobility group nucleosome binding domain 1 [Source:HGNC Symbol;Acc:HGNC:4984]	3150	40218.8	0.454325	0.0914112	0.420713	0.0927801	4.97012	6.69101e-07	3.03925e-05	46728.4	46930.7	47903.4	44395.6	37898.9	36864.2	30640.4	30388.9
NDUFAF2	ENSG00000164182	protein_coding	NADH:ubiquinone oxidoreductase complex assembly factor 2 [Source:HGNC Symbol;Acc:HGNC:28086]	91942	2831.41	0.454492	0.117566	0.406622	0.120634	3.86583	0.000110712	0.0021145	3755.01	3179.26	3006.78	3137.66	2638.27	2186.96	2353.22	2394.14
SLX4IP	ENSG00000149346	protein_coding	SLX4 interacting protein [Source:HGNC Symbol;Acc:HGNC:16225]	128710	958.355	0.455574	0.166729	0.354544	0.174209	2.73242	0.0062871	0.0463366	912.286	1294.02	1155.24	1075.16	772.423	865.135	840.197	752.38
CDCA4	ENSG00000170779	protein_coding	cell division cycle associated 4 [Source:HGNC Symbol;Acc:HGNC:14625]	55038	6346.08	0.455584	0.101569	0.420762	0.103504	4.48547	7.27524e-06	0.00023028	7798.68	7683.89	6567.12	7307.89	5492.23	4665.67	5628.09	5625.04
INPP5F	ENSG00000198825	protein_coding	inositol polyphosphate-5-phosphatase F [Source:HGNC Symbol;Acc:HGNC:17054]	22876	1223.29	0.456322	0.162422	0.361202	0.169356	2.80949	0.00496208	0.0389175	1286.13	1653.73	1435.18	1300.48	837.627	1204.01	1078.98	990.204
DGKD	ENSG00000077044	protein_coding	diacylglycerol kinase delta [Source:HGNC Symbol;Acc:HGNC:2851]	8527	4406.1	0.456831	0.106022	0.418203	0.108173	4.30884	1.6411e-05	0.000444575	5334.77	4935.36	4916.67	5230.32	3330.45	3398.82	3941.56	4160.83
CLDN12	ENSG00000157224	protein_coding	claudin 12 [Source:HGNC Symbol;Acc:HGNC:2034]	9069	4214.48	0.457023	0.155228	0.370614	0.161922	2.94421	0.00323785	0.0288224	4585.42	5649.24	5107.5	4124.99	4875.29	3282.13	3016.56	3074.73
MAPRE2	ENSG00000166974	protein_coding	microtubule associated protein RP/EB family member 2 [Source:HGNC Symbol;Acc:HGNC:6891]	10982	4070.76	0.457961	0.107184	0.418977	0.10945	4.27267	1.93148e-05	0.000502419	4587.9	4909.54	5013.66	4337.01	3325.43	3917.23	3258.69	3216.66
ARMCX5	ENSG00000125962	protein_coding	armadillo repeat containing X-linked 5 [Source:HGNC Symbol;Acc:HGNC:25772]	64860	2418.04	0.458351	0.107533	0.418904	0.109725	4.26241	2.02238e-05	0.000523348	2755.06	2873.97	2729.2	2859.11	1815.69	2081.48	2125.04	2104.8
HMMR	ENSG00000072571	protein_coding	hyaluronan mediated motility receptor [Source:HGNC Symbol;Acc:HGNC:5012]	3161	5531.19	0.458498	0.136366	0.393251	0.141074	3.36226	0.00077308	0.00957435	6793.76	7025.35	6327.4	5436.12	5527.34	5322.09	3851.74	3965.75
LIMS1	ENSG00000169756	protein_coding	LIM zinc finger domain containing 1 [Source:HGNC Symbol;Acc:HGNC:6616]	3987	3362.79	0.459031	0.122852	0.406819	0.126278	3.73647	0.000186625	0.0031421	4143.75	4276.82	3570.6	3581.2	2783.73	3305.69	2751.56	2488.94
PLOD2	ENSG00000152952	protein_coding	procollagen-lysine,2-oxoglutarate 5-dioxygenase 2 [Source:HGNC Symbol;Acc:HGNC:9082]	5352	8378.02	0.45921	0.129193	0.401186	0.133164	3.55446	0.000378756	0.00552874	9289.94	10710	9921.66	8850.55	8190.69	8307.99	5898.12	5855.19
UGT8	ENSG00000174607	protein_coding	UDP glycosyltransferase 8 [Source:HGNC Symbol;Acc:HGNC:12555]	7368	2351.7	0.460534	0.137414	0.394375	0.142181	3.35143	0.000803966	0.00988359	2865.06	2890.57	2765.48	2370.32	1986.23	2368.74	1900.76	1666.41
UTP20	ENSG00000120800	protein_coding	UTP20 small subunit processome component [Source:HGNC Symbol;Acc:HGNC:17897]	27340	5033.83	0.460789	0.133574	0.401212	0.13799	3.44968	0.000561251	0.00738915	6134.57	6115.94	5292.81	5743.94	5281.56	4478.28	3918.69	3304.88
CMC2	ENSG00000103121	protein_coding	C-X9-C motif containing 2 [Source:HGNC Symbol;Acc:HGNC:24447]	56942	1868.63	0.461326	0.135697	0.397096	0.14041	3.39968	0.000674659	0.00853829	2506.1	2095.52	1931.97	2110.4	1775.57	1453.11	1631.3	1445.03
UFM1	ENSG00000120686	protein_coding	ubiquitin fold modifier 1 [Source:HGNC Symbol;Acc:HGNC:20597]	51569	4813.43	0.461626	0.122112	0.408217	0.125525	3.78036	0.000156601	0.00274465	5721.02	5683.37	5232.09	5654.35	4353.65	4840.71	3659.26	3362.97
PCGF6	ENSG00000156374	protein_coding	polycomb group ring finger 6 [Source:HGNC Symbol;Acc:HGNC:21156]	84108	4493.78	0.461646	0.138676	0.392961	0.143676	3.32896	0.000871716	0.0105458	5537.4	5903.81	4741.61	4625.32	4218.23	4477.16	3433.87	3012.81
PAICS	ENSG00000128050	protein_coding	phosphoribosylaminoimidazole carboxylase and phosphoribosylaminoimidazolesuccinocarboxamide synthase [Source:HGNC Symbol;Acc:HGNC:8587]	10606	41861.7	0.461688	0.0982362	0.429129	0.0999885	4.69977	2.60451e-06	9.81423e-05	51711.7	47253.5	48449.9	46551.2	40913.3	37361.2	32095.4	30557.1
SNX4	ENSG00000114520	protein_coding	sorting nexin 4 [Source:HGNC Symbol;Acc:HGNC:11175]	8723	4260.08	0.462342	0.12156	0.411392	0.124984	3.80341	0.000142716	0.002579	4892.27	5432.5	5042.84	4354.75	4062.74	3954.26	3207.92	3133.36
TOR1AIP2	ENSG00000169905	protein_coding	torsin 1A interacting protein 2 [Source:HGNC Symbol;Acc:HGNC:24055]	163590	6328.52	0.463082	0.124164	0.410157	0.127702	3.72959	0.000191795	0.00321476	6870.68	8836.8	6707.49	6927.33	5216.36	6217.52	5351.37	4500.58
SGMS2	ENSG00000164023	protein_coding	sphingomyelin synthase 2 [Source:HGNC Symbol;Acc:HGNC:28395]	166929	1116.98	0.463208	0.171824	0.355938	0.180224	2.69583	0.00702125	0.0495143	1034.7	1474.8	1293.24	1375	932.926	1109.75	909.934	805.534
SNRPE	ENSG00000182004	protein_coding	small nuclear ribonucleoprotein polypeptide E [Source:HGNC Symbol;Acc:HGNC:11161]	6635	11497.2	0.463767	0.0944984	0.433652	0.0961063	4.90767	9.21627e-07	4.01642e-05	13923.3	13928	12799.1	12626	11134.9	8909.43	9651.11	9005.54
DCLRE1A	ENSG00000198924	protein_coding	DNA cross-link repair 1A [Source:HGNC Symbol;Acc:HGNC:17660]	9937	4176.02	0.4643	0.116998	0.420742	0.120013	3.96845	7.23408e-05	0.00150227	4859.19	4901.24	4921.4	4663.46	3892.21	4019.34	3127.59	3023.77
KITLG	ENSG00000049130	protein_coding	KIT ligand [Source:HGNC Symbol;Acc:HGNC:6343]	4254	1616.27	0.465458	0.150386	0.385376	0.156773	3.09508	0.00196758	0.0196692	1810.51	2020.82	2066.03	1580.8	1625.1	1327.44	1334.5	1165.01
CENPL	ENSG00000120334	protein_coding	centromere protein L [Source:HGNC Symbol;Acc:HGNC:17879]	91687	1396.87	0.465484	0.168322	0.362825	0.176755	2.76544	0.00568462	0.0431876	1766.68	1893.53	1443.06	1357.26	1469.61	1073.84	1131.98	1038.97
IGF2BP2	ENSG00000073792	protein_coding	insulin like growth factor 2 mRNA binding protein 2 [Source:HGNC Symbol;Acc:HGNC:28867]	10644	4267.47	0.465519	0.10497	0.428537	0.107203	4.43479	9.21625e-06	0.000277688	5311.61	4441.92	4889.86	5129.19	4047.69	3394.34	3470.14	3455.03
ALKBH8	ENSG00000137760	protein_coding	alkB homolog 8, tRNA methyltransferase [Source:HGNC Symbol;Acc:HGNC:25189]	91801	2599.74	0.466216	0.161572	0.37294	0.168966	2.88551	0.00390782	0.0326927	3843.51	2505.04	2838.03	2879.51	2066.48	2765.96	2029.64	1869.72
POU2F1	ENSG00000143190	protein_coding	POU class 2 homeobox 1 [Source:HGNC Symbol;Acc:HGNC:9212]	5451	3770.6	0.466818	0.125004	0.413096	0.128742	3.73441	0.000188153	0.00316075	4389.4	4215.03	4150.98	4723.78	3536.09	3662.52	2747.1	2739.91
MRPL48	ENSG00000175581	protein_coding	mitochondrial ribosomal protein L48 [Source:HGNC Symbol;Acc:HGNC:16653]	51642	2187.66	0.467284	0.15786	0.378331	0.16501	2.96011	0.00307529	0.0277034	2706.26	2071.54	3169.22	2192.9	2121.65	1747.1	1896.86	1595.72
TXNRD1	ENSG00000198431	protein_coding	thioredoxin reductase 1 [Source:HGNC Symbol;Acc:HGNC:12437]	7296	10418.1	0.467853	0.0858071	0.443278	0.087012	5.45238	4.96993e-08	3.3965e-06	11954.8	11699.7	12953.7	11727.4	9615.16	8755.7	8475.61	8162.75
AGO2	ENSG00000123908	protein_coding	argonaute RISC catalytic component 2 [Source:HGNC Symbol;Acc:HGNC:3263]	27161	10542.8	0.468204	0.097975	0.435993	0.0997445	4.77881	1.76332e-06	6.99513e-05	12455.2	13372.8	11810.3	11302.5	9158.72	9959.71	8144.22	8138.64
SFXN1	ENSG00000164466	protein_coding	sideroflexin 1 [Source:HGNC Symbol;Acc:HGNC:16085]	94081	10369.7	0.468244	0.0832878	0.441347	0.0843813	5.62199	1.88768e-08	1.42619e-06	12121.1	12502.1	12490	11021.3	9073.46	8915.04	8674.22	8160.55
EIF4H	ENSG00000106682	protein_coding	eukaryotic translation initiation factor 4H [Source:HGNC Symbol;Acc:HGNC:12741]	7458	26841.6	0.468305	0.0867719	0.445066	0.0879296	5.39696	6.77786e-08	4.41148e-06	31674.4	30017.1	31029	31945.2	21226.6	20018.2	24260.8	24561.1
NACA	ENSG00000196531	protein_coding	nascent polypeptide associated complex subunit alpha [Source:HGNC Symbol;Acc:HGNC:7629]	4666	58936.1	0.468483	0.0770959	0.445152	0.0779552	6.07662	1.22741e-09	1.18702e-07	70946.6	64355.3	71396.2	66949.1	53979.3	48780.8	46595.8	48486
AHCYL1	ENSG00000168710	protein_coding	adenosylhomocysteinase like 1 [Source:HGNC Symbol;Acc:HGNC:344]	10768	12789.5	0.468562	0.0736474	0.449049	0.0743867	6.36223	1.98848e-10	2.31758e-08	15325.3	14942.6	14629.4	14503.1	10643.4	10211.1	10982.8	11078.6
AEBP2	ENSG00000139154	protein_coding	AE binding protein 2 [Source:HGNC Symbol;Acc:HGNC:24051]	121536	4073.47	0.468632	0.153522	0.385134	0.16028	3.05253	0.00226919	0.021955	4707.83	4569.2	4924.55	4676.77	4589.39	3662.52	2903.87	2553.6
FAM76B	ENSG00000077458	protein_coding	family with sequence similarity 76 member B [Source:HGNC Symbol;Acc:HGNC:28492]	143684	2551.87	0.468771	0.148645	0.390808	0.154938	3.15363	0.00161254	0.0168248	3173.57	2886.88	2926.34	2828.06	2823.86	2146.57	1902.44	1727.24
BCAS2	ENSG00000116752	protein_coding	BCAS2 pre-mRNA processing factor [Source:HGNC Symbol;Acc:HGNC:975]	10286	4392.93	0.469044	0.138462	0.402137	0.143795	3.38753	0.00070525	0.00888804	4903.02	5194.54	5956.78	4320.16	4423.87	3992.41	3324.52	3028.15
ZNF518B	ENSG00000178163	protein_coding	zinc finger protein 518B [Source:HGNC Symbol;Acc:HGNC:29365]	85460	1988.72	0.469186	0.132638	0.408375	0.137035	3.53734	0.000404184	0.00578754	2623.55	2282.76	2349.12	1975.56	1715.38	1836.87	1590.57	1535.99
PSMB3	ENSG00000277791	protein_coding	proteasome 20S subunit beta 3 [Source:HGNC Symbol;Acc:HGNC:9540]	5691	5862.36	0.470452	0.103798	0.434151	0.105884	4.53236	5.83284e-06	0.000189528	7507.55	6353.9	7087.57	6287.73	5025.76	4404.22	5405.49	4826.63
CHCHD3	ENSG00000106554	protein_coding	coiled-coil-helix-coiled-coil-helix domain containing 3 [Source:HGNC Symbol;Acc:HGNC:21906]	54927	8995.85	0.470805	0.0964502	0.437812	0.0981473	4.88132	1.05378e-06	4.47972e-05	10512.4	9195.59	11596.6	10485.5	7970	6882.93	7744.21	7579.69
ITSN1	ENSG00000205726	protein_coding	intersectin 1 [Source:HGNC Symbol;Acc:HGNC:6183]	6453	3642.78	0.47143	0.114273	0.426576	0.117109	4.12549	3.69949e-05	0.000870684	4054.42	4866.19	3971.97	4024.75	3320.41	2746.89	2923.39	3234.19
ADAM23	ENSG00000114948	protein_coding	ADAM metallopeptidase domain 23 [Source:HGNC Symbol;Acc:HGNC:202]	8745	1153.49	0.471778	0.150093	0.392991	0.15601	3.14323	0.00167095	0.01735	1252.22	1338.29	1452.53	1337.74	777.438	1028.96	1019.84	1020.89
NEIL3	ENSG00000109674	protein_coding	nei like DNA glycosylase 3 [Source:HGNC Symbol;Acc:HGNC:24573]	55247	2624.21	0.471884	0.123362	0.419869	0.126955	3.82519	0.000130673	0.00241657	2788.14	3608.14	2803.33	2987.74	2347.36	2267.75	2142.33	2048.91
ICE2	ENSG00000128915	protein_coding	interactor of little elongation complex ELL subunit 2 [Source:HGNC Symbol;Acc:HGNC:29885]	79664	5503.45	0.472137	0.137428	0.406819	0.142371	3.43553	0.0005914	0.0077252	5470.41	7664.53	6509.56	5908.06	5677.81	4612.93	4419.68	3764.64
NFYA	ENSG00000001167	protein_coding	nuclear transcription factor Y subunit alpha [Source:HGNC Symbol;Acc:HGNC:7804]	4800	3352.12	0.472694	0.124433	0.419253	0.128073	3.79879	0.000145406	0.00260881	3960.13	4604.25	3416.83	3591.85	3004.42	3027.41	2631.61	2580.45
SH3D19	ENSG00000109686	protein_coding	SH3 domain containing 19 [Source:HGNC Symbol;Acc:HGNC:30418]	152503	4012.32	0.4737	0.111212	0.432163	0.113821	4.25943	2.04948e-05	0.000528542	5020.47	4730.61	4830.72	4068.22	3485.93	3691.69	3255.34	3015.55
CDK17	ENSG00000059758	protein_coding	cyclin dependent kinase 17 [Source:HGNC Symbol;Acc:HGNC:8750]	5128	2293.24	0.474046	0.15289	0.391547	0.159691	3.10057	0.0019315	0.0193931	2757.54	2331.64	3176.32	2374.75	2372.44	1986.11	1698.8	1648.33
ZDHHC20	ENSG00000180776	protein_coding	zinc finger DHHC-type palmitoyltransferase 20 [Source:HGNC Symbol;Acc:HGNC:20749]	253832	4519.78	0.475068	0.168854	0.372189	0.177494	2.81349	0.00490073	0.0385369	5051.9	5522.89	5327.51	5104.35	4554.28	4967.51	2982.53	2647.3
TRAPPC2	ENSG00000196459	protein_coding	trafficking protein particle complex 2 [Source:HGNC Symbol;Acc:HGNC:23068]	6399	1928.15	0.475793	0.136075	0.413133	0.140828	3.49655	0.000471308	0.006507	1892.39	2489.36	2357.79	2230.16	1655.19	1614.69	1767.98	1417.63
PRDX1	ENSG00000117450	protein_coding	peroxiredoxin 1 [Source:HGNC Symbol;Acc:HGNC:9352]	5052	17906.8	0.476395	0.0774787	0.45508	0.0783337	6.14872	7.81096e-10	8.04368e-08	21089.3	20219.2	22365.9	19676.7	14826.5	14810.5	15803.1	14462.9
MTMR4	ENSG00000108389	protein_coding	myotubularin related protein 4 [Source:HGNC Symbol;Acc:HGNC:7452]	9110	5820.3	0.476835	0.0976194	0.445197	0.0993116	4.88464	1.0362e-06	4.43855e-05	6519.17	6297.64	7603.29	6694.02	4448.95	5125.73	4902.82	4970.75
SYNCRIP	ENSG00000135316	protein_coding	synaptotagmin binding cytoplasmic RNA interacting protein [Source:HGNC Symbol;Acc:HGNC:16918]	10492	19445.2	0.476873	0.12695	0.423491	0.130755	3.75637	0.000172396	0.00295551	23742.6	24218.4	21506.4	21011.7	20007.7	18209.3	14130.5	12734.6
MTRF1L	ENSG00000112031	protein_coding	mitochondrial translational release factor 1 like [Source:HGNC Symbol;Acc:HGNC:21051]	54516	2950.53	0.477217	0.118745	0.42852	0.122056	4.01885	5.84834e-05	0.00127991	3173.57	3669.93	3500.42	3362.09	2934.2	2221.75	2345.41	2396.88
CCDC138	ENSG00000163006	protein_coding	coiled-coil domain containing 138 [Source:HGNC Symbol;Acc:HGNC:26531]	165055	3921.26	0.478235	0.125271	0.426946	0.129108	3.81762	0.000134748	0.00247972	5063.48	4786.87	4165.17	4215.48	3872.14	3414.53	3081.84	2770.6
XRCC2	ENSG00000196584	protein_coding	X-ray repair cross complementing 2 [Source:HGNC Symbol;Acc:HGNC:12829]	7516	7124.23	0.478614	0.135842	0.415227	0.140639	3.52332	0.00042617	0.00603908	9079.85	9371.75	7492.89	7207.65	7067.16	6716.86	5211.9	4845.81
TAGLN2	ENSG00000158710	protein_coding	transgelin 2 [Source:HGNC Symbol;Acc:HGNC:11554]	8407	17334.8	0.478741	0.0938014	0.449232	0.0953138	5.10377	3.32948e-07	1.69117e-05	20569	20242.3	20384.3	19586.2	12529.3	13708.6	15161.5	16497
FAM149B1	ENSG00000138286	protein_coding	family with sequence similarity 149 member B1 [Source:HGNC Symbol;Acc:HGNC:29162]	317662	1591.81	0.479415	0.142905	0.408688	0.148401	3.35478	0.000794274	0.00978845	1815.47	1570.72	2190.62	1837.17	1324.15	1453.11	1267.55	1275.7
KIF5B	ENSG00000170759	protein_coding	kinesin family member 5B [Source:HGNC Symbol;Acc:HGNC:6324]	3799	21724	0.479929	0.124847	0.427418	0.128477	3.84414	0.000120977	0.00226679	26481.1	26362.8	24264.8	24071.3	21763.3	20989.9	15653.5	14205.3
SS18L2	ENSG00000008324	protein_coding	SS18 like 2 [Source:HGNC Symbol;Acc:HGNC:15593]	51188	1607.71	0.480965	0.126203	0.426942	0.130095	3.81106	0.000138373	0.00252306	1690.58	1828.97	1962.72	2001.29	1429.48	1336.41	1357.37	1254.88
CKS1B	ENSG00000173207	protein_coding	CDC28 protein kinase regulatory subunit 1B [Source:HGNC Symbol;Acc:HGNC:19083]	1163	8002.71	0.480981	0.0870574	0.451958	0.088259	5.52487	3.29728e-08	2.37199e-06	9155.12	8650.49	9871.98	9641.84	6249.6	6637.19	7134.98	6680.45
RNF138	ENSG00000134758	protein_coding	ring finger protein 138 [Source:HGNC Symbol;Acc:HGNC:17765]	51444	7892.49	0.48154	0.154809	0.394714	0.161769	3.11055	0.00186738	0.0189075	9538.07	9498.11	9459.56	8258.86	8556.84	7742.45	5266.02	4820.05
NUFIP2	ENSG00000108256	protein_coding	nuclear FMR1 interacting protein 2 [Source:HGNC Symbol;Acc:HGNC:17634]	57532	16669.6	0.481599	0.115373	0.436841	0.118291	4.17427	2.98939e-05	0.000733198	19816.4	19764.5	19642.2	18452.5	15649.1	16490.3	12046.7	11495
MAP3K3	ENSG00000198909	protein_coding	mitogen-activated protein kinase kinase kinase 3 [Source:HGNC Symbol;Acc:HGNC:6855]	4215	2738.99	0.481668	0.133409	0.421459	0.137703	3.61047	0.000305648	0.00468921	2840.25	3364.64	3583.21	3008.14	1805.66	2416.99	2438.58	2454.41
SNX5	ENSG00000089006	protein_coding	sorting nexin 5 [Source:HGNC Symbol;Acc:HGNC:14969]	27131	21000.3	0.482423	0.0957845	0.453186	0.0974335	5.03654	4.74021e-07	2.299e-05	23721.9	24800.4	25370.3	23974.6	20419	18139.8	16131.1	15445.4
ZNF391	ENSG00000124613	protein_coding	zinc finger protein 391 [Source:HGNC Symbol;Acc:HGNC:18779]	346157	1969.72	0.483192	0.121758	0.433261	0.125195	3.96847	7.23354e-05	0.00150227	2238.95	2130.57	2588.05	2224.84	1665.22	1721.29	1517.49	1671.35
TBPL1	ENSG00000028839	protein_coding	TATA-box binding protein like 1 [Source:HGNC Symbol;Acc:HGNC:11589]	9519	2635.16	0.483326	0.172758	0.371173	0.182071	2.7977	0.00514677	0.0401774	3621.85	3143.29	2901.11	2610.72	2432.63	2891.64	1745.67	1734.36
HDDC2	ENSG00000111906	protein_coding	HD domain containing 2 [Source:HGNC Symbol;Acc:HGNC:21078]	51020	4957.63	0.483347	0.13045	0.425215	0.134764	3.70522	0.000211208	0.00348958	6064.26	5274.78	5608.23	6144.02	5085.95	3206.95	4200.98	4075.89
GTF2A2	ENSG00000140307	protein_coding	general transcription factor IIA subunit 2 [Source:HGNC Symbol;Acc:HGNC:4647]	2958	2133.84	0.483435	0.120404	0.43466	0.123772	4.01509	5.94222e-05	0.00129293	2458.95	2328.87	2774.15	2380.08	1865.85	1907.56	1723.35	1631.89
ABRACL	ENSG00000146386	protein_coding	ABRA C-terminal like [Source:HGNC Symbol;Acc:HGNC:21230]	58527	1848.22	0.483725	0.125652	0.43034	0.129497	3.84972	0.000118254	0.00222521	2183.53	2350.09	2164.6	1912.58	1630.11	1636.01	1488.48	1420.37
ZNF550	ENSG00000251369	protein_coding	zinc finger protein 550 [Source:HGNC Symbol;Acc:HGNC:28643]	162972	927.633	0.483962	0.166035	0.386643	0.174394	2.91483	0.00355885	0.0306106	1074.4	1036.69	1248.29	970.483	727.281	896.553	763.207	704.157
C3orf52	ENSG00000114529	protein_coding	chromosome 3 open reading frame 52 [Source:HGNC Symbol;Acc:HGNC:26255]	79669	1507.11	0.484792	0.176893	0.372781	0.186892	2.74059	0.00613287	0.0454897	1807.2	2091.83	1353.96	1772.42	1409.42	938.071	1355.7	1328.31
KHDC4	ENSG00000132680	protein_coding	KH domain containing 4, pre-mRNA splicing factor [Source:HGNC Symbol;Acc:HGNC:29145]	22889	7946.27	0.48502	0.0971264	0.454104	0.0988645	4.9937	5.92323e-07	2.75714e-05	9333.77	8243.75	9774.19	9714.58	6811.36	7295.86	6207.19	6189.46
ZDHHC6	ENSG00000023041	protein_coding	zinc finger DHHC-type palmitoyltransferase 6 [Source:HGNC Symbol;Acc:HGNC:19160]	64429	4189.78	0.485615	0.103947	0.449918	0.106046	4.67175	2.98645e-06	0.000110323	5278.52	4981.48	4426.97	4870.15	3380.6	3892.54	3320.06	3367.9
ARMT1	ENSG00000146476	protein_coding	acidic residue methyltransferase 1 [Source:HGNC Symbol;Acc:HGNC:17872]	79624	3053.35	0.486982	0.145904	0.413695	0.151964	3.33768	0.000844819	0.0102912	3650.8	3580.47	3849.75	3149.19	3019.47	2928.67	2280.14	1968.35
WDR12	ENSG00000138442	protein_coding	WD repeat domain 12 [Source:HGNC Symbol;Acc:HGNC:14098]	55759	5594.9	0.487887	0.109343	0.448268	0.111864	4.46199	8.12038e-06	0.000250184	6236.3	7385.06	5758.85	6725.96	5116.05	4903.55	4343.25	4290.15
RALA	ENSG00000006451	protein_coding	RAS like proto-oncogene A [Source:HGNC Symbol;Acc:HGNC:9839]	5898	5035.36	0.488199	0.134032	0.427989	0.13873	3.64241	0.000270094	0.00426114	6464.58	6432.3	5128.79	5452.98	5336.74	4024.95	3844.49	3598.05
NUDCD2	ENSG00000170584	protein_coding	NudC domain containing 2 [Source:HGNC Symbol;Acc:HGNC:30535]	134492	4073.18	0.488292	0.124142	0.436651	0.127796	3.93335	8.37706e-05	0.00169496	4621.81	5092.16	4595.72	4709.59	3380.6	4177.56	3106.94	2901.02
SLC35B4	ENSG00000205060	protein_coding	solute carrier family 35 member B4 [Source:HGNC Symbol;Acc:HGNC:20584]	84912	5800.45	0.488567	0.0936928	0.459874	0.0952722	5.21457	1.84248e-07	1.0222e-05	7108.89	6305.94	6557.66	7097.65	5191.28	5014.64	4522.33	4605.24
CRCP	ENSG00000241258	protein_coding	CGRP receptor component [Source:HGNC Symbol;Acc:HGNC:17888]	27297	1976.93	0.489218	0.152428	0.408838	0.159292	3.20951	0.00132963	0.0144675	2081.8	2697.8	2226.1	2216.85	1895.95	1329.68	1874.54	1492.7
BAG2	ENSG00000112208	protein_coding	BAG cochaperone 2 [Source:HGNC Symbol;Acc:HGNC:938]	9532	1192.73	0.489295	0.165132	0.393199	0.173788	2.96305	0.00304605	0.0274894	1253.88	1668.49	1472.24	1164.76	1143.59	960.513	981.903	896.499
MBD2	ENSG00000134046	protein_coding	methyl-CpG binding domain protein 2 [Source:HGNC Symbol;Acc:HGNC:6917]	8932	1605.59	0.49025	0.147308	0.415995	0.153228	3.32808	0.000874482	0.010569	2009.84	2088.15	1718.27	1702.34	1118.51	1569.81	1313.85	1323.93
ADGRL2	ENSG00000117114	protein_coding	adhesion G protein-coupled receptor L2 [Source:HGNC Symbol;Acc:HGNC:18582]	23266	4087.42	0.490494	0.132275	0.431394	0.136783	3.70814	0.000208784	0.00345713	4756.63	4926.14	5336.18	4060.24	3872.14	3858.88	2898.85	2990.34
METTL2A	ENSG00000087995	protein_coding	methyltransferase like 2A [Source:HGNC Symbol;Acc:HGNC:25755]	339175	2713.34	0.491629	0.126529	0.436551	0.130582	3.88549	0.000102122	0.00198887	3295.15	2915.47	3220.48	3228.14	2678.4	1888.48	2328.67	2151.93
ALYREF	ENSG00000183684	protein_coding	Aly/REF export factor [Source:HGNC Symbol;Acc:HGNC:19071]	10189	8517.64	0.491684	0.122761	0.441656	0.126225	4.00521	6.19622e-05	0.00133659	8822.63	8669.86	11276.4	11076.3	6169.35	6389.2	7947.28	7790.12
ZNF529	ENSG00000186020	protein_coding	zinc finger protein 529 [Source:HGNC Symbol;Acc:HGNC:29328]	57711	1535.08	0.492127	0.155603	0.408487	0.16276	3.1627	0.00156315	0.016412	1941.19	1738.58	1618.12	1881.53	1203.78	1614.69	1160.99	1121.72
MRPL58	ENSG00000167862	protein_coding	mitochondrial ribosomal protein L58 [Source:HGNC Symbol;Acc:HGNC:5359]	3396	2918.57	0.492166	0.111328	0.451297	0.11394	4.42087	9.83039e-06	0.000291377	3377.03	2978.19	3659.7	3628.22	2462.72	2419.24	2534.54	2288.92
UMAD1	ENSG00000219545	protein_coding	UBAP1-MVB12-associated (UMA) domain containing 1 [Source:HGNC Symbol;Acc:HGNC:48955]	729852	1187.05	0.492513	0.154299	0.4114	0.161564	3.19194	0.00141323	0.015147	1248.09	1622.37	1364.21	1300.48	1153.62	927.972	930.019	949.654
KCMF1	ENSG00000176407	protein_coding	potassium channel modulatory factor 1 [Source:HGNC Symbol;Acc:HGNC:20589]	56888	2728.08	0.492772	0.129851	0.438763	0.133863	3.79491	0.0001477	0.0026218	3515.98	2942.22	3371.09	2946.93	1931.06	2620.09	2402.32	2094.94
RAP1B	ENSG00000127314	protein_coding	RAP1B, member of RAS oncogene family [Source:HGNC Symbol;Acc:HGNC:9857]	5908	8597.79	0.492988	0.110126	0.45386	0.112591	4.47659	7.58438e-06	0.000237071	9865.6	10808.7	9924.02	9624.99	6520.45	8673.79	7088.67	6276.04
SEPTIN3	ENSG00000100167	protein_coding	septin 3 [Source:HGNC Symbol;Acc:HGNC:10750]	55964	3129.82	0.493145	0.116831	0.448495	0.119748	4.221	2.43221e-05	0.000611509	3787.27	3473.48	3886.02	3517.33	2242.03	2491.05	2646.68	2994.72
BTF3L4	ENSG00000134717	protein_coding	basic transcription factor 3 like 4 [Source:HGNC Symbol;Acc:HGNC:30547]	91408	5773.1	0.493811	0.105976	0.453855	0.108282	4.65964	3.16757e-06	0.000115874	5855.01	6789.24	7639.56	6708.22	5050.84	5094.31	4585.38	4462.22
LYRM2	ENSG00000083099	protein_coding	LYR motif containing 2 [Source:HGNC Symbol;Acc:HGNC:25229]	57226	2957.49	0.493866	0.117469	0.448006	0.120601	4.20422	2.61989e-05	0.000654321	3518.46	3586.92	3452.31	3267.17	2547.99	2810.85	2359.92	2116.31
SNRPA1	ENSG00000131876	protein_coding	small nuclear ribonucleoprotein polypeptide A' [Source:HGNC Symbol;Acc:HGNC:11152]	6627	6772.9	0.493951	0.120777	0.445897	0.12424	4.08977	4.31794e-05	0.00099115	7723.42	7832.39	8219.16	7860.55	7257.76	4942.83	5185.68	5161.45
GNA13	ENSG00000120063	protein_coding	G protein subunit alpha 13 [Source:HGNC Symbol;Acc:HGNC:4381]	10672	7983.82	0.494544	0.122462	0.44465	0.125994	4.03834	5.38313e-05	0.00119543	9869.73	9630	9426.44	8408.78	7237.7	7980.33	5801.6	5515.99
CENPO	ENSG00000138092	protein_coding	centromere protein O [Source:HGNC Symbol;Acc:HGNC:28152]	79172	4681.65	0.494813	0.106738	0.462482	0.108856	4.63578	3.55595e-06	0.000126691	5113.1	5653.86	6123.95	5022.74	3816.97	3503.18	4143.52	4075.89
ZNF875	ENSG00000181666	protein_coding	zinc finger protein 875 [Source:HGNC Symbol;Acc:HGNC:4928]	284459	1474.82	0.494885	0.178822	0.381697	0.189152	2.76747	0.00564935	0.0430938	1302.68	2256.93	1562.92	1791.93	1018.19	1267.97	1289.86	1308.03
ZFP91	ENSG00000186660	protein_coding	ZFP91 zinc finger protein, atypical E3 ubiquitin ligase [Source:HGNC Symbol;Acc:HGNC:14983]	80829	7286.48	0.494937	0.130341	0.439208	0.134604	3.79725	0.000146313	0.00261834	8542.24	8684.62	8989.58	7845.47	7292.87	6935.66	4908.96	5092.4
NGLY1	ENSG00000151092	protein_coding	N-glycanase 1 [Source:HGNC Symbol;Acc:HGNC:17646]	55768	4140.07	0.495387	0.117237	0.449696	0.120298	4.22552	2.38385e-05	0.000603387	4640.01	5723.95	4328.4	4685.64	3350.51	3848.78	3349.63	3193.64
PLSCR1	ENSG00000188313	protein_coding	phospholipid scramblase 1 [Source:HGNC Symbol;Acc:HGNC:9092]	5359	2012.32	0.495651	0.139717	0.429628	0.145009	3.54753	0.000388862	0.00563794	2744.3	2144.41	2509.98	2011.93	1745.47	1834.62	1553.19	1554.63
RNF130	ENSG00000113269	protein_coding	ring finger protein 130 [Source:HGNC Symbol;Acc:HGNC:18280]	55819	3461.69	0.495975	0.114934	0.452456	0.117804	4.3153	1.59388e-05	0.000434131	4067.66	3829.5	4548.41	3755.96	2954.27	2480.95	2985.32	3071.44
ZFC3H1	ENSG00000133858	protein_coding	zinc finger C3H1-type containing [Source:HGNC Symbol;Acc:HGNC:28328]	196441	5349.64	0.49601	0.112011	0.456934	0.114745	4.42822	9.50149e-06	0.000284571	6669.7	6435.99	6379.45	5523.06	5126.08	4643.23	4003.49	4016.16
ZNF766	ENSG00000196214	protein_coding	zinc finger protein 766 [Source:HGNC Symbol;Acc:HGNC:28063]	90321	800.34	0.496127	0.164675	0.403067	0.173324	3.01277	0.00258879	0.0243114	1049.58	937.083	924.98	832.096	692.171	616.03	709.09	641.687
RUVBL1	ENSG00000175792	protein_coding	RuvB like AAA ATPase 1 [Source:HGNC Symbol;Acc:HGNC:10474]	8607	12758.2	0.496196	0.076208	0.473686	0.0770439	6.51107	7.46151e-11	9.50711e-09	15097	13992.6	15435.3	15214.6	10227.1	10336.7	10789.2	10973.3
RASSF1	ENSG00000068028	protein_coding	Ras association domain family member 1 [Source:HGNC Symbol;Acc:HGNC:9882]	11186	1904.01	0.496201	0.14885	0.42082	0.155029	3.33356	0.000857408	0.0104129	1995.78	2420.18	2113.34	2397.82	1424.47	1292.65	1829.35	1758.48
PROCR	ENSG00000101000	protein_coding	protein C receptor [Source:HGNC Symbol;Acc:HGNC:9452]	10544	4488.7	0.496926	0.0938728	0.468402	0.0953947	5.29361	1.19927e-07	7.09157e-06	5426.57	5050.66	5554.61	4990.8	3671.51	3500.93	3763.03	3951.5
DTNA	ENSG00000134769	protein_coding	dystrobrevin alpha [Source:HGNC Symbol;Acc:HGNC:3057]	1837	3045.55	0.497885	0.136427	0.435434	0.141247	3.64947	0.00026278	0.00415572	3038.75	4379.2	3599.77	3254.75	2317.27	2893.88	2428.54	2452.22
ZNF639	ENSG00000121864	protein_coding	zinc finger protein 639 [Source:HGNC Symbol;Acc:HGNC:30950]	51193	2994.71	0.498029	0.133345	0.439527	0.138084	3.73489	0.000187798	0.00315833	3425	3856.24	3367.94	3340.8	3119.78	2465.24	2274	2108.64
NME4	ENSG00000103202	protein_coding	NME/NM23 nucleoside diphosphate kinase 4 [Source:HGNC Symbol;Acc:HGNC:7852]	4833	9473.78	0.498197	0.128969	0.444852	0.133028	3.86291	0.000112044	0.00213509	10245.2	9558.98	12679.2	11911	7006.98	6439.7	8997.25	8951.84
NCBP2	ENSG00000114503	protein_coding	nuclear cap binding protein subunit 2 [Source:HGNC Symbol;Acc:HGNC:7659]	22916	5439.08	0.498987	0.104895	0.461747	0.107145	4.757	1.96494e-06	7.69348e-05	5675.53	7222.73	6181.52	6389.75	4714.79	4803.69	4390.67	4133.98
RPUSD4	ENSG00000165526	protein_coding	RNA pseudouridine synthase D4 [Source:HGNC Symbol;Acc:HGNC:25898]	84881	2958.9	0.499673	0.120612	0.450935	0.123809	4.1428	3.43098e-05	0.000818806	3477.94	3448.58	3649.45	3314.19	2121.65	2202.67	2706.93	2749.78
DDX31	ENSG00000125485	protein_coding	DEAD-box helicase 31 [Source:HGNC Symbol;Acc:HGNC:16715]	64794	1960.39	0.49973	0.120605	0.451983	0.123884	4.14355	3.41978e-05	0.000817619	2242.26	2319.65	2498.16	2132.58	1579.96	1482.29	1701.04	1727.24
SALL1	ENSG00000103449	protein_coding	spalt like transcription factor 1 [Source:HGNC Symbol;Acc:HGNC:10524]	6299	1329.33	0.499934	0.162468	0.408591	0.170712	3.07713	0.00209007	0.0206196	1493.73	1734.89	1512.46	1487.66	1068.35	1401.5	986.367	949.654
UBE2V2	ENSG00000169139	protein_coding	ubiquitin conjugating enzyme E2 V2 [Source:HGNC Symbol;Acc:HGNC:12495]	7336	6913.13	0.500469	0.142927	0.431205	0.148592	3.50158	0.000462512	0.00640909	8742.4	8325.83	7891.9	7424.99	6219.51	7401.33	4954.71	4344.41
L3HYPDH	ENSG00000126790	protein_coding	trans-L-3-hydroxyproline dehydratase [Source:HGNC Symbol;Acc:HGNC:20488]	112849	1010.34	0.501421	0.161232	0.411674	0.169508	3.10994	0.00187125	0.0189075	1238.99	1023.78	1323.2	1139.92	922.894	906.652	775.481	751.832
ESF1	ENSG00000089048	protein_coding	ESF1 nucleolar pre-rRNA processing protein homolog [Source:HGNC Symbol;Acc:HGNC:15898]	51575	5631.87	0.501504	0.125369	0.44979	0.129236	4.00023	6.32822e-05	0.00135727	5822.75	7059.48	6843.12	6640.8	5717.93	4765.53	4401.27	3804.09
COX10	ENSG00000006695	protein_coding	cytochrome c oxidase assembly factor heme A:farnesyltransferase COX10 [Source:HGNC Symbol;Acc:HGNC:2260]	1352	1719.15	0.501522	0.158143	0.416136	0.165725	3.17131	0.00151754	0.0160338	1798.11	2593.58	1954.84	1715.64	1369.29	1612.45	1358.49	1350.78
PCBD1	ENSG00000166228	protein_coding	pterin-4 alpha-carbinolamine dehydratase 1 [Source:HGNC Symbol;Acc:HGNC:8646]	5092	1998.1	0.501535	0.140468	0.437261	0.145803	3.57046	0.000356362	0.0052881	2551.59	1867.71	2561.24	2401.37	1444.53	1767.3	1704.38	1686.69
C19orf53	ENSG00000104979	protein_coding	chromosome 19 open reading frame 53 [Source:HGNC Symbol;Acc:HGNC:24991]	28974	3161.69	0.501671	0.119544	0.454172	0.12264	4.19654	2.71021e-05	0.000673521	3416.73	3578.62	3767.74	4085.96	2262.09	2442.8	2899.4	2840.19
FAR2	ENSG00000064763	protein_coding	fatty acyl-CoA reductase 2 [Source:HGNC Symbol;Acc:HGNC:25531]	55711	1644.89	0.502147	0.14812	0.427757	0.154488	3.39013	0.000698583	0.0088114	1874.2	1982.08	2061.29	1787.5	1424.47	1604.59	1336.73	1088.29
RNF169	ENSG00000166439	protein_coding	ring finger protein 169 [Source:HGNC Symbol;Acc:HGNC:26961]	254225	4681.11	0.502285	0.127475	0.449296	0.131579	3.94027	8.13891e-05	0.0016514	5783.05	5335.65	5315.68	5475.15	4875.29	4005.88	3431.64	3226.52
RNF126	ENSG00000070423	protein_coding	ring finger protein 126 [Source:HGNC Symbol;Acc:HGNC:21151]	55658	3367.22	0.50251	0.167788	0.401384	0.176616	2.9949	0.00274531	0.0254475	3698.77	3683.77	4092.62	4345.88	1951.12	2287.95	3415.46	3462.15
NIPA2	ENSG00000140157	protein_coding	NIPA magnesium transporter 2 [Source:HGNC Symbol;Acc:HGNC:17044]	81614	4133.24	0.503378	0.12621	0.450758	0.130164	3.98842	6.65157e-05	0.00140854	5688.76	4448.38	5000.26	4222.57	4022.62	3347.21	3258.13	3078.02
GNB1	ENSG00000078369	protein_coding	G protein subunit beta 1 [Source:HGNC Symbol;Acc:HGNC:4396]	2782	19406.6	0.503742	0.0770546	0.48208	0.0778969	6.53748	6.25657e-11	8.17979e-09	22406	21712.5	23181.3	23775.9	14766.3	16727.1	16071.4	16612.6
NIFK	ENSG00000155438	protein_coding	nucleolar protein interacting with the FHA domain of MKI67 [Source:HGNC Symbol;Acc:HGNC:17838]	84365	6058.73	0.504192	0.126305	0.452412	0.130267	3.99187	6.55531e-05	0.00139405	7400.02	7233.8	7365.93	6383.54	6339.88	5052.79	4507.27	4186.59
NAE1	ENSG00000159593	protein_coding	NEDD8 activating enzyme E1 subunit 1 [Source:HGNC Symbol;Acc:HGNC:621]	8883	10072.3	0.504261	0.110793	0.464065	0.113375	4.5514	5.32912e-06	0.000176873	11882.1	12344.4	12453.7	10562.6	8772.51	9774.56	7701.25	7087.06
CEBPG	ENSG00000153879	protein_coding	CCAAT enhancer binding protein gamma [Source:HGNC Symbol;Acc:HGNC:1837]	1054	13664.4	0.505511	0.110156	0.466107	0.112678	4.58906	4.45254e-06	0.000152492	17921.5	15382.5	15950.2	14841.1	13336.8	11810	10529.8	9543.11
PTPMT1	ENSG00000110536	protein_coding	protein tyrosine phosphatase mitochondrial 1 [Source:HGNC Symbol;Acc:HGNC:26965]	114971	1530.75	0.506875	0.131547	0.449417	0.136073	3.85319	0.00011659	0.0021992	1788.18	1638.05	1866.52	1878.87	1429.48	1149.02	1282.05	1213.78
MAPK6	ENSG00000069956	protein_coding	mitogen-activated protein kinase 6 [Source:HGNC Symbol;Acc:HGNC:6879]	5597	3732.2	0.507176	0.11344	0.465589	0.116221	4.47086	7.7904e-06	0.000241502	3948.55	4569.2	4372.56	4627.09	3164.93	3515.52	2908.89	2750.87
TMEM167A	ENSG00000174695	protein_coding	transmembrane protein 167A [Source:HGNC Symbol;Acc:HGNC:28330]	153339	5380.23	0.507216	0.119673	0.463068	0.122919	4.23833	2.25187e-05	0.000573845	6929.41	6593.71	5900.79	5827.33	4689.71	5233.45	4071.55	3795.87
NDUFB4	ENSG00000065518	protein_coding	NADH:ubiquinone oxidoreductase subunit B4 [Source:HGNC Symbol;Acc:HGNC:7699]	4710	5468.37	0.509052	0.0936628	0.481027	0.0952247	5.43495	5.48129e-08	3.67907e-06	6376.91	6590.02	6019.07	6688.7	4764.94	4812.66	4338.23	4156.45
ZNF780B	ENSG00000128000	protein_coding	zinc finger protein 780B [Source:HGNC Symbol;Acc:HGNC:33109]	163131	1028	0.509162	0.146396	0.437443	0.152524	3.47797	0.00050523	0.0068372	1334.11	1124.31	1234.88	1132.82	887.784	791.076	862.513	856.497
WWTR1	ENSG00000018408	protein_coding	WW domain containing transcription regulator 1 [Source:HGNC Symbol;Acc:HGNC:24042]	25937	1588.5	0.509661	0.137967	0.446466	0.143094	3.69407	0.000220696	0.00362244	1729.46	2078.92	2006.88	1643.79	1354.25	1421.69	1259.74	1213.23
PXYLP1	ENSG00000155893	protein_coding	2-phosphoxylose phosphatase 1 [Source:HGNC Symbol;Acc:HGNC:26303]	92370	1561.09	0.510413	0.148763	0.436969	0.154883	3.43105	0.000601242	0.00781979	1983.37	1957.17	1825.52	1590.56	1038.26	1462.09	1250.25	1381.46
MRPL32	ENSG00000106591	protein_coding	mitochondrial ribosomal protein L32 [Source:HGNC Symbol;Acc:HGNC:14035]	64983	3505.18	0.510422	0.101756	0.477588	0.103724	5.01614	5.27195e-07	2.50835e-05	4501.05	3890.37	4278.72	3799.43	2954.27	2911.83	2782.25	2923.49
SLC25A30	ENSG00000174032	protein_coding	solute carrier family 25 member 30 [Source:HGNC Symbol;Acc:HGNC:27371]	253512	2186.31	0.510788	0.129502	0.455782	0.133666	3.94426	8.00474e-05	0.00162857	2293.54	2810.33	2780.46	2392.5	1775.57	2046.7	1752.92	1638.47
DNAH14	ENSG00000185842	protein_coding	dynein axonemal heavy chain 14 [Source:HGNC Symbol;Acc:HGNC:2945]	127602	6171.1	0.510857	0.133973	0.456535	0.138554	3.81313	0.000137216	0.00251285	7653.94	8039.91	6373.14	6915.8	5918.56	5947.1	4241.15	4279.2
SELENOF	ENSG00000183291	protein_coding	selenoprotein F [Source:HGNC Symbol;Acc:HGNC:17705]	9403	12284.2	0.513267	0.132237	0.45627	0.136715	3.88142	0.000103849	0.00201727	13517.2	15583.6	15547.2	13104.2	12163.1	11723.6	8686.5	7947.94
PCGF5	ENSG00000180628	protein_coding	polycomb group ring finger 5 [Source:HGNC Symbol;Acc:HGNC:28264]	84333	3047.39	0.517111	0.137562	0.454675	0.14266	3.75911	0.000170518	0.00293333	3426.66	3941.1	3707.02	3262.74	2688.43	3022.92	2287.95	2042.33
PYGL	ENSG00000100504	protein_coding	glycogen phosphorylase L [Source:HGNC Symbol;Acc:HGNC:9725]	5836	29211.9	0.517148	0.0793898	0.499391	0.0803264	6.51404	7.31582e-11	9.48218e-09	35848.8	34769.8	33934.1	32972.5	26468	24236.1	23199.1	22266.7
ZNF605	ENSG00000196458	protein_coding	zinc finger protein 605 [Source:HGNC Symbol;Acc:HGNC:28068]	100289635	1215.98	0.518095	0.145022	0.448139	0.150956	3.57252	0.000353561	0.00526316	1378.77	1536.59	1298.76	1511.61	1008.16	1096.29	1018.17	879.512
LYSMD3	ENSG00000176018	protein_coding	LysM domain containing 3 [Source:HGNC Symbol;Acc:HGNC:26969]	116068	3824.45	0.518155	0.149861	0.443121	0.156476	3.45756	0.000545089	0.00722138	4560.6	5336.58	4206.96	3889.91	3661.48	3726.47	2687.96	2525.65
FARSB	ENSG00000116120	protein_coding	phenylalanyl-tRNA synthetase subunit beta [Source:HGNC Symbol;Acc:HGNC:17800]	10056	10120.1	0.518199	0.0937635	0.493458	0.0951289	5.52666	3.26379e-08	2.35919e-06	12413.9	11530.9	12158	11533.1	9289.13	8818.54	7741.97	7475.03
EIF3J	ENSG00000104131	protein_coding	eukaryotic translation initiation factor 3 subunit J [Source:HGNC Symbol;Acc:HGNC:3270]	8669	9372.43	0.518429	0.125486	0.467576	0.129289	4.13138	3.60595e-05	0.000855132	11729	11458.1	11180.2	9754.5	9018.28	8894.84	6449.32	6495.24
MKRN2	ENSG00000075975	protein_coding	makorin ring finger protein 2 [Source:HGNC Symbol;Acc:HGNC:7113]	23609	4290.89	0.518433	0.0957522	0.489603	0.0973788	5.41432	6.15207e-08	4.05686e-06	5489.43	5122.6	4790.5	4810.72	3516.03	3743.31	3411.56	3442.97
POC1B	ENSG00000139323	protein_coding	POC1 centriolar protein B [Source:HGNC Symbol;Acc:HGNC:30836]	282809	1678.66	0.518687	0.187761	0.39488	0.200639	2.76248	0.00573634	0.043403	2121.5	2054.02	2203.24	1523.14	1444.53	1846.97	1178.28	1057.61
MYO10	ENSG00000145555	protein_coding	myosin X [Source:HGNC Symbol;Acc:HGNC:7593]	4651	1696.5	0.518687	0.143258	0.450707	0.149176	3.62066	0.000293852	0.00455745	1846.9	1823.44	2272.63	2028.79	1665.22	1215.23	1362.95	1356.8
DFFA	ENSG00000160049	protein_coding	DNA fragmentation factor subunit alpha [Source:HGNC Symbol;Acc:HGNC:2772]	1676	17534.9	0.519323	0.0904249	0.493602	0.0917846	5.74315	9.29334e-09	7.63527e-07	19056.3	20648.1	22369.1	20547.8	14987	12584.3	15236.2	14850.3
RLF	ENSG00000117000	protein_coding	RLF zinc finger [Source:HGNC Symbol;Acc:HGNC:10025]	6018	2929.63	0.519862	0.144141	0.452378	0.149967	3.60662	0.000310215	0.00474474	2702.95	4318.33	3406.58	3374.51	2477.77	2660.49	2229.93	2266.46
RDH14	ENSG00000240857	protein_coding	retinol dehydrogenase 14 [Source:HGNC Symbol;Acc:HGNC:19979]	57665	1305.49	0.520094	0.147166	0.448734	0.153324	3.53406	0.000409235	0.00584872	1459	1841.88	1512.46	1343.06	1048.29	1040.18	1111.34	1087.75
CDCA7L	ENSG00000164649	protein_coding	cell division cycle associated 7 like [Source:HGNC Symbol;Acc:HGNC:30777]	55536	4111.55	0.520175	0.0906589	0.494334	0.0920345	5.73772	9.59609e-09	7.79877e-07	4826.1	4658.67	5040.47	4849.75	3455.84	3172.16	3464.56	3424.89
CIP2A	ENSG00000163507	protein_coding	cellular inhibitor of PP2A [Source:HGNC Symbol;Acc:HGNC:29302]	57650	7677.96	0.520589	0.126434	0.468776	0.130362	4.11746	3.83063e-05	0.0008957	8758.11	10517.3	8974.6	7907.57	7638.96	6667.48	5580.11	5379.54
ATG5	ENSG00000057663	protein_coding	autophagy related 5 [Source:HGNC Symbol;Acc:HGNC:589]	9474	2112.67	0.520741	0.144098	0.452305	0.150132	3.61379	0.000301757	0.00464372	2289.4	2652.61	2364.1	2628.46	2071.5	1919.9	1534.22	1441.19
DENND10	ENSG00000119979	protein_coding	DENN domain containing 10 [Source:HGNC Symbol;Acc:HGNC:31793]	404636	2898.53	0.521288	0.114612	0.479484	0.117524	4.54828	5.40873e-06	0.000178334	3640.05	3676.39	3329.3	3003.71	2583.1	2458.51	2275.67	2221.52
DPCD	ENSG00000166171	protein_coding	deleted in primary ciliary dyskinesia homolog (mouse) [Source:HGNC Symbol;Acc:HGNC:24542]	25911	1902.31	0.52208	0.153186	0.444241	0.159982	3.40815	0.000654045	0.00832996	2124.81	2413.73	2333.35	2120.16	1294.06	1296.02	1877.33	1759.02
OSGEPL1	ENSG00000128694	protein_coding	O-sialoglycoprotein endopeptidase like 1 [Source:HGNC Symbol;Acc:HGNC:23075]	64172	1549.82	0.522393	0.178439	0.412094	0.190056	2.92758	0.00341616	0.029879	2035.48	1674.02	1732.47	1839.84	1700.33	1375.69	1081.21	959.517
WDR4	ENSG00000160193	protein_coding	WD repeat domain 4 [Source:HGNC Symbol;Acc:HGNC:12756]	10785	2281.19	0.523443	0.130667	0.468306	0.134802	4.00593	6.17741e-05	0.00133445	2883.25	2437.71	2807.27	2650.64	1685.29	1640.5	2000.63	2144.26
GLUD1	ENSG00000148672	protein_coding	glutamate dehydrogenase 1 [Source:HGNC Symbol;Acc:HGNC:4335]	2746	10890.3	0.523928	0.082976	0.502467	0.0840152	6.31421	2.71543e-10	3.02419e-08	13360.1	12823.1	12302.3	12890.4	9048.38	9735.29	8600.58	8362.21
DAD1	ENSG00000129562	protein_coding	defender against cell death 1 [Source:HGNC Symbol;Acc:HGNC:2664]	1603	6430.41	0.525258	0.113587	0.484371	0.116261	4.62428	3.75905e-06	0.000132988	7371.9	7320.5	8631.57	7062.17	4428.89	5023.62	5671.05	5933.55
EBAG9	ENSG00000147654	protein_coding	estrogen receptor binding site associated antigen 9 [Source:HGNC Symbol;Acc:HGNC:3123]	9166	1609.12	0.525317	0.15366	0.447004	0.160765	3.4187	0.000629204	0.00808554	2063.6	1743.2	2181.94	1605.64	1294.06	1559.71	1201.16	1223.64
MRAS	ENSG00000158186	protein_coding	muscle RAS oncogene homolog [Source:HGNC Symbol;Acc:HGNC:7227]	22808	1798.52	0.52766	0.152907	0.450487	0.159797	3.45087	0.000558787	0.00736962	1774.12	2560.38	2090.47	2080.24	1369.29	1267.97	1573.83	1671.89
CDADC1	ENSG00000102543	protein_coding	cytidine and dCMP deaminase domain containing 1 [Source:HGNC Symbol;Acc:HGNC:20299]	81602	1028.62	0.527805	0.183337	0.41219	0.195252	2.87888	0.00399087	0.033169	1040.49	1408.39	1410.73	1009.51	702.202	984.077	865.86	807.726
GEMIN8	ENSG00000046647	protein_coding	gem nuclear organelle associated protein 8 [Source:HGNC Symbol;Acc:HGNC:26044]	54960	830.193	0.528435	0.187111	0.407668	0.200216	2.82419	0.00474009	0.037608	1096.73	770.142	1107.14	941.208	762.391	572.268	666.69	724.981
ZNF417	ENSG00000173480	protein_coding	zinc finger protein 417 [Source:HGNC Symbol;Acc:HGNC:20646]	147687	1569.65	0.528659	0.142139	0.462602	0.147696	3.71932	0.00019976	0.00332602	2101.65	1836.35	1940.64	1536.45	1279.01	1392.52	1280.38	1190.22
UQCR11	ENSG00000127540	protein_coding	ubiquinol-cytochrome c reductase, complex III subunit XI [Source:HGNC Symbol;Acc:HGNC:30862]	10975	2621.24	0.529976	0.148907	0.457502	0.155102	3.55912	0.000372106	0.00546349	2843.55	2923.77	3371.09	3281.37	1524.78	2521.35	2287.39	2216.59
KIAA0753	ENSG00000198920	protein_coding	KIAA0753 [Source:HGNC Symbol;Acc:HGNC:29110]	9851	2161	0.530537	0.121455	0.483496	0.124993	4.36817	1.25293e-05	0.00035476	2498.66	2625.86	2668.49	2399.59	2011.31	1798.72	1552.08	1733.27
SNX6	ENSG00000129515	protein_coding	sorting nexin 6 [Source:HGNC Symbol;Acc:HGNC:14970]	58533	8267.06	0.530748	0.128066	0.47823	0.132097	4.14432	3.40822e-05	0.000817266	9260.16	10269.2	10241.8	9280.79	7909.81	7946.67	5789.88	5438.18
MAP3K7	ENSG00000135341	protein_coding	mitogen-activated protein kinase kinase kinase 7 [Source:HGNC Symbol;Acc:HGNC:6859]	6885	3064.69	0.53108	0.134002	0.474565	0.138704	3.96323	7.39422e-05	0.00152709	3825.32	4222.41	3460.2	2963.79	2813.82	2633.56	2361.03	2237.41
ODC1	ENSG00000115758	protein_coding	ornithine decarboxylase 1 [Source:HGNC Symbol;Acc:HGNC:8109]	4953	13960	0.531482	0.0737988	0.509602	0.0745664	7.20177	5.94367e-13	1.14568e-10	15924.1	15850.2	17364.9	16861.9	11676.6	11203	11453.7	11346
GAL	ENSG00000069482	protein_coding	galanin and GMAP prepropeptide [Source:HGNC Symbol;Acc:HGNC:4114]	51083	2492.99	0.532079	0.160253	0.44705	0.168109	3.32025	0.000899368	0.0108263	3514.33	2460.76	3194.45	2646.21	1499.7	2118.51	2128.39	2381.53
NAA50	ENSG00000121579	protein_coding	N-alpha-acetyltransferase 50, NatE catalytic subunit [Source:HGNC Symbol;Acc:HGNC:29533]	80218	25187.4	0.533071	0.121713	0.482672	0.125092	4.37973	1.18827e-05	0.000344232	29854.8	31139.6	29104.9	29019.6	24050.4	24303.4	17876.2	16150.1
IFNAR1	ENSG00000142166	protein_coding	interferon alpha and beta receptor subunit 1 [Source:HGNC Symbol;Acc:HGNC:5432]	3454	5255.41	0.534677	0.10679	0.498461	0.10909	5.00679	5.53447e-07	2.60034e-05	5829.37	7208.9	5858.21	5957.73	4654.6	4349.24	4286.9	3898.35
STT3B	ENSG00000163527	protein_coding	STT3 oligosaccharyltransferase complex catalytic subunit B [Source:HGNC Symbol;Acc:HGNC:30611]	201595	12163	0.536093	0.114318	0.495281	0.117125	4.68949	2.73883e-06	0.000102946	15120.1	15423.1	13911.8	13106	11089.8	11415.1	9034.63	8203.85
ZNF776	ENSG00000152443	protein_coding	zinc finger protein 776 [Source:HGNC Symbol;Acc:HGNC:26765]	284309	1033.46	0.536396	0.184731	0.420773	0.196923	2.90366	0.00368825	0.0313825	1106.65	1531.06	1034.59	1238.39	642.014	872.989	935.04	906.911
PPP2R3C	ENSG00000092020	protein_coding	protein phosphatase 2 regulatory subunit B''gamma [Source:HGNC Symbol;Acc:HGNC:17485]	55012	3317.85	0.536509	0.147553	0.465873	0.153958	3.63603	0.00027687	0.00433618	3648.32	4561.82	3535.11	3937.82	3305.37	3036.39	2334.81	2183.16
LANCL1	ENSG00000115365	protein_coding	LanC like 1 [Source:HGNC Symbol;Acc:HGNC:6508]	10314	7989.45	0.536513	0.115251	0.49479	0.118138	4.65519	3.23689e-06	0.000117837	9407.38	10028.4	10222.9	8153.3	7062.15	7455.19	5965.62	5620.66
SOCS5	ENSG00000171150	protein_coding	suppressor of cytokine signaling 5 [Source:HGNC Symbol;Acc:HGNC:16852]	9655	1463.74	0.540449	0.155754	0.461087	0.163301	3.46988	0.000520683	0.00700221	1482.16	1829.89	2013.19	1603.87	1284.03	1357.73	1065.59	1073.5
RPS7	ENSG00000171863	protein_coding	ribosomal protein S7 [Source:HGNC Symbol;Acc:HGNC:10440]	6201	51138.7	0.541339	0.072453	0.521357	0.0731547	7.47159	7.92339e-14	1.70183e-11	60475.6	57962.6	63536.6	60507	42267.6	40315.7	44393.2	39650.9
APBB2	ENSG00000163697	protein_coding	amyloid beta precursor protein binding family B member 2 [Source:HGNC Symbol;Acc:HGNC:582]	323	1683.64	0.542443	0.122397	0.495285	0.125948	4.43184	9.34324e-06	0.00028039	1899.01	1947.95	1967.46	2158.3	1484.66	1383.54	1360.72	1267.48
TOMM5	ENSG00000175768	protein_coding	translocase of outer mitochondrial membrane 5 [Source:HGNC Symbol;Acc:HGNC:31369]	401505	1119.18	0.543147	0.180707	0.433595	0.192232	3.00568	0.00264991	0.0247755	1553.29	1158.44	1464.35	1147.01	762.391	783.222	1028.21	1056.51
NUP37	ENSG00000075188	protein_coding	nucleoporin 37 [Source:HGNC Symbol;Acc:HGNC:29929]	79023	3389.87	0.543179	0.126273	0.493128	0.130016	4.30164	1.69541e-05	0.00045196	4611.06	3803.67	3647.88	4025.64	2583.1	3285.49	2689.08	2473.04
GLO1	ENSG00000124767	protein_coding	glyoxalase I [Source:HGNC Symbol;Acc:HGNC:4323]	2739	20210.9	0.544052	0.130932	0.489008	0.135195	4.15523	3.2496e-05	0.000785495	26924.4	23714.8	22951.8	22270.5	21191.5	17494.6	13944.1	13195.4
R3HDM1	ENSG00000048991	protein_coding	R3H domain containing 1 [Source:HGNC Symbol;Acc:HGNC:9757]	23518	5930.99	0.544165	0.120904	0.498524	0.124253	4.50081	6.7695e-06	0.000217187	6999.71	7322.34	7532.32	6269.99	5286.58	5648.62	4276.3	4112.06
RBBP9	ENSG00000089050	protein_coding	RB binding protein 9, serine hydrolase [Source:HGNC Symbol;Acc:HGNC:9892]	10741	2360.86	0.545652	0.12993	0.492393	0.134092	4.19958	2.67412e-05	0.000665653	3058.6	2595.42	2550.2	3001.04	1916.01	2219.5	1856.13	1689.98
ZFAND4	ENSG00000172671	protein_coding	zinc finger AN1-type containing 4 [Source:HGNC Symbol;Acc:HGNC:23504]	93550	1031.76	0.545691	0.155048	0.468446	0.162614	3.5195	0.000432358	0.00609804	1253.88	1110.48	1187.57	1330.64	988.099	748.437	822.902	812.11
DEK	ENSG00000124795	protein_coding	DEK proto-oncogene [Source:HGNC Symbol;Acc:HGNC:2768]	7913	31093.2	0.545773	0.116935	0.507402	0.119705	4.66732	3.05161e-06	0.000112178	37675	38731.2	38046.4	33127.7	30074.3	28384.5	21923.8	20782.8
ANKRD16	ENSG00000134461	protein_coding	ankyrin repeat domain 16 [Source:HGNC Symbol;Acc:HGNC:23471]	54522	903.358	0.545836	0.202666	0.403201	0.219194	2.69328	0.00707534	0.0497274	1340.72	1030.24	839.816	1081.37	722.265	554.315	798.354	859.785
ATF3	ENSG00000162772	protein_coding	activating transcription factor 3 [Source:HGNC Symbol;Acc:HGNC:785]	467	6816.78	0.54602	0.105494	0.512302	0.107585	5.17584	2.26883e-07	1.21828e-05	8128.69	9365.29	7705.8	7186.36	5095.98	5441.03	5571.19	6039.86
MTX3	ENSG00000177034	protein_coding	metaxin 3 [Source:HGNC Symbol;Acc:HGNC:24812]	345778	5570.22	0.546106	0.137042	0.486896	0.14202	3.98497	6.749e-05	0.00142716	6780.53	7007.83	6511.14	6122.73	5241.44	5441.03	3981.73	3475.3
GATAD1	ENSG00000157259	protein_coding	GATA zinc finger domain containing 1 [Source:HGNC Symbol;Acc:HGNC:29941]	57798	3774.28	0.546883	0.109831	0.512777	0.112298	4.97933	6.38062e-07	2.90705e-05	4376.99	4203.96	5024.7	4291.77	3460.85	3071.17	2958.54	2806.22
PRMT3	ENSG00000185238	protein_coding	protein arginine methyltransferase 3 [Source:HGNC Symbol;Acc:HGNC:30163]	10196	4010.74	0.547202	0.127719	0.496238	0.131657	4.2844	1.83232e-05	0.000483314	5127.16	4633.76	4780.25	4501.12	3295.34	4044.03	2914.47	2789.78
ZNF214	ENSG00000149050	protein_coding	zinc finger protein 214 [Source:HGNC Symbol;Acc:HGNC:13006]	7761	775.517	0.547955	0.189563	0.425828	0.203514	2.89063	0.0038447	0.0323612	977.627	1118.78	729.418	853.386	672.108	681.111	592.489	579.217
PPP1R11	ENSG00000204619	protein_coding	protein phosphatase 1 regulatory inhibitor subunit 11 [Source:HGNC Symbol;Acc:HGNC:9285]	6992	1553.72	0.547983	0.163088	0.461052	0.171889	3.36004	0.000779306	0.00962766	1981.72	1840.04	1747.45	1796.37	1439.51	1487.9	933.366	1203.37
YDJC	ENSG00000161179	protein_coding	YdjC chitooligosaccharide deacetylase homolog [Source:HGNC Symbol;Acc:HGNC:27158]	150223	6037.04	0.54827	0.121758	0.50218	0.125042	4.50293	6.70228e-06	0.000215779	7605.97	6979.24	6280.88	7843.7	4228.26	4312.21	5663.8	5382.28
ZNF587B	ENSG00000269343	protein_coding	zinc finger protein 587B [Source:HGNC Symbol;Acc:HGNC:37142]	100293516	1054.03	0.548331	0.196451	0.415631	0.211443	2.79118	0.00525158	0.0409318	1201.77	1482.18	1401.27	934.999	662.076	1062.62	839.081	848.277
RIPK2	ENSG00000104312	protein_coding	receptor interacting serine/threonine kinase 2 [Source:HGNC Symbol;Acc:HGNC:10020]	8767	2546.95	0.548419	0.14408	0.482249	0.14998	3.80634	0.000141038	0.00256101	3571.4	2944.99	3008.35	2561.04	2282.16	2364.25	1904.11	1739.3
TMEM177	ENSG00000144120	protein_coding	transmembrane protein 177 [Source:HGNC Symbol;Acc:HGNC:28143]	80775	1665.61	0.548791	0.180482	0.440973	0.191844	3.04069	0.00236036	0.0226656	2028.87	1947.03	2051.83	1917.01	812.548	1471.07	1532.55	1563.94
MRPL40	ENSG00000185608	protein_coding	mitochondrial ribosomal protein L40 [Source:HGNC Symbol;Acc:HGNC:14491]	64976	4688.26	0.549191	0.104221	0.515883	0.106272	5.26947	1.36817e-07	7.88138e-06	5861.63	5792.2	5027.07	5600.23	3857.1	3339.35	4101.68	3926.84
ZNF585A	ENSG00000196967	protein_coding	zinc finger protein 585A [Source:HGNC Symbol;Acc:HGNC:26305]	199704	1419.3	0.551085	0.175434	0.449414	0.186108	3.14126	0.0016822	0.0174307	2066.91	1871.4	1227	1592.34	1008.16	1274.7	1157.64	1156.24
LCORL	ENSG00000178177	protein_coding	ligand dependent nuclear receptor corepressor like [Source:HGNC Symbol;Acc:HGNC:30776]	254251	2455.86	0.552266	0.144791	0.487783	0.150585	3.81423	0.000136607	0.00250783	2869.19	3389.55	2601.46	2823.63	1880.9	2493.29	1856.13	1732.72
ARL4A	ENSG00000122644	protein_coding	ADP ribosylation factor like GTPase 4A [Source:HGNC Symbol;Acc:HGNC:695]	10124	1117.32	0.552546	0.161016	0.468378	0.169412	3.43162	0.000599994	0.00781031	1463.13	1085.58	1403.64	1351.93	1023.21	788.832	933.924	888.28
CKS2	ENSG00000123975	protein_coding	CDC28 protein kinase regulatory subunit 2 [Source:HGNC Symbol;Acc:HGNC:2000]	1164	5673.24	0.552821	0.102892	0.520464	0.104931	5.37283	7.75099e-08	4.93797e-06	7519.95	6711.76	6239.87	6486.44	5191.28	4454.71	4559.16	4222.75
SNX27	ENSG00000143376	protein_coding	sorting nexin 27 [Source:HGNC Symbol;Acc:HGNC:20073]	81609	4684.48	0.553088	0.108812	0.516488	0.111225	5.08299	3.71541e-07	1.84974e-05	6122.16	4814.54	5906.31	5419.27	4213.21	3763.5	3646.99	3589.83
CEP43	ENSG00000213066	protein_coding	centrosomal protein 43 [Source:HGNC Symbol;Acc:HGNC:17012]	11116	2378.21	0.553676	0.121882	0.50681	0.125267	4.54271	5.55347e-06	0.000181909	2658.28	3216.15	2819.1	2615.16	2011.31	1967.03	2023.5	1715.19
CISD2	ENSG00000145354	protein_coding	CDGSH iron sulfur domain 2 [Source:HGNC Symbol;Acc:HGNC:24212]	493856	4143.08	0.553821	0.130169	0.500357	0.1344	4.25462	2.09407e-05	0.000538195	5160.25	5336.58	4725.05	4470.96	3756.78	3946.41	2883.23	2865.4
CYCS	ENSG00000172115	protein_coding	cytochrome c, somatic [Source:HGNC Symbol;Acc:HGNC:19986]	54205	20351.7	0.554322	0.110486	0.51744	0.112973	5.01711	5.2454e-07	2.50364e-05	25763.2	25505.1	23107.9	22438.2	19441	17954.6	14603	14001
PRDX4	ENSG00000123131	protein_coding	peroxiredoxin 4 [Source:HGNC Symbol;Acc:HGNC:17169]	10549	9050.35	0.55547	0.0882348	0.537916	0.0894317	6.29536	3.06685e-10	3.39045e-08	10729.9	10343	11798.4	10240.6	6716.06	7523.64	7723.56	7327.62
DDX18	ENSG00000088205	protein_coding	DEAD-box helicase 18 [Source:HGNC Symbol;Acc:HGNC:2741]	8886	12069.4	0.555905	0.0888436	0.532601	0.0900846	6.25711	3.92171e-10	4.21163e-08	14266.6	14281.3	15294.1	13608.9	10046.5	10830.5	9025.14	9202.27
OGFRL1	ENSG00000119900	protein_coding	opioid growth factor receptor like 1 [Source:HGNC Symbol;Acc:HGNC:21378]	79627	3971.97	0.556685	0.168575	0.4634	0.178271	3.3023	0.00095897	0.0112995	4752.49	5273.86	4540.53	4321.04	4072.77	3938.55	2620.45	2256.04
CLIC4	ENSG00000169504	protein_coding	chloride intracellular channel 4 [Source:HGNC Symbol;Acc:HGNC:13518]	25932	14636.5	0.55691	0.138476	0.496087	0.143539	4.02171	5.77769e-05	0.00126629	18147.3	19905.6	16466.7	15165.8	13346.9	14712.9	10252	9094.87
CCDC88A	ENSG00000115355	protein_coding	coiled-coil domain containing 88A [Source:HGNC Symbol;Acc:HGNC:25523]	55704	10767.9	0.558522	0.135212	0.50332	0.139966	4.1307	3.61658e-05	0.000856305	12369.2	13458.6	12743.1	12709.4	9971.27	10838.3	7456.33	6597.16
NUBPL	ENSG00000151413	protein_coding	nucleotide binding protein like [Source:HGNC Symbol;Acc:HGNC:20278]	80224	1456.33	0.558822	0.137812	0.499431	0.142774	4.05495	5.01443e-05	0.0011227	1497.87	1859.41	1942.22	1638.47	1198.76	1138.93	1202.83	1172.13
DHFR2	ENSG00000178700	protein_coding	dihydrofolate reductase 2 [Source:HGNC Symbol;Acc:HGNC:27309]	200895	1661.82	0.559202	0.127919	0.508521	0.131875	4.37154	1.23374e-05	0.000353007	1757.58	2166.54	2017.14	1972.01	1414.44	1275.82	1410.37	1280.64
TTC3	ENSG00000182670	protein_coding	tetratricopeptide repeat domain 3 [Source:HGNC Symbol;Acc:HGNC:12393]	7267	16748.8	0.560494	0.113632	0.521391	0.116288	4.93254	8.11654e-07	3.58918e-05	19269.7	23193.7	19840.9	17514.8	15207.7	15050.6	11901.7	12011.2
DNAL1	ENSG00000119661	protein_coding	dynein axonemal light chain 1 [Source:HGNC Symbol;Acc:HGNC:23247]	83544	2243.27	0.560668	0.188671	0.443126	0.202373	2.97168	0.00296178	0.0268849	3018.07	2975.42	2620.38	2074.92	1870.87	2514.61	1538.13	1333.79
ERI3	ENSG00000117419	protein_coding	ERI1 exoribonuclease family member 3 [Source:HGNC Symbol;Acc:HGNC:17276]	79033	2927.99	0.560934	0.147777	0.492152	0.153924	3.7958	0.000147168	0.00262166	3344.77	3311.15	3792.18	3517.33	2357.39	1699.97	2724.78	2676.35
MAP3K5	ENSG00000197442	protein_coding	mitogen-activated protein kinase kinase kinase 5 [Source:HGNC Symbol;Acc:HGNC:6857]	4217	1114.28	0.561548	0.154883	0.486006	0.162089	3.62563	0.00028826	0.00448653	1188.54	1436.98	1387.08	1301.37	877.753	1041.3	896.545	784.711
HIGD1A	ENSG00000181061	protein_coding	HIG1 hypoxia inducible domain family member 1A [Source:HGNC Symbol;Acc:HGNC:29527]	25994	3890.92	0.561575	0.185094	0.445982	0.198158	3.034	0.00241331	0.0230376	4465.49	5314.44	5195.82	3551.04	4203.18	3693.93	2442.48	2260.98
RIDA	ENSG00000132541	protein_coding	reactive intermediate imine deaminase A homolog [Source:HGNC Symbol;Acc:HGNC:16897]	10247	1432.85	0.561898	0.158323	0.481666	0.166331	3.54906	0.000386603	0.00562262	1437.49	1841.88	1855.48	1681.05	1354.25	1234.3	1117.47	940.886
NEXN	ENSG00000162614	protein_coding	nexilin F-actin binding protein [Source:HGNC Symbol;Acc:HGNC:29557]	91624	1164.32	0.562147	0.183718	0.450569	0.196281	3.05983	0.00221462	0.0215374	1455.69	1626.98	1251.44	1219.76	892.8	1236.55	832.386	798.958
NEMP2	ENSG00000189362	protein_coding	nuclear envelope integral membrane protein 2 [Source:HGNC Symbol;Acc:HGNC:33700]	100131211	696.78	0.563565	0.188154	0.445854	0.201761	2.99523	0.00274235	0.0254356	993.342	886.355	682.893	761.128	566.778	591.344	570.173	522.227
TC2N	ENSG00000165929	protein_coding	tandem C2 domains, nuclear [Source:HGNC Symbol;Acc:HGNC:19859]	123036	2441.22	0.564008	0.194351	0.433907	0.209639	2.90201	0.00370776	0.031495	2101.65	4007.5	2953.94	2566.37	2522.91	2138.71	1668.68	1569.97
RNMT	ENSG00000101654	protein_coding	RNA guanine-7 methyltransferase [Source:HGNC Symbol;Acc:HGNC:10075]	8731	3434.84	0.564236	0.119353	0.520791	0.122573	4.72744	2.27365e-06	8.67621e-05	3688.02	4331.24	4467.19	3879.27	3230.13	2440.55	2730.36	2711.97
GANAB	ENSG00000089597	protein_coding	glucosidase II alpha subunit [Source:HGNC Symbol;Acc:HGNC:4138]	23193	30137.4	0.564555	0.0862451	0.542237	0.0873581	6.54593	5.91257e-11	7.79785e-09	38058	33839.2	36048.2	35928.3	22139.4	23663.8	23907.1	27515.3
USP25	ENSG00000155313	protein_coding	ubiquitin specific peptidase 25 [Source:HGNC Symbol;Acc:HGNC:12624]	29761	4122.93	0.5651	0.123719	0.51852	0.127313	4.5676	4.93341e-06	0.000166309	5075.06	4927.99	5217.9	4429.27	3877.16	3655.78	2981.97	2818.27
NUMB	ENSG00000133961	protein_coding	NUMB endocytic adaptor protein [Source:HGNC Symbol;Acc:HGNC:8060]	8650	4241.36	0.565433	0.104606	0.532596	0.106726	5.40535	6.46817e-08	4.24668e-06	5106.49	4880.02	5570.38	4664.35	3827	3305.69	3177.24	3399.68
ZNF146	ENSG00000167635	protein_coding	zinc finger protein 146 [Source:HGNC Symbol;Acc:HGNC:12931]	7705	14464.1	0.565859	0.119957	0.522045	0.123143	4.71718	2.39139e-06	9.07942e-05	16565.1	18846.8	16286.9	17322.3	13853.4	13175.6	10073.4	9589.15
SPTSSA	ENSG00000165389	protein_coding	serine palmitoyltransferase small subunit A [Source:HGNC Symbol;Acc:HGNC:20361]	171546	3543.65	0.565917	0.162378	0.483565	0.170786	3.48519	0.000491785	0.00670352	4699.56	3708.67	4867.78	3638.87	2848.94	3828.59	2422.4	2334.41
KLF6	ENSG00000067082	protein_coding	Kruppel like factor 6 [Source:HGNC Symbol;Acc:HGNC:2235]	1316	7645.74	0.565965	0.125752	0.517505	0.129475	4.50064	6.77492e-06	0.000217187	11066.5	7735.55	9286.86	8386.6	7338.01	5525.19	5920.43	5906.7
BCCIP	ENSG00000107949	protein_coding	BRCA2 and CDKN1A interacting protein [Source:HGNC Symbol;Acc:HGNC:978]	56647	7007.76	0.567912	0.0989185	0.539164	0.10066	5.74121	9.40036e-09	7.68122e-07	7956.66	9161.46	8767.99	7563.38	6249.6	5659.84	5392.66	5310.5
ASAH2B	ENSG00000204147	protein_coding	N-acylsphingosine amidohydrolase 2B [Source:HGNC Symbol;Acc:HGNC:23456]	653308	1821.25	0.569406	0.153934	0.494721	0.161141	3.69904	0.000216416	0.00355608	1975.1	2167.47	2192.2	2353.46	1645.16	1767.3	1270.34	1198.99
PNO1	ENSG00000115946	protein_coding	partner of NOB1 homolog [Source:HGNC Symbol;Acc:HGNC:32790]	56902	2720.56	0.571175	0.167189	0.482439	0.176429	3.41634	0.000634688	0.00814128	3079.28	3105.47	3899.43	2921.21	2151.75	2984.77	1809.27	1813.27
ASNSD1	ENSG00000138381	protein_coding	asparagine synthetase domain containing 1 [Source:HGNC Symbol;Acc:HGNC:24910]	54529	3494.43	0.573384	0.14961	0.503656	0.156076	3.83252	0.000126838	0.00235433	4167.73	5353.18	3701.5	3481.85	3134.83	3137.38	2591.44	2387.56
METTL2B	ENSG00000165055	protein_coding	methyltransferase like 2B [Source:HGNC Symbol;Acc:HGNC:18272]	55798	2423.11	0.574426	0.118017	0.532795	0.121057	4.8673	1.13133e-06	4.7646e-05	2645.05	3015.08	3143.99	2776.61	2111.62	2035.48	1901.88	1755.19
ATF7	ENSG00000170653	protein_coding	activating transcription factor 7 [Source:HGNC Symbol;Acc:HGNC:792]	11016	2439.39	0.574738	0.109576	0.537749	0.111961	5.24511	1.56192e-07	8.92909e-06	2800.55	3202.31	2848.28	2819.19	2006.29	2027.62	1829.35	1981.5
MNAT1	ENSG00000020426	protein_coding	MNAT1 component of CDK activating kinase [Source:HGNC Symbol;Acc:HGNC:7181]	4331	3597.55	0.574827	0.134317	0.519701	0.138956	4.27963	1.87201e-05	0.000489491	5063.48	4376.44	4129.69	3621.12	3460.85	2928.67	2578.61	2621.55
FAM104B	ENSG00000182518	protein_coding	family with sequence similarity 104 member B [Source:HGNC Symbol;Acc:HGNC:25085]	90736	984.299	0.57509	0.183662	0.464887	0.196635	3.13124	0.00174071	0.0179873	1344.03	1189.8	1238.04	922.579	983.083	738.338	789.986	668.539
COQ3	ENSG00000132423	protein_coding	coenzyme Q3, methyltransferase [Source:HGNC Symbol;Acc:HGNC:18175]	51805	1506.87	0.577374	0.196862	0.448439	0.213002	2.93289	0.00335819	0.0294748	2151.28	1335.53	2127.53	1581.69	1589.99	1239.91	1072.28	956.777
PARP16	ENSG00000138617	protein_coding	poly(ADP-ribose) polymerase family member 16 [Source:HGNC Symbol;Acc:HGNC:26040]	54956	1382.61	0.577506	0.134176	0.522734	0.1385	4.3041	1.67668e-05	0.000449356	1753.44	1496.01	1794.76	1588.79	1018.19	1122.09	1125.28	1162.27
HOXA11	ENSG00000005073	protein_coding	homeobox A11 [Source:HGNC Symbol;Acc:HGNC:5101]	3207	2124.66	0.578245	0.124421	0.531587	0.127914	4.64749	3.35995e-06	0.000121144	2619.41	2943.14	2273.42	2343.71	1700.33	1737	1680.95	1699.29
BLOC1S6	ENSG00000104164	protein_coding	biogenesis of lysosomal organelles complex 1 subunit 6 [Source:HGNC Symbol;Acc:HGNC:8549]	26258	2613.3	0.578249	0.14982	0.508858	0.156253	3.85963	0.000113561	0.00215579	3097.47	3653.33	2774.94	2986.85	2171.81	2625.7	1841.07	1755.19
FOXG1	ENSG00000176165	protein_coding	forkhead box G1 [Source:HGNC Symbol;Acc:HGNC:3811]	2290	1909.4	0.578816	0.164027	0.493983	0.172838	3.52878	0.000417481	0.00594397	2733.55	1979.31	1978.5	2439.51	1865.85	1266.84	1659.75	1351.87
C1orf109	ENSG00000116922	protein_coding	chromosome 1 open reading frame 109 [Source:HGNC Symbol;Acc:HGNC:26039]	54955	2977.2	0.579743	0.112873	0.54283	0.115329	5.13626	2.80253e-07	1.45296e-05	3909.68	3454.11	3288.29	3632.66	2176.83	2587.55	2526.17	2242.34
NSMCE1	ENSG00000169189	protein_coding	NSE1 homolog, SMC5-SMC6 complex component [Source:HGNC Symbol;Acc:HGNC:29897]	197370	2053.67	0.579819	0.13466	0.525036	0.138914	4.3058	1.66381e-05	0.000448304	2556.55	2345.47	2352.27	2615.16	1349.23	1550.73	1753.48	1906.43
EBNA1BP2	ENSG00000117395	protein_coding	EBNA1 binding protein 2 [Source:HGNC Symbol;Acc:HGNC:15531]	10969	4283.08	0.580428	0.118555	0.538335	0.121509	4.89586	9.78785e-07	4.21663e-05	4465.49	5224.97	5601.14	5249.83	3345.49	2914.08	3857.88	3605.72
PPCDC	ENSG00000138621	protein_coding	phosphopantothenoylcysteine decarboxylase [Source:HGNC Symbol;Acc:HGNC:28107]	60490	2038.19	0.5814	0.167577	0.493643	0.176406	3.46944	0.000521547	0.00700756	2529.26	2539.16	2170.12	2566.37	1083.4	1610.21	1828.8	1978.22
PEA15	ENSG00000162734	protein_coding	proliferation and apoptosis adaptor protein 15 [Source:HGNC Symbol;Acc:HGNC:8822]	8682	4919.14	0.581914	0.0945165	0.555772	0.0959085	6.15674	7.42561e-10	7.69959e-08	5552.29	5948.08	6027.75	6090.8	3576.22	3870.1	4020.23	4267.69
MYB	ENSG00000118513	protein_coding	MYB proto-oncogene, transcription factor [Source:HGNC Symbol;Acc:HGNC:7545]	4602	980.7	0.581966	0.195601	0.453344	0.211699	2.97528	0.00292723	0.0266804	1195.15	1258.05	1228.58	999.757	1038.26	853.914	586.91	684.978
ICMT	ENSG00000116237	protein_coding	isoprenylcysteine carboxyl methyltransferase [Source:HGNC Symbol;Acc:HGNC:5350]	23463	12677.4	0.581983	0.0743583	0.562579	0.0750658	7.82674	5.00672e-15	1.4203e-12	15258.3	14804.2	15944.7	14815.4	9660.3	10369.3	10313.9	10253.3
DIP2C	ENSG00000151240	protein_coding	disco interacting protein 2 homolog C [Source:HGNC Symbol;Acc:HGNC:29150]	22982	2387.05	0.582214	0.139088	0.523467	0.143928	4.18595	2.83974e-05	0.000702229	2824.53	3344.35	2368.83	2930.08	1630.11	2033.23	1851.11	2114.12
KPNA4	ENSG00000186432	protein_coding	karyopherin subunit alpha 4 [Source:HGNC Symbol;Acc:HGNC:6397]	3840	5620.69	0.582477	0.0966812	0.558493	0.0982772	6.02472	1.69407e-09	1.5919e-07	6602.7	7189.53	6634.94	6514.83	4754.91	4897.94	4296.94	4073.7
VGLL4	ENSG00000144560	protein_coding	vestigial like family member 4 [Source:HGNC Symbol;Acc:HGNC:28966]	9686	2164.13	0.582942	0.176401	0.480257	0.18709	3.30464	0.000950988	0.0112357	2386.17	2560.38	2566.76	2894.59	1123.52	2290.19	1679.28	1812.18
GOLGA4	ENSG00000144674	protein_coding	golgin A4 [Source:HGNC Symbol;Acc:HGNC:4427]	2803	10560.6	0.58338	0.118452	0.541929	0.121463	4.92501	8.43558e-07	3.71932e-05	12877	14083	12713.9	10961.8	9800.74	9219.13	7887.59	6941.84
PA2G4	ENSG00000170515	protein_coding	proliferation-associated 2G4 [Source:HGNC Symbol;Acc:HGNC:8550]	5036	26877.5	0.583871	0.0767737	0.561074	0.0775949	7.60509	2.84701e-14	7.01717e-12	32774.5	30909	33342.7	31907.9	23428.5	20652.1	20274.1	21731.3
PTPN12	ENSG00000127947	protein_coding	protein tyrosine phosphatase non-receptor type 12 [Source:HGNC Symbol;Acc:HGNC:9645]	5782	2756.24	0.583947	0.161756	0.503623	0.170235	3.61005	0.000306138	0.00469193	3329.06	3298.24	3431.81	3128.79	3029.5	2313.76	1766.87	1751.9
EMB	ENSG00000170571	protein_coding	embigin [Source:HGNC Symbol;Acc:HGNC:30465]	133418	3739.92	0.584511	0.163449	0.500178	0.172016	3.57611	0.000348746	0.00520178	5024.61	4350.61	4610.71	3950.24	3245.18	4019.34	2436.91	2281.8
GEMIN2	ENSG00000092208	protein_coding	gem nuclear organelle associated protein 2 [Source:HGNC Symbol;Acc:HGNC:10884]	8487	2603.25	0.585256	0.117105	0.545323	0.120043	4.99772	5.80132e-07	2.71722e-05	3154.54	3004.01	3505.15	2812.98	2317.27	2008.55	2016.25	2007.26
COX11	ENSG00000166260	protein_coding	cytochrome c oxidase copper chaperone COX11 [Source:HGNC Symbol;Acc:HGNC:2261]	1353	8694.54	0.58621	0.107555	0.556561	0.109613	5.45034	5.02736e-08	3.4202e-06	10315.5	10760.8	10629.8	10014.4	7654.01	7933.21	6387.95	5860.67
QKI	ENSG00000112531	protein_coding	QKI, KH domain containing RNA binding [Source:HGNC Symbol;Acc:HGNC:21100]	9444	11508.5	0.587368	0.134369	0.531787	0.138816	4.37132	1.235e-05	0.000353007	13312.1	16281.8	12460.8	13192	10884.1	10738.4	7737.51	7460.78
GLRX3	ENSG00000108010	protein_coding	glutaredoxin 3 [Source:HGNC Symbol;Acc:HGNC:15987]	10539	6652.68	0.587606	0.118876	0.547419	0.121894	4.943	7.69279e-07	3.45257e-05	8490.96	7594.43	8505.4	7337.17	6003.83	6060.43	4754.98	4474.28
TENT2	ENSG00000164329	protein_coding	terminal nucleotidyltransferase 2 [Source:HGNC Symbol;Acc:HGNC:26776]	167153	2893.27	0.588444	0.133849	0.534518	0.138387	4.39634	1.10089e-05	0.00032328	3371.24	4028.72	3382.13	3090.64	2758.65	2396.79	2090.45	2027.54
SLC25A24	ENSG00000085491	protein_coding	solute carrier family 25 member 24 [Source:HGNC Symbol;Acc:HGNC:20662]	29957	5584.87	0.589438	0.136165	0.534328	0.140822	4.32884	1.49898e-05	0.000412014	7277.61	6797.54	6756.38	5983.46	5126.08	5368.1	3699.99	3669.84
GABPB1	ENSG00000104064	protein_coding	GA binding protein transcription factor subunit beta 1 [Source:HGNC Symbol;Acc:HGNC:4074]	2553	1453.22	0.591439	0.155195	0.51735	0.162134	3.81093	0.000138443	0.00252306	1906.46	1775.48	1847.59	1464.59	1118.51	952.658	1282.05	1278.44
GPATCH11	ENSG00000152133	protein_coding	G-patch domain containing 11 [Source:HGNC Symbol;Acc:HGNC:26768]	253635	2815.63	0.593744	0.148798	0.526298	0.155115	3.99027	6.59973e-05	0.00140151	3211.61	3186.64	3703.08	3419.75	2698.46	2625.7	1854.46	1825.33
WWP1	ENSG00000123124	protein_coding	WW domain containing E3 ubiquitin protein ligase 1 [Source:HGNC Symbol;Acc:HGNC:17004]	11059	2783.68	0.59469	0.126278	0.546605	0.130021	4.70937	2.48488e-06	9.41063e-05	3557.34	3528.82	3241.77	3048.06	2487.8	2441.68	2090.45	1873.55
ZFP30	ENSG00000120784	protein_coding	ZFP30 zinc finger protein [Source:HGNC Symbol;Acc:HGNC:29555]	22835	2059.11	0.596207	0.171344	0.503485	0.181178	3.47959	0.000502177	0.006802	2878.29	2932.07	2206.39	1894.84	1650.18	1965.91	1622.93	1322.28
PKNOX1	ENSG00000160199	protein_coding	PBX/knotted 1 homeobox 1 [Source:HGNC Symbol;Acc:HGNC:9022]	5316	2112.65	0.596874	0.127325	0.551915	0.130949	4.68779	2.76175e-06	0.000103548	2311.73	2265.23	2715.01	2879.51	1700.33	1747.1	1719.45	1562.85
BRCC3	ENSG00000185515	protein_coding	BRCA1/BRCA2-containing complex subunit 3 [Source:HGNC Symbol;Acc:HGNC:24185]	79184	3903.09	0.597423	0.116836	0.557552	0.119643	5.11335	3.16488e-07	1.62959e-05	4188.41	4943.67	4699.03	4962.41	3139.85	3598.56	2981.42	2711.42
POLDIP3	ENSG00000100227	protein_coding	DNA polymerase delta interacting protein 3 [Source:HGNC Symbol;Acc:HGNC:23782]	84271	6664.3	0.598231	0.104794	0.566506	0.106706	5.70863	1.13889e-08	9.05987e-07	8316.45	8865.39	7499.2	7452.49	4749.9	4984.34	5510.38	5936.29
NDUFA6	ENSG00000184983	protein_coding	NADH:ubiquinone oxidoreductase subunit A6 [Source:HGNC Symbol;Acc:HGNC:7690]	4700	4396.64	0.598508	0.140209	0.539953	0.145106	4.26868	1.96636e-05	0.000510607	5653.2	4098.82	6202.02	5252.49	2894.08	3356.18	3988.42	3727.92
LDHB	ENSG00000111716	protein_coding	lactate dehydrogenase B [Source:HGNC Symbol;Acc:HGNC:6541]	3945	7342.24	0.599128	0.118452	0.558103	0.121364	5.05797	4.23746e-07	2.07525e-05	8883.83	9481.51	8740.39	8270.39	5803.2	7249.85	5308.42	5000.34
BZW1	ENSG00000082153	protein_coding	basic leucine zipper and W2 domains 1 [Source:HGNC Symbol;Acc:HGNC:18380]	9689	15178.1	0.599518	0.10473	0.567385	0.106747	5.72442	1.0379e-08	8.3448e-07	18230	19852.1	18345.8	16699.6	12845.3	13917.3	11178.6	10355.8
CAB39	ENSG00000135932	protein_coding	calcium binding protein 39 [Source:HGNC Symbol;Acc:HGNC:20292]	51719	4226.52	0.601174	0.123646	0.558539	0.126992	4.86204	1.16182e-06	4.87934e-05	5447.25	4662.36	5410.31	4847.98	3465.87	4019.34	3100.81	2858.28
UCHL3	ENSG00000118939	protein_coding	ubiquitin C-terminal hydrolase L3 [Source:HGNC Symbol;Acc:HGNC:12515]	7347	650.963	0.602083	0.185096	0.494467	0.197753	3.25282	0.00114265	0.012961	775.816	769.22	872.147	722.096	511.605	552.07	571.847	432.906
CCDC58	ENSG00000160124	protein_coding	coiled-coil domain containing 58 [Source:HGNC Symbol;Acc:HGNC:31136]	131076	2583.49	0.602318	0.11753	0.563136	0.120413	5.12478	2.97884e-07	1.53907e-05	3190.11	3280.71	2793.08	3177.58	2257.08	2138.71	2019.04	1811.63
DUS4L	ENSG00000105865	protein_coding	dihydrouridine synthase 4 like [Source:HGNC Symbol;Acc:HGNC:21517]	11062	547.378	0.602554	0.218558	0.442499	0.241332	2.75695	0.00583428	0.0437993	525.206	591.211	696.298	817.902	516.62	443.227	401.688	386.876
ZNF568	ENSG00000198453	protein_coding	zinc finger protein 568 [Source:HGNC Symbol;Acc:HGNC:25392]	374900	827.237	0.603554	0.186792	0.493699	0.199777	3.23115	0.00123292	0.0137209	1071.92	1218.39	877.667	824.999	647.029	618.274	744.238	615.384
CENPV	ENSG00000166582	protein_coding	centromere protein V [Source:HGNC Symbol;Acc:HGNC:29920]	201161	3113.28	0.60377	0.13332	0.55156	0.137425	4.52874	5.93353e-06	0.000191851	3561.47	3928.18	3860.79	3690.32	2211.94	2001.82	2920.05	2731.69
ZNF215	ENSG00000149054	protein_coding	zinc finger protein 215 [Source:HGNC Symbol;Acc:HGNC:13007]	7762	1707.47	0.604455	0.160961	0.525815	0.169133	3.75529	0.000173138	0.00296483	2154.58	2452.46	1795.55	1812.34	1715.38	1274.7	1250.81	1203.92
PLEKHM2	ENSG00000116786	protein_coding	pleckstrin homology and RUN domain containing M2 [Source:HGNC Symbol;Acc:HGNC:29131]	23207	2940.28	0.6068	0.14993	0.540189	0.155857	4.04723	5.1827e-05	0.0011544	3389.44	3548.19	3755.12	3537.74	1735.44	2033.23	2649.47	2873.62
CDK2AP1	ENSG00000111328	protein_coding	cyclin dependent kinase 2 associated protein 1 [Source:HGNC Symbol;Acc:HGNC:14002]	8099	3875.36	0.608621	0.118219	0.567484	0.120832	5.14824	2.62945e-07	1.3727e-05	4754.97	4718.62	4958.46	4326.37	2442.66	3403.31	3159.94	3238.58
DIS3	ENSG00000083520	protein_coding	DIS3 homolog, exosome endoribonuclease and 3'-5' exoribonuclease [Source:HGNC Symbol;Acc:HGNC:20604]	22894	7772.56	0.610065	0.0978675	0.582903	0.0994899	6.23358	4.55881e-10	4.86111e-08	9511.6	9106.12	10037.6	8875.39	6926.72	6415.01	5787.65	5520.38
YWHAZ	ENSG00000164924	protein_coding	tyrosine 3-monooxygenase/tryptophan 5-monooxygenase activation protein zeta [Source:HGNC Symbol;Acc:HGNC:12855]	7534	34127.2	0.610164	0.115083	0.572185	0.117698	5.30192	1.1459e-07	6.83674e-06	41154.6	44584.3	41434.1	37745	30992.2	31388.3	23116.6	22602.6
HUS1	ENSG00000136273	protein_coding	HUS1 checkpoint clamp component [Source:HGNC Symbol;Acc:HGNC:5309]	3364	737.074	0.610878	0.190374	0.497829	0.203868	3.20884	0.00133272	0.0144675	1113.27	781.21	867.415	809.918	511.605	552.07	658.322	602.781
RCC1	ENSG00000180198	protein_coding	regulator of chromosome condensation 1 [Source:HGNC Symbol;Acc:HGNC:1913]	1104	14714.9	0.61098	0.099113	0.587627	0.100751	6.16448	7.07161e-10	7.38345e-08	18081.1	17456.9	17314.4	18303.4	11240.3	9777.93	12247.6	13297.9
CCDC59	ENSG00000133773	protein_coding	coiled-coil domain containing 59 [Source:HGNC Symbol;Acc:HGNC:25005]	29080	3695.83	0.611392	0.115132	0.575649	0.117761	5.31036	1.09409e-07	6.57985e-06	4900.54	4583.04	4669.06	3701.85	3164.93	2814.21	2806.24	2926.77
LRP8	ENSG00000157193	protein_coding	LDL receptor related protein 8 [Source:HGNC Symbol;Acc:HGNC:6700]	7804	2013.06	0.611465	0.1691	0.525012	0.178214	3.61599	0.000299203	0.0046186	3073.49	2299.36	1988.75	2377.42	1434.5	2046.7	1431.57	1452.7
KATNAL1	ENSG00000102781	protein_coding	katanin catalytic subunit A1 like 1 [Source:HGNC Symbol;Acc:HGNC:28361]	84056	2336.24	0.615202	0.137145	0.560333	0.141886	4.48579	7.26456e-06	0.00023028	2775.73	3044.6	2624.33	2840.48	2121.65	2083.73	1678.72	1520.65
PIK3R3	ENSG00000117461	protein_coding	phosphoinositide-3-kinase regulatory subunit 3 [Source:HGNC Symbol;Acc:HGNC:8981]	8503	1166.12	0.615417	0.145431	0.553269	0.15089	4.23168	2.31955e-05	0.000589094	1612.01	1383.49	1374.46	1278.3	887.784	931.338	990.83	870.744
CNOT6	ENSG00000113300	protein_coding	CCR4-NOT transcription complex subunit 6 [Source:HGNC Symbol;Acc:HGNC:14099]	57472	6066.06	0.615733	0.130104	0.569414	0.133975	4.73264	2.21623e-06	8.52201e-05	6636.61	8885.69	6894.38	6917.57	5682.82	5125.73	4279.09	4106.58
SKP2	ENSG00000145604	protein_coding	S-phase kinase associated protein 2 [Source:HGNC Symbol;Acc:HGNC:10901]	6502	9477.14	0.615909	0.109344	0.587997	0.111486	5.63275	1.77354e-08	1.35356e-06	11332.9	11332.6	12019.2	11172.1	8060.28	8817.42	6603.3	6479.34
REST	ENSG00000084093	protein_coding	RE1 silencing transcription factor [Source:HGNC Symbol;Acc:HGNC:9966]	5978	3659.99	0.617198	0.144704	0.558831	0.150319	4.26523	1.99692e-05	0.000517651	4086.68	5191.77	4165.17	4263.38	3210.07	3526.74	2446.39	2389.75
INO80D	ENSG00000114933	protein_coding	INO80 complex subunit D [Source:HGNC Symbol;Acc:HGNC:25997]	54891	2007.87	0.617761	0.15662	0.544949	0.163666	3.94432	8.00267e-05	0.00162857	2703.78	2337.17	2600.67	2081.13	1559.89	1995.08	1502.42	1282.83
SACS	ENSG00000151835	protein_coding	sacsin molecular chaperone [Source:HGNC Symbol;Acc:HGNC:10519]	26278	8898.26	0.620194	0.122141	0.577622	0.125258	5.07768	3.82064e-07	1.89582e-05	11002	11537.4	11219.6	9360.63	7107.29	8665.93	6370.1	5923.14
LONRF1	ENSG00000154359	protein_coding	LON peptidase N-terminal domain and ring finger 1 [Source:HGNC Symbol;Acc:HGNC:26302]	91694	2487.22	0.620639	0.138523	0.564741	0.143318	4.48042	7.44971e-06	0.000234323	3434.1	3315.76	2781.25	2506.93	2221.97	2014.16	1899.09	1724.5
CACNB4	ENSG00000182389	protein_coding	calcium voltage-gated channel auxiliary subunit beta 4 [Source:HGNC Symbol;Acc:HGNC:1404]	785	1566.44	0.621013	0.203166	0.489874	0.221007	3.05667	0.00223808	0.0217234	1752.62	2079.84	1906.74	1823.87	1815.69	1333.05	946.756	872.936
NUDT11	ENSG00000196368	protein_coding	nudix hydrolase 11 [Source:HGNC Symbol;Acc:HGNC:18011]	55190	2102.87	0.621026	0.139992	0.563937	0.144776	4.43615	9.15827e-06	0.000276495	2060.29	2889.65	2775.73	2474.11	1564.91	1835.75	1685.41	1537.09
SLC16A2	ENSG00000147100	protein_coding	solute carrier family 16 member 2 [Source:HGNC Symbol;Acc:HGNC:10923]	6567	1759.97	0.621146	0.135135	0.568476	0.139599	4.5965	4.29647e-06	0.000148842	1851.04	2261.54	2323.1	2080.24	1544.85	1459.84	1267.55	1291.59
ZFP1	ENSG00000184517	protein_coding	ZFP1 zinc finger protein [Source:HGNC Symbol;Acc:HGNC:23328]	162239	1783.06	0.622899	0.164076	0.542735	0.172312	3.79641	0.000146808	0.00261834	1769.16	2457.08	2324.67	2093.55	1414.44	1759.44	1292.65	1153.5
COQ5	ENSG00000110871	protein_coding	coenzyme Q5, methyltransferase [Source:HGNC Symbol;Acc:HGNC:28722]	84274	2708.36	0.623561	0.142414	0.562082	0.147672	4.37851	1.19495e-05	0.000345501	3989.91	2704.26	3024.13	3408.22	2372.44	1848.09	2255.03	2064.8
CEP290	ENSG00000198707	protein_coding	centrosomal protein 290 [Source:HGNC Symbol;Acc:HGNC:29021]	80184	11214.9	0.624236	0.135181	0.57096	0.139404	4.61777	3.87893e-06	0.000136261	13747.2	15169.5	12176.1	13295.8	10207	10712.6	7566.79	6844.3
UFSP2	ENSG00000109775	protein_coding	UFM1 specific peptidase 2 [Source:HGNC Symbol;Acc:HGNC:25640]	55325	1486.31	0.624274	0.170067	0.537444	0.179498	3.67074	0.000241848	0.00388067	2001.57	1652.81	2063.66	1479.68	1389.36	906.652	1193.91	1202.82
NUP54	ENSG00000138750	protein_coding	nucleoporin 54 [Source:HGNC Symbol;Acc:HGNC:17359]	53371	6497.49	0.624413	0.119524	0.584331	0.122493	5.22418	1.74925e-07	9.77697e-06	7663.04	8761.17	7602.5	7464.02	6079.07	5525.19	4558.6	4326.32
PPP1R14C	ENSG00000198729	protein_coding	protein phosphatase 1 regulatory inhibitor subunit 14C [Source:HGNC Symbol;Acc:HGNC:14952]	81706	923.996	0.626882	0.184205	0.524338	0.195856	3.40319	0.00066605	0.00843992	935.445	1353.97	1061.4	1152.34	561.762	733.85	782.733	810.466
POU6F1	ENSG00000184271	protein_coding	POU class 6 homeobox 1 [Source:HGNC Symbol;Acc:HGNC:9224]	5463	832.172	0.627815	0.18808	0.520036	0.200688	3.33802	0.00084379	0.0102912	1158.76	803.346	992.008	1100	521.636	743.948	650.511	687.17
COMMD8	ENSG00000169019	protein_coding	COMM domain containing 8 [Source:HGNC Symbol;Acc:HGNC:26036]	54951	1006.12	0.628608	0.227693	0.457421	0.254143	2.76077	0.00576645	0.0434927	1113.27	1360.43	1381.56	1007.74	1168.67	848.303	563.479	605.521
BCL2	ENSG00000171791	protein_coding	BCL2 apoptosis regulator [Source:HGNC Symbol;Acc:HGNC:990]	596	836.458	0.629736	0.188685	0.520775	0.202023	3.33751	0.000845334	0.0102912	781.605	1184.27	1056.67	1036.13	702.202	747.315	576.31	607.165
ZNF280C	ENSG00000056277	protein_coding	zinc finger protein 280C [Source:HGNC Symbol;Acc:HGNC:25955]	55609	3535.79	0.629944	0.151661	0.563725	0.158031	4.15362	3.27251e-05	0.000788497	4046.15	4937.21	4235.35	3934.27	3435.78	3174.4	2379.44	2143.71
TMEM251	ENSG00000153485	protein_coding	transmembrane protein 251 [Source:HGNC Symbol;Acc:HGNC:20218]	26175	876.227	0.63002	0.203986	0.50014	0.222009	3.08854	0.00201145	0.0200356	1013.19	1237.76	1152.87	832.983	937.942	641.838	600.858	592.369
PMAIP1	ENSG00000141682	protein_coding	phorbol-12-myristate-13-acetate-induced protein 1 [Source:HGNC Symbol;Acc:HGNC:9108]	5366	11149.7	0.631253	0.111448	0.597522	0.113742	5.66411	1.47789e-08	1.14537e-06	14570.9	13741.7	13860.5	11991.8	10156.9	9451.4	7982.99	7441.05
FAM3C	ENSG00000196937	protein_coding	FAM3 metabolism regulating signaling molecule C [Source:HGNC Symbol;Acc:HGNC:18664]	10447	4416.22	0.633505	0.116822	0.595684	0.119512	5.42283	5.86644e-08	3.90274e-06	6075.02	5532.11	5138.25	4722.01	3671.51	3856.64	3243.63	3090.62
NTAQ1	ENSG00000156795	protein_coding	N-terminal glutamine amidase 1 [Source:HGNC Symbol;Acc:HGNC:25490]	55093	894.61	0.637408	0.214048	0.49205	0.235374	2.97787	0.00290256	0.0265321	1143.05	1163.97	1039.32	984.676	1043.27	522.896	579.1	680.594
TMEM38B	ENSG00000095209	protein_coding	transmembrane protein 38B [Source:HGNC Symbol;Acc:HGNC:25535]	55151	3140.15	0.638416	0.160945	0.562872	0.168576	3.96668	7.2882e-05	0.00150726	4050.29	3036.3	4676.95	3510.24	2904.11	2820.94	1997.28	2125.08
SGK3	ENSG00000104205	protein_coding	serum/glucocorticoid regulated kinase family member 3 [Source:HGNC Symbol;Acc:HGNC:10812]	23678	517.641	0.638709	0.21711	0.48936	0.23844	2.94187	0.00326235	0.0289548	650.097	693.589	545.683	634.273	371.164	521.774	376.582	347.969
PLA2G4A	ENSG00000116711	protein_coding	phospholipase A2 group IVA [Source:HGNC Symbol;Acc:HGNC:9035]	5321	2065.96	0.640431	0.165921	0.559875	0.174306	3.85986	0.000113453	0.00215579	3261.24	2579.74	2339.66	1878.87	1745.47	1752.71	1536.46	1433.52
ITGB3BP	ENSG00000142856	protein_coding	integrin subunit beta 3 binding protein [Source:HGNC Symbol;Acc:HGNC:6157]	23421	6793.54	0.640509	0.122691	0.598547	0.125754	5.22049	1.78448e-07	9.93689e-06	8338.78	9490.73	8131.63	7142.01	5346.77	6400.43	4826.95	4671
JPT1	ENSG00000189159	protein_coding	Jupiter microtubule associated homolog 1 [Source:HGNC Symbol;Acc:HGNC:14569]	51155	7941.22	0.640521	0.0913542	0.617715	0.0925817	7.0114	2.35945e-12	4.0775e-10	9562.88	10406.6	9629.1	9086.52	6490.36	6665.24	6043.17	5645.86
EIF2A	ENSG00000144895	protein_coding	eukaryotic translation initiation factor 2A [Source:HGNC Symbol;Acc:HGNC:3254]	83939	6565.77	0.641678	0.118853	0.602741	0.121649	5.39894	6.70365e-08	4.38215e-06	8798.64	7556.61	8390.27	7243.14	5557.43	5980.76	4582.03	4417.29
SF3B6	ENSG00000115128	protein_coding	splicing factor 3b subunit 6 [Source:HGNC Symbol;Acc:HGNC:30096]	51639	10368.2	0.643204	0.105166	0.61043	0.107134	6.1161	9.58903e-10	9.48494e-08	12840.7	12665.4	13892.1	11128.6	9429.57	8074.59	7664.98	7249.81
ZBTB37	ENSG00000185278	protein_coding	zinc finger and BTB domain containing 37 [Source:HGNC Symbol;Acc:HGNC:28365]	84614	3078.39	0.643604	0.12475	0.60001	0.127999	5.15914	2.48093e-07	1.3088e-05	3530.87	3731.73	4100.51	3643.3	2467.74	2855.73	2184.74	2112.47
THAP5	ENSG00000177683	protein_coding	THAP domain containing 5 [Source:HGNC Symbol;Acc:HGNC:23188]	168451	3502.29	0.643956	0.14731	0.582119	0.152878	4.37143	1.23433e-05	0.000353007	5122.2	4005.66	3965.67	3981.28	2858.97	3412.29	2474.29	2197.96
IL6R	ENSG00000160712	protein_coding	interleukin 6 receptor [Source:HGNC Symbol;Acc:HGNC:6019]	3570	904.639	0.64522	0.16414	0.567278	0.172014	3.93092	8.46199e-05	0.00170088	1225.76	1085.58	1186.78	918.144	682.139	756.292	670.595	711.829
IAH1	ENSG00000134330	protein_coding	isoamyl acetate hydrolyzing esterase 1 (putative) [Source:HGNC Symbol;Acc:HGNC:27696]	285148	2576.68	0.645249	0.121873	0.604131	0.124675	5.29445	1.19377e-07	7.09157e-06	3306.73	3019.69	3182.63	3087.98	1760.52	1832.38	2322.54	2100.96
TSC22D2	ENSG00000196428	protein_coding	TSC22 domain family member 2 [Source:HGNC Symbol;Acc:HGNC:29095]	9819	2425.13	0.645682	0.112903	0.610506	0.115306	5.71893	1.07198e-08	8.573e-07	2705.43	3089.79	3033.59	2992.17	2021.34	1995.08	1733.95	1829.71
TNFRSF12A	ENSG00000006327	protein_coding	TNF receptor superfamily member 12A [Source:HGNC Symbol;Acc:HGNC:18152]	51330	1004.34	0.646817	0.239733	0.45937	0.26936	2.69808	0.00697411	0.0492743	1096.73	1342.91	1010.14	1472.58	481.51	604.809	935.598	1090.49
MOSPD1	ENSG00000101928	protein_coding	motile sperm domain containing 1 [Source:HGNC Symbol;Acc:HGNC:25235]	56180	1706.31	0.646984	0.175284	0.554653	0.185686	3.69107	0.000223316	0.00364161	2341.51	2114.89	2069.18	1774.19	1805.66	1347.64	1172.15	1025.28
CHORDC1	ENSG00000110172	protein_coding	cysteine and histidine rich domain containing 1 [Source:HGNC Symbol;Acc:HGNC:14525]	26973	6726.45	0.648235	0.140137	0.592402	0.144889	4.62571	3.73316e-06	0.00013269	8791.2	7961.51	8301.95	7760.31	6460.26	6126.63	4275.19	4134.53
PCDH17	ENSG00000118946	protein_coding	protocadherin 17 [Source:HGNC Symbol;Acc:HGNC:14267]	27253	554.798	0.650309	0.21275	0.510567	0.232232	3.05668	0.00223804	0.0217234	753.484	717.569	707.338	535.806	396.243	491.477	476.446	360.024
DENND2A	ENSG00000146966	protein_coding	DENN domain containing 2A [Source:HGNC Symbol;Acc:HGNC:22212]	27147	524.431	0.651448	0.238337	0.467311	0.267718	2.7333	0.00627027	0.0462579	615.359	882.666	562.243	508.306	366.148	378.146	388.298	494.28
METTL1	ENSG00000037897	protein_coding	methyltransferase like 1 [Source:HGNC Symbol;Acc:HGNC:7030]	4234	935.262	0.652305	0.228091	0.488558	0.252846	2.85985	0.00423843	0.0347464	1042.14	1329.99	1380.77	832.096	571.793	547.582	836.292	941.434
ARG2	ENSG00000081181	protein_coding	arginase 2 [Source:HGNC Symbol;Acc:HGNC:664]	384	2882.48	0.6526	0.117263	0.615105	0.119775	5.56529	2.61714e-08	1.91013e-06	3814.56	3784.3	3430.23	3080	2041.4	2370.99	2154.05	2384.27
DNAJC16	ENSG00000116138	protein_coding	DnaJ heat shock protein family (Hsp40) member C16 [Source:HGNC Symbol;Acc:HGNC:29157]	23341	1674.16	0.652638	0.142522	0.59563	0.147605	4.57921	4.66729e-06	0.000158762	2151.28	2328.87	1752.97	1934.76	1494.69	1313.97	1211.2	1205.56
NEMP1	ENSG00000166881	protein_coding	nuclear envelope integral membrane protein 1 [Source:HGNC Symbol;Acc:HGNC:29001]	23306	9252.25	0.654377	0.102206	0.626896	0.103912	6.40254	1.52818e-10	1.83809e-08	12172.4	12061.3	10273.4	10720.6	8085.36	7516.91	6436.49	6751.69
GIN1	ENSG00000145723	protein_coding	gypsy retrotransposon integrase 1 [Source:HGNC Symbol;Acc:HGNC:25959]	54826	767.279	0.656323	0.228072	0.492631	0.253594	2.8777	0.00400585	0.0332567	959.431	940.772	1237.25	609.435	692.171	622.762	595.279	481.129
MRTO4	ENSG00000053372	protein_coding	MRT4 homolog, ribosome maturation factor [Source:HGNC Symbol;Acc:HGNC:18477]	51154	4787.63	0.659993	0.110271	0.626402	0.112319	5.98521	2.16104e-09	1.95731e-07	5345.52	6275.5	6214.64	5642.81	3380.6	3344.96	3946.58	4150.42
CHAC2	ENSG00000143942	protein_coding	ChaC glutathione specific gamma-glutamylcyclotransferase 2 [Source:HGNC Symbol;Acc:HGNC:32363]	494143	1318.54	0.66154	0.155926	0.593123	0.162552	4.24266	2.20889e-05	0.000565768	1844.42	1350.28	1675.69	1582.58	1098.45	1129.95	985.809	881.156
ANAPC13	ENSG00000129055	protein_coding	anaphase promoting complex subunit 13 [Source:HGNC Symbol;Acc:HGNC:24540]	25847	3529.36	0.66351	0.100743	0.636835	0.102339	6.58618	4.5128e-11	6.16817e-09	4275.26	4286.97	4602.03	4134.75	2793.76	2945.5	2685.17	2511.4
GULP1	ENSG00000144366	protein_coding	GULP PTB domain containing engulfment adaptor 1 [Source:HGNC Symbol;Acc:HGNC:18649]	51454	1079.07	0.663778	0.216744	0.519867	0.23759	3.0625	0.002195	0.021402	1842.77	1282.03	1074.81	1086.69	887.784	1072.72	705.185	680.594
MTDH	ENSG00000147649	protein_coding	metadherin [Source:HGNC Symbol;Acc:HGNC:29608]	92140	11984.7	0.667276	0.103925	0.638695	0.105662	6.42072	1.35631e-10	1.64452e-08	14040.8	15566.1	15097.8	14109.3	9705.44	10822.6	8504.62	8031.23
ASAH2	ENSG00000188611	protein_coding	N-acylsphingosine amidohydrolase 2 [Source:HGNC Symbol;Acc:HGNC:18860]	56624	1054.58	0.668318	0.153255	0.603504	0.159313	4.36082	1.29575e-05	0.000364141	1368.84	1306.94	1230.94	1270.32	802.517	956.024	776.596	724.433
CHSY1	ENSG00000131873	protein_coding	chondroitin sulfate synthase 1 [Source:HGNC Symbol;Acc:HGNC:17198]	22856	3769.63	0.669081	0.103529	0.640516	0.1052	6.46275	1.02817e-10	1.26709e-08	4745.05	5044.2	4214.06	4526.85	2688.43	3092.49	2839.71	3006.23
MRPL36	ENSG00000171421	protein_coding	mitochondrial ribosomal protein L36 [Source:HGNC Symbol;Acc:HGNC:14490]	64979	1976.53	0.670069	0.120122	0.63166	0.122745	5.57824	2.4296e-08	1.79064e-06	2336.54	2422.03	2383.82	2579.67	1434.5	1408.23	1702.71	1544.76
EGLN3	ENSG00000129521	protein_coding	egl-9 family hypoxia inducible factor 3 [Source:HGNC Symbol;Acc:HGNC:14661]	112399	762.666	0.676736	0.216916	0.534974	0.237669	3.11981	0.00180968	0.0185092	696.414	942.617	902.901	1202.9	697.187	479.134	513.826	666.347
PROSER1	ENSG00000120685	protein_coding	proline and serine rich 1 [Source:HGNC Symbol;Acc:HGNC:20291]	80209	7928.6	0.676858	0.0953355	0.653522	0.0965735	7.09974	1.24988e-12	2.23714e-10	9363.55	10249.8	9784.45	9654.26	5346.77	6881.8	6071.62	6076.58
FAM200B	ENSG00000237765	protein_coding	family with sequence similarity 200 member B [Source:HGNC Symbol;Acc:HGNC:27740]	285550	952.898	0.679268	0.178443	0.589224	0.188598	3.80664	0.000140866	0.00256096	1258.84	1098.49	1327.93	1000.64	782.454	807.908	769.344	577.574
ZNF121	ENSG00000197961	protein_coding	zinc finger protein 121 [Source:HGNC Symbol;Acc:HGNC:12904]	7675	7466.11	0.683468	0.107615	0.654331	0.109554	6.35103	2.13875e-10	2.45466e-08	9439.64	9785.87	8811.36	8729.91	6751.17	5833.77	5489.17	4888
PINX1	ENSG00000254093	protein_coding	PIN2 (TERF1) interacting telomerase inhibitor 1 [Source:HGNC Symbol;Acc:HGNC:30046]	54984	1215.08	0.685967	0.169185	0.607093	0.177036	4.05454	5.02339e-05	0.0011227	1445.76	1837.27	1316.89	1414.03	727.281	944.803	1014.82	1019.8
EEA1	ENSG00000102189	protein_coding	early endosome antigen 1 [Source:HGNC Symbol;Acc:HGNC:3185]	8411	3149.8	0.690396	0.174476	0.603129	0.183795	3.95698	7.59025e-05	0.00156315	3996.53	4751.82	3029.65	3754.19	3049.56	2792.89	1971.62	1852.18
CCDC167	ENSG00000198937	protein_coding	coiled-coil domain containing 167 [Source:HGNC Symbol;Acc:HGNC:21239]	154467	730.822	0.692454	0.212268	0.560631	0.230984	3.26218	0.00110561	0.0126698	624.457	1056.99	869.781	1051.21	652.045	568.902	499.878	523.323
RNF6	ENSG00000127870	protein_coding	ring finger protein 6 [Source:HGNC Symbol;Acc:HGNC:10069]	6049	2634.65	0.693016	0.117883	0.656945	0.120208	5.87883	4.13167e-09	3.56877e-07	3135.52	3007.7	3609.24	3289.35	1800.65	1970.4	2248.89	2015.48
RCN2	ENSG00000117906	protein_coding	reticulocalbin 2 [Source:HGNC Symbol;Acc:HGNC:9935]	5955	8485.4	0.693388	0.122312	0.654112	0.125108	5.66903	1.4361e-08	1.11874e-06	9674.54	12054.8	10615.6	9581.52	6966.85	7705.42	5756.97	5527.5
APRT	ENSG00000198931	protein_coding	adenine phosphoribosyltransferase [Source:HGNC Symbol;Acc:HGNC:626]	353	9412.21	0.695131	0.119187	0.660965	0.1216	5.83228	5.4674e-09	4.59231e-07	12730.7	9657.67	11811	12373.2	6369.98	6288.22	7895.4	8171.51
ZNF778	ENSG00000170100	protein_coding	zinc finger protein 778 [Source:HGNC Symbol;Acc:HGNC:26479]	197320	1861.56	0.695644	0.144756	0.640774	0.149495	4.80563	1.54262e-06	6.21805e-05	1956.91	2491.2	2517.08	2243.46	1444.53	1169.22	1587.78	1482.29
UNC13B	ENSG00000198722	protein_coding	unc-13 homolog B [Source:HGNC Symbol;Acc:HGNC:12566]	10497	5579.89	0.696113	0.111897	0.665405	0.113972	6.22101	4.93953e-10	5.22998e-08	7255.28	7351.86	6409.41	6585.8	4363.69	3503.18	4469.33	4700.59
NIN	ENSG00000100503	protein_coding	ninein [Source:HGNC Symbol;Acc:HGNC:14906]	51199	7514.91	0.699572	0.101552	0.673358	0.103105	6.88878	5.62722e-12	9.09734e-10	9878.83	9776.65	8616.59	8914.42	6119.19	6348.81	5362.53	5102.26
GATD1	ENSG00000177225	protein_coding	glutamine amidotransferase like class 1 domain containing 1 [Source:HGNC Symbol;Acc:HGNC:26616]	347862	4177.66	0.702434	0.15524	0.63801	0.161058	4.52481	6.04489e-06	0.000195032	5861.63	4914.15	4766.05	5181.53	2638.27	2419.24	3509.75	4130.69
CA8	ENSG00000178538	protein_coding	carbonic anhydrase 8 [Source:HGNC Symbol;Acc:HGNC:1382]	767	4547	0.70345	0.110734	0.67194	0.11273	6.35264	2.11656e-10	2.44789e-08	5260.33	5390.07	6733.51	5144.27	3576.22	3502.06	3440.57	3328.99
LARP4	ENSG00000161813	protein_coding	La ribonucleoprotein 4 [Source:HGNC Symbol;Acc:HGNC:24320]	113251	7228.95	0.706363	0.132758	0.660406	0.136355	5.3207	1.03371e-07	6.3178e-06	8558.78	9849.52	9157.54	8257.97	6515.43	6382.47	4790.13	4319.75
CSTF2	ENSG00000101811	protein_coding	cleavage stimulation factor subunit 2 [Source:HGNC Symbol;Acc:HGNC:2484]	1478	3525.39	0.708415	0.112849	0.682063	0.114811	6.27753	3.43997e-10	3.72086e-08	4635.87	3905.13	4117.86	4852.41	2482.79	2615.6	2941.81	2651.69
LMAN1	ENSG00000074695	protein_coding	lectin, mannose binding 1 [Source:HGNC Symbol;Acc:HGNC:6631]	3998	12924.1	0.71508	0.110571	0.684245	0.112519	6.46716	9.98614e-11	1.24691e-08	16229.3	17953.1	15724.7	14317.7	10798.9	10975.2	9166.29	8227.41
LGI2	ENSG00000153012	protein_coding	leucine rich repeat LGI family member 2 [Source:HGNC Symbol;Acc:HGNC:18710]	55203	497.787	0.715316	0.221464	0.5754	0.241586	3.22995	0.00123812	0.0137483	491.295	563.541	772.788	653.789	326.022	377.024	399.456	398.383
ZNF749	ENSG00000186230	protein_coding	zinc finger protein 749 [Source:HGNC Symbol;Acc:HGNC:32783]	388567	934.339	0.71962	0.207216	0.600147	0.222446	3.4728	0.000515067	0.00695156	1347.34	1097.57	986.488	1239.27	446.4	870.745	783.291	703.609
TCAIM	ENSG00000179152	protein_coding	T cell activation inhibitor, mitochondrial [Source:HGNC Symbol;Acc:HGNC:25241]	285343	1947.13	0.719686	0.145286	0.664816	0.150155	4.95359	7.28566e-07	3.28949e-05	2860.1	2382.37	2245.03	2178.71	1785.6	1410.47	1422.09	1292.69
CTBP2	ENSG00000175029	protein_coding	C-terminal binding protein 2 [Source:HGNC Symbol;Acc:HGNC:2495]	1488	4754.36	0.723103	0.101414	0.688869	0.103001	7.13022	1.00205e-12	1.8373e-10	5619.29	6107.64	6064.02	5913.38	3260.22	4096.77	3417.69	3555.86
C8orf33	ENSG00000182307	protein_coding	chromosome 8 open reading frame 33 [Source:HGNC Symbol;Acc:HGNC:26104]	65265	6170.28	0.729774	0.0915908	0.709111	0.0926382	7.96776	1.61571e-15	5.06088e-13	7549.73	7884.96	8141.88	7212.09	4774.98	4203.36	4811.33	4783.89
FAM220A	ENSG00000178397	protein_coding	family with sequence similarity 220 member A [Source:HGNC Symbol;Acc:HGNC:22422]	84792	1486.66	0.73312	0.198769	0.626461	0.211725	3.6883	0.000225753	0.00366731	1827.05	2616.64	1484.07	1515.16	837.627	1145.66	1205.06	1262
LITAF	ENSG00000189067	protein_coding	lipopolysaccharide induced TNF factor [Source:HGNC Symbol;Acc:HGNC:16841]	9516	2768.02	0.744225	0.146121	0.690436	0.150614	5.09322	3.5203e-07	1.7761e-05	3723.58	3222.61	3565.08	3355	1976.2	2710.98	1744.55	1846.15
TRIM71	ENSG00000206557	protein_coding	tripartite motif containing 71 [Source:HGNC Symbol;Acc:HGNC:32669]	131405	788.267	0.749359	0.267156	0.535293	0.307458	2.80495	0.00503244	0.0394487	1174.48	707.424	970.717	1120.4	270.849	710.286	715.227	636.756
PUSL1	ENSG00000169972	protein_coding	pseudouridine synthase like 1 [Source:HGNC Symbol;Acc:HGNC:26914]	126789	2115.96	0.749586	0.192312	0.648699	0.203862	3.89777	9.70819e-05	0.00190882	2574.75	2517.03	2606.98	2919.43	1589.99	917.873	1866.17	1935.47
ZIC5	ENSG00000139800	protein_coding	Zic family member 5 [Source:HGNC Symbol;Acc:HGNC:20322]	85416	2613.78	0.750138	0.144514	0.697896	0.148935	5.19076	2.09441e-07	1.14507e-05	3618.54	3758.48	2703.97	3015.24	2186.86	2165.64	1751.8	1709.71
ZDHHC21	ENSG00000175893	protein_coding	zinc finger DHHC-type palmitoyltransferase 21 [Source:HGNC Symbol;Acc:HGNC:20750]	340481	1345.25	0.75055	0.174349	0.671766	0.182955	4.30486	1.67092e-05	0.000449356	1655.02	1856.64	1571.6	1637.58	1344.22	1000.91	927.787	768.271
MCU	ENSG00000156026	protein_coding	mitochondrial calcium uniporter [Source:HGNC Symbol;Acc:HGNC:23526]	90550	2063.74	0.755892	0.137215	0.70918	0.140924	5.50881	3.61277e-08	2.56217e-06	2654.98	2102.9	2964.98	2630.24	1720.4	1472.19	1461.14	1503.12
HSP90AA1	ENSG00000080824	protein_coding	heat shock protein 90 alpha family class A member 1 [Source:HGNC Symbol;Acc:HGNC:5253]	3320	153115	0.762117	0.0969195	0.751339	0.0979653	7.8634	3.73851e-15	1.10213e-12	193966	198103	191731	186712	133860	119548	100751	100251
DCUN1D2	ENSG00000150401	protein_coding	defective in cullin neddylation 1 domain containing 2 [Source:HGNC Symbol;Acc:HGNC:20328]	55208	1494.13	0.762903	0.181028	0.679238	0.189561	4.21429	2.50564e-05	0.00062892	2046.23	1667.56	2013.19	1819.43	717.249	1383.54	1168.24	1137.61
GPD1L	ENSG00000152642	protein_coding	glycerol-3-phosphate dehydrogenase 1 like [Source:HGNC Symbol;Acc:HGNC:28956]	23171	3012.59	0.763979	0.117316	0.730802	0.119395	6.51212	7.40978e-11	9.50711e-09	4288.49	4034.25	3351.38	3504.91	2116.64	2192.57	2380.56	2231.93
H4C3	ENSG00000197061	protein_coding	H4 clustered histone 3 [Source:HGNC Symbol;Acc:HGNC:4787]	8364	1044.26	0.768433	0.241071	0.607996	0.266795	3.18758	0.00143471	0.015342	1824.57	836.549	1197.82	1408.71	727.281	622.762	1067.82	668.539
RPRD1A	ENSG00000141425	protein_coding	regulation of nuclear pre-mRNA domain containing 1A [Source:HGNC Symbol;Acc:HGNC:25560]	55197	13259.3	0.76847	0.125198	0.730914	0.12789	6.13802	8.35582e-10	8.43153e-08	17339.2	18085	16811.3	14559	12042.8	10631.8	8668.09	7937.53
KRIT1	ENSG00000001631	protein_coding	KRIT1 ankyrin repeat containing [Source:HGNC Symbol;Acc:HGNC:1573]	889	928.325	0.771811	0.223226	0.639582	0.241409	3.45753	0.000545146	0.00722138	1167.86	1408.39	1267.22	860.483	416.306	723.751	772.133	810.466
PAPSS2	ENSG00000198682	protein_coding	3'-phosphoadenosine 5'-phosphosulfate synthase 2 [Source:HGNC Symbol;Acc:HGNC:8604]	9060	1148.54	0.772285	0.171775	0.699243	0.178853	4.49591	6.92745e-06	0.000221605	1639.3	1519.07	1385.5	1264.11	692.171	1058.13	849.681	780.327
ZNF850	ENSG00000267041	protein_coding	zinc finger protein 850 [Source:HGNC Symbol;Acc:HGNC:27994]	342892	675.43	0.774403	0.250195	0.601242	0.279057	3.09519	0.00196685	0.0196692	1049.58	820.87	965.197	588.144	310.975	636.227	557.342	475.101
MTRR	ENSG00000124275	protein_coding	5-methyltetrahydrofolate-homocysteine methyltransferase reductase [Source:HGNC Symbol;Acc:HGNC:7473]	4552	3039.97	0.774531	0.112358	0.745555	0.114325	6.8934	5.44745e-12	8.90244e-10	3865.02	3792.6	4077.64	3580.32	2588.12	2257.65	2082.08	2076.31
PDE10A	ENSG00000112541	protein_coding	phosphodiesterase 10A [Source:HGNC Symbol;Acc:HGNC:8772]	10846	328.754	0.774951	0.285365	0.528665	0.33792	2.71565	0.0066145	0.0478581	493.776	547.861	302.807	318.467	220.692	236.762	280.066	229.605
JAK2	ENSG00000096968	protein_coding	Janus kinase 2 [Source:HGNC Symbol;Acc:HGNC:6192]	3717	645.292	0.775984	0.274801	0.553534	0.319101	2.82381	0.0047457	0.0376327	774.161	1080.04	773.577	636.048	371.164	770.879	353.15	403.315
LIMK1	ENSG00000106683	protein_coding	LIM domain kinase 1 [Source:HGNC Symbol;Acc:HGNC:6613]	3984	2120.43	0.777274	0.169288	0.706419	0.175871	4.59143	4.40227e-06	0.000151377	2820.4	2691.35	2507.62	2722.5	1118.51	1313.97	1775.79	2013.29
POLR3G	ENSG00000113356	protein_coding	RNA polymerase III subunit G [Source:HGNC Symbol;Acc:HGNC:30075]	10622	2499.22	0.777863	0.149228	0.72336	0.154008	5.21259	1.86219e-07	1.02934e-05	2653.32	3272.41	3544.57	3126.12	2367.42	1550.73	1697.69	1781.49
C2orf76	ENSG00000186132	protein_coding	chromosome 2 open reading frame 76 [Source:HGNC Symbol;Acc:HGNC:27017]	130355	400.067	0.778163	0.261221	0.585818	0.295332	2.97894	0.00289243	0.0265008	621.976	418.736	495.215	497.661	185.582	370.291	312.424	298.65
ZNF329	ENSG00000181894	protein_coding	zinc finger protein 329 [Source:HGNC Symbol;Acc:HGNC:14209]	79673	401.573	0.778279	0.240919	0.621016	0.265444	3.23046	0.00123592	0.0137441	644.307	468.541	455.787	468.386	245.771	264.814	323.582	341.393
PIP4P2	ENSG00000155099	protein_coding	phosphatidylinositol-4,5-bisphosphate 4-phosphatase 2 [Source:HGNC Symbol;Acc:HGNC:25452]	55529	352.086	0.781507	0.276086	0.555923	0.322917	2.83066	0.00464518	0.0371491	507.01	433.493	518.872	309.596	351.101	258.082	224.276	214.261
KANSL1L	ENSG00000144445	protein_coding	KAT8 regulatory NSL complex subunit 1 like [Source:HGNC Symbol;Acc:HGNC:26310]	151050	719.364	0.781914	0.18464	0.69628	0.194161	4.23481	2.28746e-05	0.000581929	932.964	1033.93	924.98	738.951	596.872	465.669	530.005	531.543
RB1CC1	ENSG00000023287	protein_coding	RB1 inducible coiled-coil 1 [Source:HGNC Symbol;Acc:HGNC:15574]	9821	9030.69	0.782722	0.154905	0.724864	0.159983	5.05293	4.35088e-07	2.11701e-05	12123.6	12542.7	10340.4	10646.9	8391.32	8015.12	5341.89	4843.62
MRPS34	ENSG00000074071	protein_coding	mitochondrial ribosomal protein S34 [Source:HGNC Symbol;Acc:HGNC:16618]	65993	7916.86	0.783235	0.116558	0.751228	0.118509	6.71972	1.82071e-11	2.68377e-09	9353.62	10093.9	9889.32	10751.6	5101	4899.06	6625.06	6621.27
GAREM1	ENSG00000141441	protein_coding	GRB2 associated regulator of MAPK1 subtype 1 [Source:HGNC Symbol;Acc:HGNC:26136]	64762	869.357	0.788541	0.180135	0.708397	0.188674	4.37751	1.20043e-05	0.000346419	945.37	1215.63	1089.79	1148.79	662.076	766.39	594.721	532.091
SPATS2L	ENSG00000196141	protein_coding	spermatogenesis associated serine rich 2 like [Source:HGNC Symbol;Acc:HGNC:24574]	26010	2097.82	0.795021	0.148447	0.742452	0.152892	5.35559	8.5279e-08	5.32021e-06	2144.66	3035.37	3040.69	2410.24	1725.41	1582.15	1386.38	1457.63
ASXL3	ENSG00000141431	protein_coding	ASXL transcriptional regulator 3 [Source:HGNC Symbol;Acc:HGNC:29357]	80816	524.337	0.798886	0.270543	0.59292	0.310001	2.9529	0.00314807	0.028207	611.224	992.422	454.999	605.886	391.227	280.524	416.193	442.222
SET	ENSG00000119335	protein_coding	SET nuclear proto-oncogene [Source:HGNC Symbol;Acc:HGNC:10760]	6418	53512.2	0.804217	0.0820149	0.783676	0.0827885	9.80575	1.06355e-22	8.41605e-20	71579.3	68486.4	67503.8	64587.7	43777.3	38733.6	35982.3	37447.5
LIN28B	ENSG00000187772	protein_coding	lin-28 homolog B [Source:HGNC Symbol;Acc:HGNC:32207]	389421	5644.58	0.810304	0.12248	0.777134	0.124798	6.61583	3.69465e-11	5.28302e-09	8123.73	7087.15	6756.38	6758.78	4719.8	4598.34	3524.25	3588.19
FIGN	ENSG00000182263	protein_coding	fidgetin, microtubule severing factor [Source:HGNC Symbol;Acc:HGNC:13285]	55137	2037.59	0.817867	0.122799	0.783409	0.124941	6.66018	2.73484e-11	3.95369e-09	2648.36	2891.49	2568.34	2304.67	1369.29	1474.43	1578.86	1465.31
RHOB	ENSG00000143878	protein_coding	ras homolog family member B [Source:HGNC Symbol;Acc:HGNC:668]	388	15359.9	0.822195	0.0970928	0.804197	0.0980539	8.46814	2.49345e-17	1.01322e-14	22179.4	18358.9	19445.1	18489.7	11802	9737.53	10952.1	11914.2
GAR1	ENSG00000109534	protein_coding	GAR1 ribonucleoprotein [Source:HGNC Symbol;Acc:HGNC:14264]	54433	4017.84	0.822669	0.120888	0.788876	0.123153	6.80521	1.00903e-11	1.54803e-09	5432.36	4845.9	5142.2	5072.41	3581.23	2504.51	2892.71	2671.41
KHDRBS3	ENSG00000131773	protein_coding	KH RNA binding domain containing, signal transduction associated 3 [Source:HGNC Symbol;Acc:HGNC:18117]	10656	1942.1	0.823915	0.149319	0.772084	0.153736	5.51783	3.43202e-08	2.44552e-06	2364.67	2272.61	2969.71	2294.03	1740.46	1241.04	1347.33	1306.94
OPRD1	ENSG00000116329	protein_coding	opioid receptor delta 1 [Source:HGNC Symbol;Acc:HGNC:8153]	4985	224.393	0.827985	0.292608	0.586979	0.343659	2.82967	0.00465964	0.0372236	277.904	258.251	302.807	316.693	120.378	146.994	186.896	185.218
MYBL1	ENSG00000185697	protein_coding	MYB proto-oncogene like 1 [Source:HGNC Symbol;Acc:HGNC:7547]	4603	1926.48	0.834705	0.141643	0.790271	0.144969	5.89301	3.7922e-09	3.2957e-07	2219.92	2835.23	2502.1	2325.08	1268.98	1655.09	1345.65	1259.81
MED21	ENSG00000152944	protein_coding	mediator complex subunit 21 [Source:HGNC Symbol;Acc:HGNC:11473]	9412	2099.01	0.839734	0.164525	0.778025	0.170097	5.104	3.32541e-07	1.69117e-05	2908.89	2993.87	2413.78	2457.25	1419.45	2020.89	1275.36	1302.55
ZNRD2	ENSG00000173465	protein_coding	zinc ribbon domain containing 2 [Source:HGNC Symbol;Acc:HGNC:11328]	10534	1165.33	0.841887	0.270931	0.648692	0.306563	3.10739	0.00188747	0.019033	1476.37	1269.12	1652.03	1589.68	832.611	337.75	1080.65	1084.46
SPRED1	ENSG00000166068	protein_coding	sprouty related EVH1 domain containing 1 [Source:HGNC Symbol;Acc:HGNC:20249]	161742	562.912	0.845302	0.259369	0.670607	0.290036	3.25907	0.00111776	0.0127994	619.495	645.628	711.281	901.289	546.715	493.721	304.055	281.115
RAPGEF1	ENSG00000107263	protein_coding	Rap guanine nucleotide exchange factor 1 [Source:HGNC Symbol;Acc:HGNC:4568]	2889	4513.98	0.850683	0.110937	0.823777	0.112359	7.66815	1.74489e-14	4.52318e-12	5798.77	5378.08	5803.01	6281.52	2793.76	3037.51	3335.12	3684.09
SAMD4A	ENSG00000020577	protein_coding	sterile alpha motif domain containing 4A [Source:HGNC Symbol;Acc:HGNC:23023]	23034	1432.73	0.854315	0.160212	0.796244	0.165198	5.33242	9.69131e-08	5.9473e-06	1789.83	2123.19	1538.48	1926.77	1008.16	1233.18	919.419	922.802
GTF2E2	ENSG00000197265	protein_coding	general transcription factor IIE subunit 2 [Source:HGNC Symbol;Acc:HGNC:4651]	2961	3051.72	0.856751	0.144836	0.810396	0.148351	5.91534	3.31199e-09	2.91204e-07	3446.51	4502.79	4080.01	3701.85	2046.42	2778.31	1945.95	1911.91
ANXA1	ENSG00000135046	protein_coding	annexin A1 [Source:HGNC Symbol;Acc:HGNC:533]	301	709.781	0.857314	0.193838	0.770037	0.203541	4.42283	9.7417e-06	0.000289459	1159.59	863.297	760.171	868.467	556.746	519.53	476.446	474.005
NDUFA12	ENSG00000184752	protein_coding	NADH:ubiquinone oxidoreductase subunit A12 [Source:HGNC Symbol;Acc:HGNC:23987]	55967	2924.14	0.858277	0.114013	0.830121	0.115599	7.52788	5.15706e-14	1.21151e-11	3716.14	3615.52	4279.51	3475.64	1991.25	1942.35	2241.64	2131.1
TMEM126A	ENSG00000171202	protein_coding	transmembrane protein 126A [Source:HGNC Symbol;Acc:HGNC:25382]	84233	541.095	0.862616	0.215682	0.752945	0.229251	3.99949	6.34789e-05	0.00135955	853.563	770.142	541.74	629.838	371.164	357.948	396.667	407.699
MRPS10	ENSG00000048544	protein_coding	mitochondrial ribosomal protein S10 [Source:HGNC Symbol;Acc:HGNC:14502]	55173	2678.37	0.866511	0.143062	0.821377	0.146656	6.0569	1.38771e-09	1.32893e-07	3619.37	3739.11	3284.35	3158.95	2397.52	1930	1780.82	1516.82
CREB5	ENSG00000146592	protein_coding	cAMP responsive element binding protein 5 [Source:HGNC Symbol;Acc:HGNC:16844]	9586	2830.79	0.871791	0.145126	0.825881	0.148647	6.00714	1.88819e-09	1.73103e-07	4199.99	4044.4	3477.55	2911.45	2121.65	2282.34	1692.67	1916.29
PLEKHA3	ENSG00000116095	protein_coding	pleckstrin homology domain containing A3 [Source:HGNC Symbol;Acc:HGNC:14338]	65977	1332.97	0.878957	0.162993	0.820339	0.167999	5.39259	6.94478e-08	4.50064e-06	1470.58	2045.72	1528.23	1863.79	912.863	1097.41	855.26	889.924
DBF4	ENSG00000006634	protein_coding	DBF4 zinc finger [Source:HGNC Symbol;Acc:HGNC:17364]	10926	4733.76	0.883844	0.146812	0.837235	0.150487	6.02024	1.74161e-09	1.6264e-07	6427.36	6203.56	6837.6	5052.9	4263.37	3540.21	2836.92	2708.13
ELK4	ENSG00000158711	protein_coding	ETS transcription factor ELK4 [Source:HGNC Symbol;Acc:HGNC:3326]	2005	4205.06	0.893223	0.139744	0.851519	0.142782	6.39185	1.63896e-10	1.95569e-08	5618.46	6075.36	5333.82	4818.7	3280.29	3551.43	2645.56	2316.87
PUS10	ENSG00000162927	protein_coding	pseudouridine synthase 10 [Source:HGNC Symbol;Acc:HGNC:26505]	150962	743.397	0.895106	0.212544	0.792934	0.224887	4.2114	2.53798e-05	0.000634917	1089.28	1253.44	766.48	753.144	566.778	529.628	516.057	472.361
DMD	ENSG00000198947	protein_coding	dystrophin [Source:HGNC Symbol;Acc:HGNC:2928]	1756	558.692	0.899096	0.247094	0.754749	0.268898	3.63869	0.000274031	0.00430518	779.951	818.103	800.388	502.983	446.4	494.844	306.845	320.022
CBX3	ENSG00000122565	protein_coding	chromobox 3 [Source:HGNC Symbol;Acc:HGNC:1553]	11335	16942.6	0.89986	0.0940799	0.883129	0.0949496	9.56485	1.12366e-21	8.04486e-19	23287.7	21760.4	22571.7	20585.1	13201.4	12548.4	11233.3	10353
KIAA1191	ENSG00000122203	protein_coding	KIAA1191 [Source:HGNC Symbol;Acc:HGNC:29209]	57179	8831.95	0.905244	0.0927374	0.887537	0.0935322	9.76136	1.64921e-22	1.23979e-19	12021	12599	11086.4	10353.3	6124.21	6600.16	5895.88	5975.75
MAT2B	ENSG00000038274	protein_coding	methionine adenosyltransferase 2B [Source:HGNC Symbol;Acc:HGNC:6905]	27430	3988.8	0.910912	0.130817	0.876376	0.133176	6.96325	3.32508e-12	5.68098e-10	4871.59	5384.54	5804.59	4729.99	3450.82	2759.23	2575.26	2334.41
JUN	ENSG00000177606	protein_coding	Jun proto-oncogene, AP-1 transcription factor subunit [Source:HGNC Symbol;Acc:HGNC:6204]	3725	20244.9	0.911499	0.089864	0.893846	0.0905767	10.1431	3.55646e-24	3.23204e-21	27252.8	26125.8	26460.1	25871.3	15598.9	12021	14107.6	14522.1
CARNMT1	ENSG00000156017	protein_coding	carnosine N-methyltransferase 1 [Source:HGNC Symbol;Acc:HGNC:23435]	138199	2997.84	0.917942	0.163743	0.861086	0.168541	5.60598	2.07083e-08	1.55674e-06	3751.71	4045.32	4241.66	3632.66	2191.87	2802.99	1762.96	1553.53
ARNTL2	ENSG00000029153	protein_coding	aryl hydrocarbon receptor nuclear translocator like 2 [Source:HGNC Symbol;Acc:HGNC:18984]	56938	3575.4	0.919177	0.122645	0.888196	0.124569	7.49458	6.65104e-14	1.51513e-11	4204.95	5543.18	4461.67	4484.27	2653.32	2699.76	2319.19	2236.86
EIF2S1	ENSG00000134001	protein_coding	eukaryotic translation initiation factor 2 subunit alpha [Source:HGNC Symbol;Acc:HGNC:3265]	1965	10534.9	0.921512	0.107776	0.902486	0.108975	8.55026	1.22812e-17	5.43081e-15	14699.1	14362.5	13299.8	12744.9	8777.53	7274.54	6729.39	6391.12
TEX15	ENSG00000133863	protein_coding	testis expressed 15, meiosis and synapsis associated [Source:HGNC Symbol;Acc:HGNC:11738]	56154	4135.84	0.930561	0.137666	0.891762	0.140352	6.75956	1.38409e-11	2.06038e-09	4920.39	6599.24	5073.59	5093.7	3049.56	3373.02	2585.31	2391.94
C2orf88	ENSG00000187699	protein_coding	chromosome 2 open reading frame 88 [Source:HGNC Symbol;Acc:HGNC:28191]	84281	336.28	0.930767	0.245266	0.795245	0.264039	3.79493	0.000147686	0.0026218	471.444	499.9	443.17	353.951	210.661	221.053	224.834	265.224
IQGAP2	ENSG00000145703	protein_coding	IQ motif containing GTPase activating protein 2 [Source:HGNC Symbol;Acc:HGNC:6111]	10788	2950.91	0.94375	0.15958	0.891269	0.163799	5.91396	3.33978e-09	2.91939e-07	3207.48	4053.62	4530.27	3728.46	2166.8	2570.72	1703.27	1646.69
GEM	ENSG00000164949	protein_coding	GTP binding protein overexpressed in skeletal muscle [Source:HGNC Symbol;Acc:HGNC:4234]	2669	428.771	0.949462	0.295887	0.738978	0.336683	3.20886	0.0013326	0.0144675	787.395	298.834	578.803	590.806	326.022	319.797	230.413	298.102
NUDT13	ENSG00000166321	protein_coding	nudix hydrolase 13 [Source:HGNC Symbol;Acc:HGNC:18827]	25961	506.541	0.958601	0.329	0.683441	0.395831	2.91368	0.00357194	0.030653	296.927	1046.84	774.365	553.548	411.29	249.105	381.603	338.653
CHPT1	ENSG00000111666	protein_coding	choline phosphotransferase 1 [Source:HGNC Symbol;Acc:HGNC:17852]	56994	3596.3	0.959134	0.092494	0.942574	0.0932108	10.3697	3.40606e-25	3.65786e-22	4726.02	4929.83	4725.05	4616.45	2447.68	2466.36	2530.63	2328.38
IL1RAP	ENSG00000196083	protein_coding	interleukin 1 receptor accessory protein [Source:HGNC Symbol;Acc:HGNC:5995]	3556	529.704	0.967683	0.258826	0.819255	0.281578	3.73874	0.000184943	0.00312078	475.58	976.743	733.36	606.773	466.463	332.14	336.414	310.158
GREB1L	ENSG00000141449	protein_coding	GREB1 like retinoic acid receptor coactivator [Source:HGNC Symbol;Acc:HGNC:31042]	80000	2060.07	0.967948	0.135238	0.931615	0.137666	7.15736	8.22437e-13	1.54567e-10	3265.37	2421.1	2573.07	2632.01	1539.83	1276.94	1415.39	1356.8
C12orf60	ENSG00000182993	protein_coding	chromosome 12 open reading frame 60 [Source:HGNC Symbol;Acc:HGNC:28726]	144608	243.118	0.969707	0.360175	0.617452	0.465611	2.69232	0.0070957	0.049829	379.637	334.804	244.453	340.645	70.2202	138.018	208.654	228.509
NIPSNAP2	ENSG00000146729	protein_coding	nipsnap homolog 2 [Source:HGNC Symbol;Acc:HGNC:4179]	2631	5602.3	0.97137	0.123895	0.941606	0.12574	7.84028	4.49536e-15	1.29976e-12	8117.94	7873.89	7332.03	6326.77	4328.58	4196.63	3417.69	3224.88
SNAI2	ENSG00000019549	protein_coding	snail family transcriptional repressor 2 [Source:HGNC Symbol;Acc:HGNC:11094]	6591	2759.72	0.985281	0.156907	0.936241	0.160676	6.27939	3.3991e-10	3.7033e-08	3545.76	4157.84	3676.26	3268.95	2101.59	2314.88	1493.5	1519.01
CNN3	ENSG00000117519	protein_coding	calponin 3 [Source:HGNC Symbol;Acc:HGNC:2157]	1266	6541.29	0.99288	0.0851889	0.980794	0.0857495	11.655	2.16267e-31	4.06446e-28	9192.34	8602.53	8301.17	8712.17	4629.52	4304.35	4146.31	4441.95
GTDC1	ENSG00000121964	protein_coding	glycosyltransferase like domain containing 1 [Source:HGNC Symbol;Acc:HGNC:20887]	79712	436.944	1.0051	0.243467	0.88304	0.258655	4.12827	3.65507e-05	0.000864057	512.799	724.948	447.902	656.451	230.724	293.989	319.677	309.062
LSM12	ENSG00000161654	protein_coding	LSM12 homolog [Source:HGNC Symbol;Acc:HGNC:26407]	124801	10883.1	1.0195	0.0872535	1.00568	0.0878192	11.6843	1.53306e-31	3.2928e-28	13616.5	14828.2	15153.7	14668.1	7854.63	7476.51	6646.26	6820.74
NUSAP1	ENSG00000137804	protein_coding	nucleolar and spindle associated protein 1 [Source:HGNC Symbol;Acc:HGNC:18538]	51203	167.049	1.03183	0.379486	0.651171	0.505075	2.71903	0.00654728	0.0475393	310.988	233.348	213.7	139.274	115.362	78.5466	136.128	109.049
	ENSG00000280987	protein_coding	matrin 3 [Source:NCBI gene (formerly Entrezgene);Acc:9782]	9782	238.302	1.05699	0.349934	0.77251	0.418376	3.02053	0.00252329	0.0238902	393.697	432.571	240.511	220.887	145.456	213.198	112.138	147.955
ZYG11B	ENSG00000162378	protein_coding	zyg-11 family member B, cell cycle regulator [Source:HGNC Symbol;Acc:HGNC:25820]	79699	3502.37	1.06023	0.139337	1.02485	0.141633	7.6091	2.76001e-14	6.91611e-12	3965.1	4887.4	5360.63	4702.49	2558.02	2576.33	2155.17	1813.82
FHL2	ENSG00000115641	protein_coding	four and a half LIM domains 2 [Source:HGNC Symbol;Acc:HGNC:3703]	2274	1097.33	1.06989	0.16999	1.0172	0.173836	6.2938	3.09781e-10	3.39967e-08	1506.97	1591.93	1522.71	1334.19	657.061	555.437	790.544	819.782
CRYBG1	ENSG00000112297	protein_coding	crystallin beta-gamma domain containing 1 [Source:HGNC Symbol;Acc:HGNC:356]	202	127.458	1.09045	0.386346	0.732738	0.492122	2.82248	0.0047654	0.0377094	200.157	165.096	193.197	141.048	50.1573	95.378	82.5692	92.0611
SYT16	ENSG00000139973	protein_coding	synaptotagmin 16 [Source:HGNC Symbol;Acc:HGNC:23142]	83851	392.143	1.11267	0.219948	1.02455	0.228769	5.05879	4.21918e-07	2.07305e-05	521.07	481.454	626.905	517.177	240.755	244.617	242.686	262.484
RFC3	ENSG00000133119	protein_coding	replication factor C subunit 3 [Source:HGNC Symbol;Acc:HGNC:9971]	5983	7664.17	1.12563	0.134561	1.09358	0.136368	8.36523	5.99962e-17	2.2001e-14	11920.1	11293	8771.94	10027.7	5632.67	5519.58	4096.1	4052.33
UBE2E2	ENSG00000182247	protein_coding	ubiquitin conjugating enzyme E2 E2 [Source:HGNC Symbol;Acc:HGNC:12478]	7325	1425.68	1.12729	0.155634	1.08521	0.15859	7.24322	4.38163e-13	8.78371e-11	1922.17	1585.48	2348.33	1954.27	1008.16	849.425	892.082	845.537
ARL6IP1	ENSG00000170540	protein_coding	ADP ribosylation factor like GTPase 6 interacting protein 1 [Source:HGNC Symbol;Acc:HGNC:697]	23204	8866.9	1.14658	0.13419	1.12034	0.135878	8.5444	1.29207e-17	5.55035e-15	12282.4	13364.5	12440.3	10739.2	6595.69	6455.41	4603.23	4454.55
PUDP	ENSG00000130021	protein_coding	pseudouridine 5'-phosphatase [Source:HGNC Symbol;Acc:HGNC:16818]	8226	946.566	1.19642	0.198548	1.13108	0.203338	6.02585	1.68228e-09	1.59076e-07	1480.5	1216.55	1289.29	1309.35	361.133	703.553	647.722	564.422
SPRED2	ENSG00000198369	protein_coding	sprouty related EVH1 domain containing 2 [Source:HGNC Symbol;Acc:HGNC:17722]	200734	721.669	1.23681	0.191711	1.17725	0.197039	6.45146	1.1078e-10	1.35413e-08	898.226	1066.21	1095.31	972.257	566.778	377.024	383.277	414.275
SLC4A4	ENSG00000080493	protein_coding	solute carrier family 4 member 4 [Source:HGNC Symbol;Acc:HGNC:11030]	8671	416.736	1.24485	0.299019	1.09008	0.320727	4.1631	3.13956e-05	0.000761343	547.537	600.434	472.347	721.209	290.912	123.43	271.697	306.322
TMEM64	ENSG00000180694	protein_coding	transmembrane protein 64 [Source:HGNC Symbol;Acc:HGNC:25441]	169200	1236.27	1.25135	0.148975	1.21358	0.150992	8.39974	4.4745e-17	1.68185e-14	1936.23	1784.7	1680.42	1560.4	732.297	835.96	682.869	677.306
GCSH	ENSG00000140905	protein_coding	glycine cleavage system protein H [Source:HGNC Symbol;Acc:HGNC:4208]	2653	2533.47	1.32055	0.19964	1.26055	0.204492	6.61464	3.72464e-11	5.28302e-09	3585.46	4182.75	4195.92	2487.42	1795.63	1804.33	1182.19	1034.04
STX11	ENSG00000135604	protein_coding	syntaxin 11 [Source:HGNC Symbol;Acc:HGNC:11429]	8676	167.694	1.5006	0.450253	1.17874	0.518427	3.33279	0.000859788	0.0104333	253.091	168.786	287.036	292.742	25.0787	62.8373	118.275	133.708
PPIL1	ENSG00000137168	protein_coding	peptidylprolyl isomerase like 1 [Source:HGNC Symbol;Acc:HGNC:9260]	51645	2731.74	1.5615	0.132567	1.53944	0.133364	11.7789	5.01616e-32	1.25697e-28	4312.48	4017.65	4647.77	3361.21	1228.85	1551.86	1402	1332.15
COL6A5	ENSG00000172752	protein_coding	collagen type VI alpha 5 chain [Source:HGNC Symbol;Acc:HGNC:26674]	256076	147.661	2.09344	0.504727	1.82174	0.545474	4.14767	3.35869e-05	0.000806676	197.676	412.28	154.558	196.048	45.1416	19.0756	80.3376	76.1696
ETV4	ENSG00000175832	protein_coding	ETS variant transcription factor 4 [Source:HGNC Symbol;Acc:HGNC:3493]	2118	58.3838	2.18433	0.736783	1.47787	1.02337	2.96469	0.0030299	0.0273672	109.177	107.912	72.5475	96.6934	10.0315	2.24419	29.0108	39.4547
MRO	ENSG00000134042	protein_coding	maestro [Source:HGNC Symbol;Acc:HGNC:24121]	83876	40.3665	2.28033	0.71796	1.70452	0.876265	3.17612	0.0014926	0.015826	66.9947	54.4172	76.4903	74.516	0	14.5872	17.2949	18.6314
BMP2	ENSG00000125845	protein_coding	bone morphogenetic protein 2 [Source:HGNC Symbol;Acc:HGNC:1069]	650	50.363	2.38135	0.83926	1.43911	1.4685	2.83744	0.00454774	0.0364863	46.3173	189.077	44.1593	62.9838	0	5.61047	28.4529	26.3032
H3C13	ENSG00000183598	protein_coding	H3 clustered histone 13 [Source:HGNC Symbol;Acc:HGNC:25311]	653604	24.9653	2.62979	0.92921	1.55931	1.741	2.83013	0.0046529	0.0371911	61.2051	17.5242	41.0051	54.9999	0	5.61047	11.158	8.21974
LRRC70	ENSG00000186105	protein_coding	leucine rich repeat containing 70 [Source:HGNC Symbol;Acc:HGNC:35155]	100130733	29.3452	3.00894	1.04283	1.83525	1.90265	2.88536	0.00390964	0.0326927	87.6721	102.378	11.0398	9.75805	0	11.2209	5.0211	7.67175
