# Supplementary material for: Deficiency of the Ribosomal Protein uL5 Leads to Significant Rearrangements of the Transcriptional and Translational Landscapes in Mammalian Cells
Source: Int J Mol Sci. 2021 Dec 15;22(24):13485. doi: 10.3390/ijms222413485 (PMC8706191; doi:10.3390/ijms222413485)
Supplement: Supplementary file 1 [file ijms-22-13485-s001.zip › Table S4.xlsx]

## Sheet: Лист1
hgnc_symbol	ensembl	gene_biotype	description	entrez	baseMean	log2FoldChange	lfcSE	LFC_Shrunken	lfcSE_Shrunken	stat	pvalue	padj	KD_rep1	KD_rep2	KD_rep3	KD_rep4	N_rep1	N_rep2	N_rep3	N_rep4
RUNDC3A	ENSG00000108309	protein_coding	RUN domain containing 3A [Source:HGNC Symbol;Acc:HGNC:16984]	10900	772.996	-3.38117	0.63719	-3.12049	0.666556	-5.30637	1.11831e-07	7.14598e-05	13.5881	109.137	260.533	158.23	1997.25	730.628	1839.86	1074.74
CHGA	ENSG00000100604	protein_coding	chromogranin A [Source:HGNC Symbol;Acc:HGNC:1929]	1113	991.634	-3.29741	0.693828	-2.96949	0.73843	-4.75249	2.00928e-06	0.000627034	187.516	328.225	3.46224	213.145	2180.62	1078.02	1758.53	2183.55
AP3B2	ENSG00000103723	protein_coding	adaptor related protein complex 3 subunit beta 2 [Source:HGNC Symbol;Acc:HGNC:567]	8120	768.849	-2.94583	0.589448	-2.68403	0.621725	-4.99762	5.80435e-07	0.000268581	132.257	219.903	327.182	26.9922	904.339	1144.72	1818.91	1576.49
SLC8A2	ENSG00000118160	protein_coding	solute carrier family 8 member A2 [Source:HGNC Symbol;Acc:HGNC:11069]	6543	304.544	-2.91623	0.692233	-2.53658	0.754862	-4.21279	2.52238e-05	0.00457403	28.9879	74.1154	131.565	50.2613	703.259	339.433	285.899	822.832
RPL11	ENSG00000142676	protein_coding	ribosomal protein L11 [Source:HGNC Symbol;Acc:HGNC:10301]	6135	103353	-2.52045	0.194476	-2.48875	0.195966	-12.9602	2.05696e-38	2.76023e-34	23098.9	44847.1	28232.8	26537.9	155999	164466	201383	182259
EOMES	ENSG00000163508	protein_coding	eomesodermin [Source:HGNC Symbol;Acc:HGNC:3372]	8320	426.63	-2.36389	0.607386	-1.99538	0.674957	-3.89191	9.94596e-05	0.0109397	178.457	209.315	77.9004	89.3533	789.733	292.649	1183.03	592.604
TP53INP2	ENSG00000078804	protein_coding	tumor protein p53 inducible nuclear protein 2 [Source:HGNC Symbol;Acc:HGNC:16104]	58476	1336.89	-2.14415	0.408575	-1.97607	0.426815	-5.24787	1.53868e-07	8.25902e-05	542.618	722.422	352.283	355.552	1711.78	1097.93	2844.2	3068.33
PRAC2	ENSG00000229637	protein_coding	PRAC2 small nuclear protein [Source:HGNC Symbol;Acc:HGNC:30143]	360205	401.499	-1.96788	0.530523	-1.62639	0.596592	-3.70933	0.000207808	0.018226	132.257	230.491	102.136	188.945	498.011	555.437	760.344	744.369
RPL22L1	ENSG00000163584	protein_coding	ribosomal protein L22 like 1 [Source:HGNC Symbol;Acc:HGNC:27610]	200916	5842.63	-1.95064	0.248593	-1.8848	0.253124	-7.8467	4.27122e-15	1.91052e-11	2622.5	2622.54	2858.94	1502.25	11184.4	6833.46	10728.6	8388.34
WIPI1	ENSG00000070540	protein_coding	WD repeat domain, phosphoinositide interacting 1 [Source:HGNC Symbol;Acc:HGNC:25471]	55062	560.212	-1.90645	0.425546	-1.6947	0.454882	-4.48	7.46433e-06	0.00172696	218.315	224.79	247.55	253.168	879.334	923.737	670.384	1064.42
BNIP3L	ENSG00000104765	protein_coding	BCL2 interacting protein 3 like [Source:HGNC Symbol;Acc:HGNC:1085]	665	2964.6	-1.89619	0.359997	-1.74947	0.375534	-5.26723	1.38495e-07	7.74359e-05	1530.93	869.838	2119.76	501.682	4575.87	4071.21	4856.59	5190.97
CABP1	ENSG00000157782	protein_coding	calcium binding protein 1 [Source:HGNC Symbol;Acc:HGNC:1384]	9478	1103.85	-1.8876	0.353344	-1.73953	0.367909	-5.34209	9.18787e-08	6.71641e-05	442.066	517.993	395.561	523.089	2178.54	1186.52	2128.22	1458.8
LRRN2	ENSG00000170382	protein_coding	leucine rich repeat neuronal 2 [Source:HGNC Symbol;Acc:HGNC:16914]	10446	733.048	-1.88566	0.481027	-1.60107	0.529617	-3.92007	8.8523e-05	0.00998227	269.044	406.413	444.898	128.445	807.445	1051.15	1154.69	1602.3
CDC42BPG	ENSG00000171219	protein_coding	CDC42 binding protein kinase gamma [Source:HGNC Symbol;Acc:HGNC:29829]	55561	684.711	-1.8817	0.49306	-1.57852	0.54761	-3.81637	0.000135428	0.013664	259.08	504.148	223.314	182.43	606.365	1105.9	979.697	1616.76
SH3BGRL3	ENSG00000142669	protein_coding	SH3 domain binding glutamate rich protein like 3 [Source:HGNC Symbol;Acc:HGNC:15568]	83442	1526.96	-1.86222	0.377521	-1.69675	0.396773	-4.93276	8.10751e-07	0.000339983	810.756	840.517	570.404	413.259	3528.8	1282.08	2457.25	2312.6
G6PD	ENSG00000160211	protein_coding	glucose-6-phosphate dehydrogenase [Source:HGNC Symbol;Acc:HGNC:4057]	2539	5301.85	-1.79963	0.186695	-1.75876	0.188674	-9.63943	5.44903e-22	3.65603e-18	2591.7	2441.74	2139.66	2291.54	8739.16	7549.16	9111.8	7550.03
SYP	ENSG00000102003	protein_coding	synaptophysin [Source:HGNC Symbol;Acc:HGNC:11506]	6855	5935.99	-1.78901	0.261615	-1.71058	0.267556	-6.83836	8.01047e-12	1.53561e-08	2347.12	3344.15	1635.04	3331.2	12222.1	6997.7	9124.12	8486.42
RPS6KA2	ENSG00000071242	protein_coding	ribosomal protein S6 kinase A2 [Source:HGNC Symbol;Acc:HGNC:10431]	6196	1621.86	-1.76327	0.384223	-1.5789	0.40786	-4.5892	4.44947e-06	0.00113381	900.438	1153.27	564.345	334.144	2593.2	3058.88	1899.01	2471.59
GDF15	ENSG00000130513	protein_coding	growth differentiation factor 15 [Source:HGNC Symbol;Acc:HGNC:30142]	9518	1064.85	-1.75681	0.440326	-1.50357	0.481425	-3.98979	6.61318e-05	0.00837192	588.818	744.412	232.836	378.821	1147.09	1259.19	2512.71	1654.96
GORASP1	ENSG00000114745	protein_coding	golgi reassembly stacking protein 1 [Source:HGNC Symbol;Acc:HGNC:16769]	64689	1436.08	-1.71986	0.421836	-1.48506	0.458256	-4.07709	4.56032e-05	0.00687583	413.078	1163.86	830.072	268.06	2232.72	2402.91	2175.05	2002.88
ACTA2	ENSG00000107796	protein_coding	actin alpha 2, smooth muscle [Source:HGNC Symbol;Acc:HGNC:130]	59	1641.87	-1.71067	0.483269	-1.3802	0.551427	-3.53979	0.000400444	0.0274161	1083.42	843.775	1027.42	119.138	2601.54	2612.94	1862.04	2984.7
GDAP1L1	ENSG00000124194	protein_coding	ganglioside induced differentiation associated protein 1 like 1 [Source:HGNC Symbol;Acc:HGNC:4213]	78997	721.289	-1.67174	0.424452	-1.42479	0.465002	-3.93859	8.19601e-05	0.0094002	189.327	343.7	379.115	466.313	975.185	995.406	1268.06	1153.2
ATP6V0E1	ENSG00000113732	protein_coding	ATPase H+ transporting V0 subunit e1 [Source:HGNC Symbol;Acc:HGNC:863]	8992	2280.52	-1.66782	0.434737	-1.40438	0.480147	-3.83639	0.000124854	0.0127894	390.431	1157.34	712.356	2107.25	3689.24	2039.59	5308.85	2839.13
LAMTOR3	ENSG00000109270	protein_coding	late endosomal/lysosomal adaptor, MAPK and MTOR activator 3 [Source:HGNC Symbol;Acc:HGNC:15606]	8649	826.614	-1.65555	0.493546	-1.28371	0.580626	-3.35439	0.000795388	0.0457134	577.947	390.124	497.697	127.515	1117.92	1120.83	894.667	1886.22
FUCA1	ENSG00000179163	protein_coding	alpha-L-fucosidase 1 [Source:HGNC Symbol;Acc:HGNC:4006]	2517	1414.32	-1.64804	0.312098	-1.52263	0.325071	-5.28054	1.28805e-07	7.74359e-05	596.065	916.262	724.473	499.82	2243.13	2161.03	1977.88	2195.94
CAMK2N2	ENSG00000163888	protein_coding	calcium/calmodulin dependent protein kinase II inhibitor 2 [Source:HGNC Symbol;Acc:HGNC:24197]	94032	580.286	-1.61776	0.467271	-1.28909	0.537428	-3.46215	0.000535874	0.0344062	329.738	286.688	167.053	357.413	1019.99	624.12	1126.34	730.947
TMEM198	ENSG00000188760	protein_coding	transmembrane protein 198 [Source:HGNC Symbol;Acc:HGNC:33704]	130612	1287.56	-1.58203	0.386152	-1.36779	0.418446	-4.09692	4.18677e-05	0.00653283	561.641	934.18	337.568	745.542	2654.67	1635.45	1952	1479.45
TMEM245	ENSG00000106771	protein_coding	transmembrane protein 245 [Source:HGNC Symbol;Acc:HGNC:1363]	23731	5046.83	-1.53574	0.213406	-1.47611	0.217667	-7.19633	6.18544e-13	2.07506e-09	1969.37	2473.5	2668.52	3242.78	7998.4	6590.58	8006.4	7425.1
SLC35A3	ENSG00000117620	protein_coding	solute carrier family 35 member A3 [Source:HGNC Symbol;Acc:HGNC:11023]	23443	1244.66	-1.49784	0.374805	-1.28632	0.407652	-3.99632	6.43347e-05	0.00822198	632.299	536.726	399.023	1035.94	1994.13	1995.79	2009.92	1353.49
ATF5	ENSG00000169136	protein_coding	activating transcription factor 5 [Source:HGNC Symbol;Acc:HGNC:790]	22809	2273.21	-1.49331	0.283256	-1.37919	0.294882	-5.27194	1.34989e-07	7.74359e-05	1009.14	1135.35	1262.85	1358.92	3449.61	3166.39	4530.02	2273.37
SLCO4A1	ENSG00000101187	protein_coding	solute carrier organic anion transporter family member 4A1 [Source:HGNC Symbol;Acc:HGNC:10953]	28231	843.378	-1.45076	0.412806	-1.17099	0.468164	-3.51438	0.000440782	0.0292815	487.36	460.981	298.618	560.32	1851.39	912.787	956.283	1219.28
RPS27L	ENSG00000185088	protein_coding	ribosomal protein S27 like [Source:HGNC Symbol;Acc:HGNC:18476]	51065	1685.27	-1.45005	0.324252	-1.28571	0.344381	-4.472	7.74927e-06	0.0017625	623.241	1180.15	635.321	1173.69	2276.47	2651.76	2248.99	2692.53
SLC35B2	ENSG00000157593	protein_coding	solute carrier family 35 member B2 [Source:HGNC Symbol;Acc:HGNC:16872]	347734	2055.35	-1.44755	0.303513	-1.31129	0.319372	-4.76933	1.8484e-06	0.000596499	976.531	1301.5	1352.87	779.98	3530.88	2020.67	3385.19	3095.17
ARPC1A	ENSG00000241685	protein_coding	actin related protein 2/3 complex subunit 1A [Source:HGNC Symbol;Acc:HGNC:703]	10552	1765.8	-1.41802	0.394321	-1.16075	0.44235	-3.5961	0.000323023	0.0238168	434.819	1657.42	1028.28	725.996	2145.2	3503.83	2695.09	1935.77
BTG2	ENSG00000159388	protein_coding	BTG anti-proliferation factor 2 [Source:HGNC Symbol;Acc:HGNC:1131]	7832	887.38	-1.39021	0.416079	-1.08621	0.482658	-3.34122	0.000834105	0.0472272	404.925	622.244	600.698	332.283	932.469	1598.62	1717.86	889.939
CAMKV	ENSG00000164076	protein_coding	CaM kinase like vesicle associated [Source:HGNC Symbol;Acc:HGNC:28788]	79012	1620.41	-1.3363	0.389756	-1.06436	0.444785	-3.42855	0.000606816	0.0375247	843.368	1338.15	342.762	1153.22	1945.16	2757.27	2192.3	2391.07
SCAMP5	ENSG00000198794	protein_coding	secretory carrier membrane protein 5 [Source:HGNC Symbol;Acc:HGNC:30386]	192683	1178.69	-1.33113	0.397215	-1.04479	0.45827	-3.35117	0.000804706	0.0459505	642.264	618.171	441.435	980.094	2202.5	1652.37	1997.6	895.101
PHLDA3	ENSG00000174307	protein_coding	pleckstrin homology like domain family A member 3 [Source:HGNC Symbol;Acc:HGNC:8934]	23612	3915.69	-1.30533	0.221629	-1.23077	0.228397	-5.88971	3.86885e-09	4.71965e-06	2119.74	2595.67	2015.89	2292.47	5766.72	4444.49	5275.58	6814.95
PPP2R5B	ENSG00000068971	protein_coding	protein phosphatase 2 regulatory subunit B'beta [Source:HGNC Symbol;Acc:HGNC:9310]	5526	2520.57	-1.30128	0.272958	-1.18009	0.286744	-4.76731	1.86698e-06	0.000596499	1182.16	1130.46	1767.47	1740.53	3038.08	3531.7	3239.78	4534.35
LIPA	ENSG00000107798	protein_coding	lipase A, lysosomal acid type [Source:HGNC Symbol;Acc:HGNC:6617]	3988	1574.61	-1.29254	0.386397	-1.01387	0.445205	-3.34511	0.000822505	0.0467678	488.266	875.539	1083.68	1204.41	3469.41	2308.35	1309.96	1857.31
TRIM38	ENSG00000112343	protein_coding	tripartite motif containing 38 [Source:HGNC Symbol;Acc:HGNC:10059]	10475	1458.74	-1.28849	0.301603	-1.13472	0.322069	-4.27213	1.93617e-05	0.00376543	923.085	978.16	852.576	635.712	1968.08	1737.98	2110.97	2463.33
TM7SF2	ENSG00000149809	protein_coding	transmembrane 7 superfamily member 2 [Source:HGNC Symbol;Acc:HGNC:11863]	7108	2698.57	-1.28685	0.326486	-1.10237	0.354454	-3.94153	8.09645e-05	0.0094002	1751.96	1497.78	1369.32	1656.76	5882.37	1759.88	3969.31	3701.2
KRT17	ENSG00000128422	protein_coding	keratin 17 [Source:HGNC Symbol;Acc:HGNC:6427]	3872	1609.29	-1.2778	0.333418	-1.08286	0.364491	-3.83243	0.000126886	0.0128991	1161.33	940.695	793.718	863.749	2873.46	1916.16	1383.9	2941.34
TEAD1	ENSG00000187079	protein_coding	TEA domain transcription factor 1 [Source:HGNC Symbol;Acc:HGNC:11714]	7003	1617.84	-1.27346	0.372858	-1.01454	0.424582	-3.41541	0.000636856	0.0386696	1450.3	592.109	926.149	819.072	2462.97	2265.54	1282.85	3143.69
BLCAP	ENSG00000166619	protein_coding	BLCAP apoptosis inducing factor [Source:HGNC Symbol;Acc:HGNC:1055]	10904	2471.86	-1.26722	0.313517	-1.09482	0.338307	-4.04193	5.3013e-05	0.00756789	1254.63	2093.15	1377.97	1077.82	2964.11	2984.23	5289.13	2733.83
H2BC12	ENSG00000197903	protein_coding	H2B clustered histone 12 [Source:HGNC Symbol;Acc:HGNC:13954]	85236	4027.69	-1.25988	0.296634	-1.10363	0.317118	-4.24726	2.16402e-05	0.00414843	2048.18	3598.26	1885.19	1959.26	6248.06	3312.71	7588.65	5581.22
DNASE1L1	ENSG00000013563	protein_coding	deoxyribonuclease 1 like 1 [Source:HGNC Symbol;Acc:HGNC:2957]	1774	2061.79	-1.25273	0.310464	-1.0804	0.334992	-4.03503	5.45954e-05	0.00763131	1274.56	1782.84	1073.29	744.611	2726.56	2524.35	3291.54	3076.59
IGFBP5	ENSG00000115461	protein_coding	insulin like growth factor binding protein 5 [Source:HGNC Symbol;Acc:HGNC:5474]	3488	1245.05	-1.25218	0.339544	-1.04495	0.374807	-3.68782	0.000226188	0.0186416	926.708	905.674	611.951	500.751	1769.09	1925.12	1456.61	1864.54
GNG4	ENSG00000168243	protein_coding	G protein subunit gamma 4 [Source:HGNC Symbol;Acc:HGNC:4407]	2786	2653.52	-1.21645	0.248436	-1.11034	0.259843	-4.89645	9.75846e-07	0.000374139	1312.61	1395.16	1845.37	1833.6	3809.06	3584.46	4321.76	3126.14
APLP1	ENSG00000105290	protein_coding	amyloid beta precursor like protein 1 [Source:HGNC Symbol;Acc:HGNC:597]	333	4349.65	-1.21544	0.292647	-1.05961	0.313773	-4.15326	3.27772e-05	0.00536386	2737.55	3179.63	1913.75	2643.37	9863.33	3745.71	5679.78	5034.04
TCTN3	ENSG00000119977	protein_coding	tectonic family member 3 [Source:HGNC Symbol;Acc:HGNC:24519]	26123	2013.07	-1.19889	0.354086	-0.952265	0.402839	-3.38587	0.000709534	0.0421293	1271.85	1806.46	1191.88	616.166	2045.18	2559.19	2597.74	4016.08
CARMIL2	ENSG00000159753	protein_coding	capping protein regulator and myosin 1 linker 2 [Source:HGNC Symbol;Acc:HGNC:27089]	146206	2357.44	-1.19437	0.324667	-0.985311	0.358412	-3.67876	0.000234371	0.0189459	789.016	1575.97	1510.4	1859.67	4478.98	2223.74	3024.12	3397.67
NEDD4L	ENSG00000049759	protein_coding	NEDD4 like E3 ubiquitin protein ligase [Source:HGNC Symbol;Acc:HGNC:7728]	23327	1450.19	-1.1925	0.322459	-0.991215	0.355112	-3.69814	0.000217182	0.0185628	637.735	884.498	861.232	1147.63	1537.79	2268.53	2432.61	1831.5
NADK	ENSG00000008130	protein_coding	NAD kinase [Source:HGNC Symbol;Acc:HGNC:29831]	65220	2652.99	-1.18802	0.308967	-1.00445	0.336743	-3.84513	0.000120487	0.012437	2088.04	2111.88	816.223	1457.58	3609.02	3682.01	4136.91	3322.3
ANKRD52	ENSG00000139645	protein_coding	ankyrin repeat domain 52 [Source:HGNC Symbol;Acc:HGNC:26614]	283373	3780	-1.18048	0.249248	-1.06382	0.261569	-4.73619	2.17774e-06	0.000646079	2329.91	2579.38	2487.62	1860.6	3699.66	6050.08	4583.01	6649.76
FOXN3	ENSG00000053254	protein_coding	forkhead box N3 [Source:HGNC Symbol;Acc:HGNC:1928]	1112	3731.04	-1.16885	0.311367	-0.969933	0.341326	-3.75392	0.000174087	0.0158773	2827.23	1580.86	2053.11	2728.07	8556.84	3599.39	3582.36	4920.47
PDZD11	ENSG00000120509	protein_coding	PDZ domain containing 11 [Source:HGNC Symbol;Acc:HGNC:28034]	51248	3670.89	-1.12959	0.293175	-0.960894	0.318478	-3.85297	0.000116696	0.0121905	2011.94	3358.81	1875.67	1964.84	6227.23	3090.74	6457.37	4380.52
HROB	ENSG00000125319	protein_coding	homologous recombination factor with OB-fold [Source:HGNC Symbol;Acc:HGNC:28460]	78995	2236.78	-1.124	0.255123	-1.00026	0.270107	-4.40569	1.05446e-05	0.00231964	1521.87	1742.12	1227.36	1136.46	3189.15	2954.36	2957.58	3165.37
ACOT7	ENSG00000097021	protein_coding	acyl-CoA thioesterase 7 [Source:HGNC Symbol;Acc:HGNC:24157]	11332	5994.78	-1.11614	0.248822	-0.998698	0.262389	-4.48569	7.26784e-06	0.001711	4592.78	3836.08	2278.15	4433.23	10460.3	8266.85	7429.68	6661.12
MANEAL	ENSG00000185090	protein_coding	mannosidase endo-alpha like [Source:HGNC Symbol;Acc:HGNC:26452]	149175	2555.34	-1.09847	0.299086	-0.919228	0.328394	-3.67276	0.000239942	0.0192802	1476.57	2083.38	1743.24	1204.41	5153.06	2643.8	2759.17	3379.08
NBEAL2	ENSG00000160796	protein_coding	neurobeachin like 2 [Source:HGNC Symbol;Acc:HGNC:31928]	23218	2487.13	-1.09712	0.2555	-0.96753	0.271241	-4.29401	1.75473e-05	0.00352454	1520.06	1771.44	1841.91	1204.41	3300.63	2871.75	3385.19	4001.63
GLRX5	ENSG00000182512	protein_coding	glutaredoxin 5 [Source:HGNC Symbol;Acc:HGNC:20134]	51218	4204.29	-1.09402	0.200471	-1.01955	0.207221	-5.45726	4.83546e-08	3.81688e-05	2517.42	2951.58	2736.9	2523.3	5360.39	5526.49	6758.06	5260.14
CFL1	ENSG00000172757	protein_coding	cofilin 1 [Source:HGNC Symbol;Acc:HGNC:1874]	1072	52051.8	-1.08028	0.165517	-1.03031	0.169184	-6.52674	6.72164e-11	1.12747e-07	34744.8	35927.2	26259.3	36772.6	84385.8	58266.1	70212.9	69845.7
WDTC1	ENSG00000142784	protein_coding	WD and tetratricopeptide repeats 1 [Source:HGNC Symbol;Acc:HGNC:29175]	23038	2447.44	-1.07993	0.276329	-0.926994	0.298564	-3.90813	9.30116e-05	0.0103151	1649.59	1476.61	2143.99	1017.32	3264.16	3291.81	3414.77	3321.27
RPL12	ENSG00000197958	protein_coding	ribosomal protein L12 [Source:HGNC Symbol;Acc:HGNC:10302]	6136	65421.8	-1.07931	0.156024	-1.03548	0.158947	-6.91757	4.59469e-12	1.0276e-08	35724.9	51511.8	44128.8	36757.7	83900.3	86079.7	98758.4	86513
RTN2	ENSG00000125744	protein_coding	reticulon 2 [Source:HGNC Symbol;Acc:HGNC:10468]	6253	3339.25	-1.07268	0.256865	-0.941421	0.273725	-4.17604	2.96626e-05	0.00497554	1945.82	2295.95	1914.62	2451.63	3942.42	3148.47	5048.83	5966.31
DCP1A	ENSG00000272886	protein_coding	decapping mRNA 1A [Source:HGNC Symbol;Acc:HGNC:18714]	55802	9863.86	-1.06937	0.188768	-1.00254	0.194566	-5.66503	1.47001e-08	1.51739e-05	7200.79	5562.73	5619.21	7084.97	15294.6	10766.3	12414.4	14967.9
CCDC25	ENSG00000147419	protein_coding	coiled-coil domain containing 25 [Source:HGNC Symbol;Acc:HGNC:25591]	55246	15505.6	-1.06027	0.220434	-0.965785	0.230387	-4.80991	1.51e-06	0.000533228	10093.2	7708	9383.53	13020.5	24423.4	13360.3	21415.3	24640.6
UBE2L3	ENSG00000185651	protein_coding	ubiquitin conjugating enzyme E2 L3 [Source:HGNC Symbol;Acc:HGNC:12488]	7332	8225.37	-1.03782	0.189637	-0.968962	0.195782	-5.47268	4.43283e-08	3.81688e-05	5039.37	5565.98	6044.2	4902.33	10064.4	9952.07	14177.9	10056.7
SLC1A4	ENSG00000115902	protein_coding	solute carrier family 1 member 4 [Source:HGNC Symbol;Acc:HGNC:10942]	6509	2977.65	-1.03417	0.247233	-0.909074	0.263119	-4.18298	2.87714e-05	0.00495697	1389.61	2274.77	1841.91	2309.23	4024.72	3862.18	3652.61	4466.21
BEX2	ENSG00000133134	protein_coding	brain expressed X-linked 2 [Source:HGNC Symbol;Acc:HGNC:30933]	84707	10714.8	-1.02662	0.273368	-0.865162	0.297434	-3.75545	0.000173031	0.0158773	6000.5	11783.5	6414.66	4022.76	11269.9	14800.7	18466.4	12959.9
FAM217B	ENSG00000196227	protein_coding	family with sequence similarity 217 member B [Source:HGNC Symbol;Acc:HGNC:16170]	63939	2796.45	-1.0115	0.29804	-0.811582	0.333757	-3.39383	0.000689237	0.0411061	2043.65	1207.84	1815.94	2350.18	3736.13	2430.78	5073.48	3713.58
METTL7A	ENSG00000185432	protein_coding	methyltransferase like 7A [Source:HGNC Symbol;Acc:HGNC:24550]	25840	2447.65	-1.00865	0.276509	-0.842035	0.30257	-3.6478	0.000264494	0.020836	2001.98	1426.93	1374.51	1697.71	2191.04	3433.16	3486.24	3969.62
GPRIN1	ENSG00000169258	protein_coding	G protein regulated inducer of neurite outgrowth 1 [Source:HGNC Symbol;Acc:HGNC:24835]	114787	8517.38	-1.0058	0.173926	-0.945757	0.178823	-5.78295	7.34018e-09	8.20816e-06	5452.45	6505.05	5559.49	5135.02	12630.5	10665.8	10023.7	12167
NUDT3	ENSG00000272325	protein_coding	nudix hydrolase 3 [Source:HGNC Symbol;Acc:HGNC:8050]	11165	5077.06	-0.993385	0.205757	-0.907577	0.214615	-4.82796	1.37938e-06	0.000514165	2985.76	3871.1	3210.36	3512.7	5555.22	6172.51	7390.24	7918.6
PEX19	ENSG00000162735	protein_coding	peroxisomal biogenesis factor 19 [Source:HGNC Symbol;Acc:HGNC:9713]	5824	2069.51	-0.981708	0.29581	-0.778422	0.333041	-3.31871	0.000904328	0.0495313	1260.98	1319.42	1579.65	1405.45	1726.37	2869.76	2645.8	3748.69
IGF2BP1	ENSG00000159217	protein_coding	insulin like growth factor 2 mRNA binding protein 1 [Source:HGNC Symbol;Acc:HGNC:28866]	10642	11825.2	-0.9801	0.203252	-0.898197	0.211913	-4.82209	1.42062e-06	0.000515225	8297.8	7597.24	8687.62	7242.27	12012.7	19511	12230.8	19022.2
POMK	ENSG00000185900	protein_coding	protein O-mannose kinase [Source:HGNC Symbol;Acc:HGNC:26267]	84197	5403.33	-0.964965	0.21033	-0.872416	0.220474	-4.58786	4.47814e-06	0.00113381	4320.11	3286.33	4004.08	3032.43	5676.08	7226.65	7997.78	7683.21
MSX1	ENSG00000163132	protein_coding	msh homeobox 1 [Source:HGNC Symbol;Acc:HGNC:7391]	4487	2932.48	-0.96361	0.253302	-0.820952	0.273609	-3.80419	0.000142269	0.0137865	1995.64	1873.25	2449.53	1633.49	4417.51	2902.6	3645.21	4542.61
GATA3	ENSG00000107485	protein_coding	GATA binding protein 3 [Source:HGNC Symbol;Acc:HGNC:4172]	2625	3745.05	-0.962516	0.270176	-0.795854	0.29661	-3.56256	0.000367257	0.0255349	3144.29	2180.3	1871.34	2964.48	4248.72	3537.67	6653.31	5360.28
MYH10	ENSG00000133026	protein_coding	myosin heavy chain 10 [Source:HGNC Symbol;Acc:HGNC:7568]	4628	9139.53	-0.952402	0.178491	-0.885613	0.184299	-5.33585	9.50979e-08	6.71641e-05	6281.32	5235.32	7273.3	6121.63	12856.6	12873.6	10169.1	12305.3
CDKN1A	ENSG00000124762	protein_coding	cyclin dependent kinase inhibitor 1A [Source:HGNC Symbol;Acc:HGNC:1784]	1026	3111.77	-0.946619	0.250824	-0.803815	0.271172	-3.77403	0.000160631	0.0149688	1578.03	2230.79	2330.09	2365.07	3836.15	3412.25	3830.06	5311.76
NPTX1	ENSG00000171246	protein_coding	neuronal pentraxin 1 [Source:HGNC Symbol;Acc:HGNC:7952]	4884	3162.76	-0.93287	0.229518	-0.804935	0.244313	-4.06448	4.81387e-05	0.00717747	2235.69	1946.55	2357.78	2157.51	4988.45	3454.06	4536.18	3625.83
EVL	ENSG00000196405	protein_coding	Enah/Vasp-like [Source:HGNC Symbol;Acc:HGNC:20234]	51466	4189.73	-0.931463	0.220422	-0.821642	0.233295	-4.22582	2.38069e-05	0.004437	3063.66	3125.06	2762	2578.22	6186.59	5738.52	6070.42	3993.37
MTCH1	ENSG00000137409	protein_coding	mitochondrial carrier 1 [Source:HGNC Symbol;Acc:HGNC:17586]	23787	10409.9	-0.929466	0.199125	-0.845728	0.208092	-4.66775	3.04517e-06	0.000801239	6672.66	8163.28	6729.73	7105.45	16127	10031.7	16491	11958.4
ATP6V1H	ENSG00000047249	protein_coding	ATPase H+ transporting V1 subunit H [Source:HGNC Symbol;Acc:HGNC:18303]	51606	1978.14	-0.923079	0.269496	-0.749429	0.298261	-3.4252	0.00061435	0.0378163	1508.28	1180.15	1294.88	1480.85	2449.42	2767.23	3130.1	2014.24
RPL26L1	ENSG00000037241	protein_coding	ribosomal protein L26 like 1 [Source:HGNC Symbol;Acc:HGNC:17050]	51121	3756.62	-0.919806	0.232688	-0.79638	0.24882	-3.95296	7.71897e-05	0.00924829	2115.21	3332.75	2871.06	2072.81	5303.09	4591.81	4758	5008.23
POM121	ENSG00000196313	protein_coding	POM121 transmembrane nucleoporin [Source:HGNC Symbol;Acc:HGNC:19702]	9883	6791.86	-0.908594	0.190076	-0.828428	0.198115	-4.78015	1.75163e-06	0.000596499	4384.43	5201.11	5569.88	3728.64	9002.75	8390.28	9087.15	8970.62
VAMP8	ENSG00000118640	protein_coding	vesicle associated membrane protein 8 [Source:HGNC Symbol;Acc:HGNC:12647]	8673	4208.06	-0.896465	0.269274	-0.715776	0.299913	-3.32919	0.000870997	0.0486996	2434.99	3977.8	2379.42	2971.93	5172.86	3453.06	6565.82	6708.61
AEN	ENSG00000181026	protein_coding	apoptosis enhancing nuclease [Source:HGNC Symbol;Acc:HGNC:25722]	64782	5754.58	-0.894519	0.217024	-0.786307	0.230157	-4.12176	3.75994e-05	0.00607888	4133.5	4888.36	3273.55	3806.82	6400.18	6573.66	7300.28	9660.28
UNC5B	ENSG00000107731	protein_coding	unc-5 netrin receptor B [Source:HGNC Symbol;Acc:HGNC:12568]	219699	6076.61	-0.892636	0.188216	-0.813265	0.196146	-4.74261	2.10982e-06	0.000643446	4276.63	3818.16	3923.58	5000.06	7461.84	7864.7	7211.56	9056.31
TALDO1	ENSG00000177156	protein_coding	transaldolase 1 [Source:HGNC Symbol;Acc:HGNC:11559]	6888	20880.7	-0.889161	0.180673	-0.816206	0.187631	-4.92138	8.5937e-07	0.000349451	12642.4	19908.5	11993.2	14024.8	27865.7	26974.5	25695.2	27941.2
ABCA3	ENSG00000167972	protein_coding	ATP binding cassette subfamily A member 3 [Source:HGNC Symbol;Acc:HGNC:33]	21	11841.8	-0.883618	0.194623	-0.797365	0.203707	-4.54016	5.62115e-06	0.00134697	8423.71	9625.23	6563.54	8685.89	18061.8	11391.4	16266.7	15716.4
MT-ND4	ENSG00000198886	protein_coding	mitochondrially encoded NADH:ubiquinone oxidoreductase core subunit 4 [Source:HGNC Symbol;Acc:HGNC:7459]	4538	31465	-0.882435	0.247469	-0.730465	0.269413	-3.56583	0.0003627	0.0255349	16794.9	25629.3	22194.7	23906.7	46706.8	61647.5	32328.8	22511.7
CXADR	ENSG00000154639	protein_coding	CXADR Ig-like cell adhesion molecule [Source:HGNC Symbol;Acc:HGNC:2559]	1525	3212.66	-0.878944	0.242207	-0.735934	0.262924	-3.6289	0.000284633	0.0217017	2434.99	1681.03	2158.71	2778.33	3850.73	3595.41	4532.49	4669.6
PIGM	ENSG00000143315	protein_coding	phosphatidylinositol glycan anchor biosynthesis class M [Source:HGNC Symbol;Acc:HGNC:18858]	93183	2641.62	-0.877497	0.237716	-0.741293	0.256974	-3.69137	0.000223047	0.0186416	2144.2	1593.89	1758.82	1951.81	3939.29	3354.52	3486.24	2904.17
TRIM8	ENSG00000171206	protein_coding	tripartite motif containing 8 [Source:HGNC Symbol;Acc:HGNC:15579]	81603	4211.43	-0.869231	0.215685	-0.760893	0.229389	-4.0301	5.57531e-05	0.00763419	2483	3713.1	2774.98	2947.73	6230.35	5443.88	5265.72	4832.72
ATP6V0D1	ENSG00000159720	protein_coding	ATPase H+ transporting V0 subunit d1 [Source:HGNC Symbol;Acc:HGNC:13724]	9114	6731.44	-0.864229	0.245391	-0.713946	0.268069	-3.52185	0.000428547	0.0286103	4465.95	5718.29	4744.13	4165.17	13048.3	5830.09	8050.77	7828.78
WIPI2	ENSG00000157954	protein_coding	WD repeat domain, phosphoinositide interacting 2 [Source:HGNC Symbol;Acc:HGNC:32225]	26100	7229.37	-0.862604	0.232681	-0.730869	0.250976	-3.70724	0.000209528	0.0182575	3985.84	6835.72	5049.67	4649.17	7303.47	7518.3	11103.2	11389.6
PSME1	ENSG00000092010	protein_coding	proteasome activator subunit 1 [Source:HGNC Symbol;Acc:HGNC:9568]	5720	12107	-0.855721	0.242277	-0.709195	0.26408	-3.532	0.000412431	0.0279516	7638.32	12010.8	6422.45	8400.14	15411.3	9886.37	21043.2	16043.7
FDXR	ENSG00000161513	protein_coding	ferredoxin reductase [Source:HGNC Symbol;Acc:HGNC:3642]	2232	9666.99	-0.850267	0.173429	-0.780704	0.179941	-4.90268	9.45393e-07	0.000373124	7685.43	7363.49	5505.82	7037.51	12237.7	12249.5	11624.5	13632
HMGN5	ENSG00000198157	protein_coding	high mobility group nucleosome binding domain 5 [Source:HGNC Symbol;Acc:HGNC:8013]	79366	114559	-0.846727	0.222736	-0.724695	0.238787	-3.80148	0.000143834	0.0137865	92358.3	54903.2	66111.4	114125	151267	99848.2	180298	157564
MKNK2	ENSG00000099875	protein_coding	MAPK interacting serine/threonine kinase 2 [Source:HGNC Symbol;Acc:HGNC:7111]	2872	5115.32	-0.839534	0.227498	-0.713115	0.245217	-3.6903	0.000223993	0.0186416	3351.73	4376.07	3559.18	3383.33	8407.85	5087.52	5380.32	7376.58
ENO2	ENSG00000111674	protein_coding	enolase 2 [Source:HGNC Symbol;Acc:HGNC:3353]	2026	6889.65	-0.824762	0.204915	-0.727308	0.217482	-4.02489	5.70021e-05	0.00771173	5042.09	5966.7	3611.98	5268.12	9951.89	8917.84	8750.73	7607.84
CELF1	ENSG00000149187	protein_coding	CUGBP Elav-like family member 1 [Source:HGNC Symbol;Acc:HGNC:2549]	10658	15630.9	-0.82009	0.200497	-0.725443	0.21214	-4.09029	4.30833e-05	0.00664523	14003	8521.64	12521.2	10171.4	20606	20660.6	15022	23541
MT-ND5	ENSG00000198786	protein_coding	mitochondrially encoded NADH:ubiquinone oxidoreductase core subunit 5 [Source:HGNC Symbol;Acc:HGNC:7461]	4540	43764.6	-0.807328	0.217967	-0.685261	0.234003	-3.7039	0.000212313	0.018263	29720.8	34299.1	33579.4	29717.4	74173.5	64473.4	53755.2	30398.3
BAX	ENSG00000087088	protein_coding	BCL2 associated X, apoptosis regulator [Source:HGNC Symbol;Acc:HGNC:959]	581	12273	-0.79924	0.219633	-0.674243	0.236501	-3.63897	0.000273728	0.0213306	7359.31	10008	6864.75	11599.2	20748.7	12302.2	14617.8	14684
INTS5	ENSG00000185085	protein_coding	integrator complex subunit 5 [Source:HGNC Symbol;Acc:HGNC:29352]	80789	4504.67	-0.787022	0.225111	-0.654768	0.24406	-3.49616	0.000472011	0.0312016	2929.59	3667.49	2607.93	4017.18	6814.84	4858.58	5892.97	5248.78
PRR11	ENSG00000068489	protein_coding	proline rich 11 [Source:HGNC Symbol;Acc:HGNC:25619]	55771	11192.4	-0.755887	0.186676	-0.671514	0.196703	-4.04918	5.13968e-05	0.00748872	7679.99	8195.86	7425.64	10001.1	12772.2	11676.1	14392.3	17396.1
SEZ6L2	ENSG00000174938	protein_coding	seizure related 6 homolog like 2 [Source:HGNC Symbol;Acc:HGNC:30844]	26470	10537.3	-0.749119	0.20284	-0.639033	0.216762	-3.69315	0.000221494	0.0186416	7514.22	9453.38	5353.49	9124.28	13914.1	11433.2	13694.8	13810.6
RPLP1	ENSG00000137818	protein_coding	ribosomal protein lateral stalk subunit P1 [Source:HGNC Symbol;Acc:HGNC:10372]	6176	112254	-0.742405	0.176706	-0.666789	0.185536	-4.20136	2.65313e-05	0.00474699	79350.9	93119.9	71682.2	91817.1	185283	108251	142926	125605
HDAC5	ENSG00000108840	protein_coding	histone deacetylase 5 [Source:HGNC Symbol;Acc:HGNC:14068]	10014	6942.33	-0.740274	0.203496	-0.629461	0.217775	-3.63778	0.000274998	0.0213306	5105.5	5094.42	4191.04	6406.45	10706.2	8031.93	8385.96	7617.13
SERPINF1	ENSG00000132386	protein_coding	serpin family F member 1 [Source:HGNC Symbol;Acc:HGNC:8824]	5176	17387.8	-0.736346	0.182409	-0.646495	0.192139	-4.03679	5.41881e-05	0.00763131	12587.1	17189.9	11232.4	11167.3	22405.3	18395.1	23613.8	22511.7
FLOT2	ENSG00000132589	protein_coding	flotillin 2 [Source:HGNC Symbol;Acc:HGNC:3758]	2319	11807.9	-0.726562	0.196558	-0.625072	0.209398	-3.69642	0.000218661	0.0185709	9704.62	9015.2	8240.99	8622.6	20223.6	12990	14122.4	11543.4
MORF4L1	ENSG00000185787	protein_coding	mortality factor 4 like 1 [Source:HGNC Symbol;Acc:HGNC:16989]	10933	15294.3	-0.724713	0.190194	-0.635582	0.201586	-3.81038	0.000138754	0.0137865	10425.7	9225.33	12121.3	14355.2	16825.1	23950.5	17715.9	17735.8
FOXM1	ENSG00000111206	protein_coding	forkhead box M1 [Source:HGNC Symbol;Acc:HGNC:3818]	2305	8260.69	-0.708167	0.164944	-0.633599	0.172121	-4.29338	1.75977e-05	0.00352454	6075.69	6519.71	6237.22	6259.39	11364.7	10682.7	10032.3	8913.84
POLE3	ENSG00000148229	protein_coding	DNA polymerase epsilon 3, accessory subunit [Source:HGNC Symbol;Acc:HGNC:13546]	54107	9077.46	-0.692625	0.184662	-0.59672	0.195695	-3.75076	0.000176296	0.0158773	7821.31	7579.32	7025.75	5330.48	11607.4	10300.5	12570.9	10384
NARF	ENSG00000141562	protein_coding	nuclear prelamin A recognition factor [Source:HGNC Symbol;Acc:HGNC:29916]	26502	10406	-0.687656	0.178106	-0.598379	0.188025	-3.86094	0.000112951	0.0120292	7440.84	8511.05	7514.79	8420.62	14906	9992.88	13804.5	12657.4
RHBDD2	ENSG00000005486	protein_coding	rhomboid domain containing 2 [Source:HGNC Symbol;Acc:HGNC:23082]	57414	4474.76	-0.68392	0.203925	-0.561347	0.220004	-3.35378	0.000797148	0.0457134	3420.58	3808.39	2868.46	3636.49	6168.88	4830.7	5926.24	5138.31
UBQLN4	ENSG00000160803	protein_coding	ubiquilin 4 [Source:HGNC Symbol;Acc:HGNC:1237]	56893	9809.81	-0.66672	0.181189	-0.571266	0.19199	-3.6797	0.000233511	0.0189459	6485.15	8127.45	7606.54	8111.61	11134.4	13500.7	9816.69	13696
FOXRED1	ENSG00000110074	protein_coding	FAD dependent oxidoreductase domain containing 1 [Source:HGNC Symbol;Acc:HGNC:26927]	55572	6646.54	-0.656704	0.191084	-0.550406	0.204196	-3.43673	0.000588776	0.0370276	5407.16	5473.14	3902.81	5854.5	8372.43	7646.71	8503.03	8012.55
SPR	ENSG00000116096	protein_coding	sepiapterin reductase [Source:HGNC Symbol;Acc:HGNC:11257]	6697	5547.6	-0.648467	0.18778	-0.542585	0.200412	-3.45333	0.000553718	0.0352149	4151.62	4906.28	4281.06	3946.44	7798.36	6073.97	6472.16	6750.94
MYO1C	ENSG00000197879	protein_coding	myosin IC [Source:HGNC Symbol;Acc:HGNC:7597]	4641	13018.7	-0.62814	0.170673	-0.536742	0.180055	-3.68037	0.000232895	0.0189459	10577	10127.7	8299.85	11910.1	16065.6	16374.4	13702.2	17092.6
DCAF11	ENSG00000100897	protein_coding	DDB1 and CUL4 associated factor 11 [Source:HGNC Symbol;Acc:HGNC:20258]	80344	9534.04	-0.602094	0.180848	-0.498451	0.192582	-3.32928	0.000870708	0.0486996	7361.13	7644.47	7100.19	8186.07	11771	9064.17	11206.7	13938.6
MAGED1	ENSG00000179222	protein_coding	MAGE family member D1 [Source:HGNC Symbol;Acc:HGNC:6813]	9500	18406.8	-0.552896	0.154137	-0.474064	0.161267	-3.58706	0.000334433	0.02439	13314.5	17707.9	14425.4	14240.7	22555.3	20409.8	21162.7	23437.8
RPLP0	ENSG00000089157	protein_coding	ribosomal protein lateral stalk subunit P0 [Source:HGNC Symbol;Acc:HGNC:10371]	6175	111888	-0.539214	0.154956	-0.458346	0.162244	-3.47979	0.000501816	0.0326887	87453	103052	94508.7	79860.5	160808	109999	129913	129510
H3-3A	ENSG00000163041	protein_coding	H3.3 histone A [Source:HGNC Symbol;Acc:HGNC:4764]	3020	24825	-0.486557	0.140199	-0.418566	0.145444	-3.47047	0.000519546	0.0335182	19659.3	20148	22403.3	20501.9	30142.2	27623.5	26392.7	31729.1
ANP32A	ENSG00000140350	protein_coding	acidic nuclear phosphoprotein 32 family member A [Source:HGNC Symbol;Acc:HGNC:13233]	8125	28522.1	0.478559	0.137773	0.415803	0.142868	3.47352	0.000513672	0.0332993	30330.4	33513.2	35645.5	33350.2	23646.2	26192.1	23452.3	22047.2
RPS25	ENSG00000118181	protein_coding	ribosomal protein S25 [Source:HGNC Symbol;Acc:HGNC:10413]	6230	48766	0.490924	0.143962	0.420958	0.149721	3.41008	0.000649432	0.0390795	49156.3	62964.7	53040.6	62773.5	38470.9	40404.5	44432.7	38884.8
RPL21	ENSG00000122026	protein_coding	ribosomal protein L21 [Source:HGNC Symbol;Acc:HGNC:10313]	6144	23583.1	0.494847	0.135693	0.433447	0.140532	3.64681	0.000265516	0.020836	28143.7	27275.3	27630.4	27304	18374.3	18284.6	20414.7	21237.7
PA2G4	ENSG00000170515	protein_coding	proliferation-associated 2G4 [Source:HGNC Symbol;Acc:HGNC:8550]	5036	66916.2	0.527529	0.132607	0.45818	0.137147	3.97815	6.9453e-05	0.00862953	75565.2	88389.5	79961.3	72147.2	58331.9	56099.1	51440.9	53394.3
LMNB2	ENSG00000176619	protein_coding	lamin B2 [Source:HGNC Symbol;Acc:HGNC:6638]	84823	21316.9	0.56275	0.164122	0.476309	0.172841	3.42886	0.000606129	0.0375247	20289.7	28694.9	26381.4	26323.9	15744.7	20028.6	16677	16394.7
RPS24	ENSG00000138326	protein_coding	ribosomal protein S24 [Source:HGNC Symbol;Acc:HGNC:10411]	6229	76073.2	0.570108	0.139047	0.511655	0.144184	4.10011	4.12952e-05	0.0065193	87694.9	80614.7	89150	106187	64565.4	63949.9	57236.5	59187.1
RPS4X	ENSG00000198034	protein_coding	ribosomal protein S4 X-linked [Source:HGNC Symbol;Acc:HGNC:10424]	6191	244880	0.573528	0.150755	0.502858	0.157297	3.80439	0.000142157	0.0137865	259515	372900	275083	264196	187057	209494	199615	191179
RPL39	ENSG00000198918	protein_coding	ribosomal protein L39 [Source:HGNC Symbol;Acc:HGNC:10350]	6170	82913.8	0.590482	0.150974	0.522077	0.157435	3.91115	9.18591e-05	0.0102721	86461.1	115788	100941	95404.2	62046.2	59300.3	78280.9	65089.4
LDHA	ENSG00000134333	protein_coding	lactate dehydrogenase A [Source:HGNC Symbol;Acc:HGNC:6535]	3939	20694.2	0.604418	0.181184	0.502394	0.192929	3.33593	0.000850144	0.0479331	23784.6	19336	28544.4	28203.1	14244.4	20018.6	14657.3	16765.3
HNRNPD	ENSG00000138668	protein_coding	heterogeneous nuclear ribonucleoprotein D [Source:HGNC Symbol;Acc:HGNC:5036]	3184	23491.1	0.605737	0.175125	0.514464	0.185419	3.45888	0.000542432	0.0346614	23239.3	31003	33798.4	25365.2	16334.4	22599.7	17791.1	17797.7
YWHAZ	ENSG00000164924	protein_coding	tyrosine 3-monooxygenase/tryptophan 5-monooxygenase activation protein zeta [Source:HGNC Symbol;Acc:HGNC:12855]	7534	18056.5	0.607331	0.182993	0.50702	0.194875	3.31888	0.00090379	0.0495313	23221.2	15073.1	25238	23675.8	12812.9	14951	14659.7	14820.3
RPL24	ENSG00000114391	protein_coding	ribosomal protein L24 [Source:HGNC Symbol;Acc:HGNC:10325]	6152	138252	0.629901	0.144334	0.56992	0.149606	4.3642	1.27589e-05	0.00274006	147911	182857	154360	186726	114657	121234	97932.7	100340
GPATCH4	ENSG00000160818	protein_coding	G-patch domain containing 4 [Source:HGNC Symbol;Acc:HGNC:25982]	54865	32246.6	0.641787	0.179177	0.553416	0.190047	3.58185	0.000341165	0.0246134	47420.6	28545.8	34756.5	46489.8	25338.2	23100.4	26450.6	25871.2
NAP1L4	ENSG00000205531	protein_coding	nucleosome assembly protein 1 like 4 [Source:HGNC Symbol;Acc:HGNC:7640]	4676	16422.8	0.645722	0.154262	0.578219	0.160621	4.18587	2.84071e-05	0.00495697	20298.8	19643	18479.7	21730.5	11006.3	14531.9	12611.6	13080.7
EBNA1BP2	ENSG00000117395	protein_coding	EBNA1 binding protein 2 [Source:HGNC Symbol;Acc:HGNC:15531]	10969	7036.05	0.649638	0.171318	0.562715	0.180488	3.79201	0.000149435	0.0142218	7688.15	8438.57	9239.85	9008.86	5385.4	4965.08	5941.03	5621.48
HMGB3	ENSG00000029993	protein_coding	high mobility group box 3 [Source:HGNC Symbol;Acc:HGNC:5004]	3149	14052.1	0.653168	0.179702	0.558872	0.190409	3.63474	0.000278263	0.0214599	15351.8	17779.6	20103.5	15485.1	9868.54	13034.8	8963.92	11829.4
PAICS	ENSG00000128050	protein_coding	phosphoribosylaminoimidazole carboxylase and phosphoribosylaminoimidazolesuccinocarboxamide synthase [Source:HGNC Symbol;Acc:HGNC:8587]	10606	20945	0.653801	0.192307	0.549182	0.205498	3.39977	0.000674427	0.0404024	26628.1	16902.4	27865	31050.3	14982	18616.1	15894.5	15621.4
RPL35A	ENSG00000182899	protein_coding	ribosomal protein L35a [Source:HGNC Symbol;Acc:HGNC:10345]	6165	37762.5	0.656103	0.187737	0.540672	0.200872	3.4948	0.000474421	0.0312071	34514.7	63644.8	43345.5	43311.2	29435.8	28983.2	33322	25542.9
RCC1	ENSG00000180198	protein_coding	regulator of chromosome condensation 1 [Source:HGNC Symbol;Acc:HGNC:1913]	1104	21630.8	0.675119	0.162505	0.582901	0.170291	4.15444	3.2608e-05	0.00536386	22497.4	33162.2	26092.3	24654.1	16140.6	15614.9	17133	17752.3
RRP7A	ENSG00000189306	protein_coding	ribosomal RNA processing 7 homolog A [Source:HGNC Symbol;Acc:HGNC:24286]	27341	29916.2	0.679693	0.172491	0.574257	0.182411	3.94045	8.13282e-05	0.0094002	34805.5	34037.7	33062.6	45438	28673.2	19511	21834.3	21967.7
RPL7	ENSG00000147604	protein_coding	ribosomal protein L7 [Source:HGNC Symbol;Acc:HGNC:10363]	6129	102857	0.689813	0.172096	0.613305	0.180283	4.00831	6.11535e-05	0.00812494	127050	97333.9	118917	164657	84158.7	88431.9	71680.6	70627.3
ZRANB2	ENSG00000132485	protein_coding	zinc finger RANBP2-type containing 2 [Source:HGNC Symbol;Acc:HGNC:13058]	9406	11902.5	0.701559	0.208855	0.577582	0.225801	3.35907	0.000782061	0.0454306	18533.3	10028.4	14454.8	15946.8	7910.88	8032.93	9299.11	11013.8
GANAB	ENSG00000089597	protein_coding	glucosidase II alpha subunit [Source:HGNC Symbol;Acc:HGNC:4138]	23193	24335.4	0.702626	0.174237	0.6161	0.183261	4.0326	5.51633e-05	0.00763131	30269.8	29369.2	30216.7	30732	12923.3	19929	19840.4	21402.9
SRP14	ENSG00000140319	protein_coding	signal recognition particle 14 [Source:HGNC Symbol;Acc:HGNC:11299]	6727	12697.8	0.717404	0.181262	0.630454	0.191003	3.95783	7.56351e-05	0.00914367	14063.7	19851.5	15766.2	13484	8294.29	11030.1	9617.05	9475.47
MTDH	ENSG00000147649	protein_coding	metadherin [Source:HGNC Symbol;Acc:HGNC:29608]	92140	32316.7	0.722273	0.214659	0.59504	0.232556	3.36475	0.000766135	0.0447236	46355.3	27991.2	34708.1	51911.5	27304.1	17427.6	22842.3	29993.6
HNRNPC	ENSG00000092199	protein_coding	heterogeneous nuclear ribonucleoprotein C [Source:HGNC Symbol;Acc:HGNC:5035]	3183	96086	0.722874	0.177101	0.635645	0.186928	4.08171	4.47064e-05	0.00681722	99196.7	150375	125087	104009	58164.2	88945.5	68177.1	74733.2
C8orf33	ENSG00000182307	protein_coding	chromosome 8 open reading frame 33 [Source:HGNC Symbol;Acc:HGNC:26104]	65265	7207	0.72449	0.191714	0.615581	0.204247	3.77902	0.000157446	0.0147746	8749.83	10675.1	7844.57	8648.66	4563.37	5558.35	5164.67	6451.54
SAR1A	ENSG00000079332	protein_coding	secretion associated Ras related GTPase 1A [Source:HGNC Symbol;Acc:HGNC:10534]	56681	5093.28	0.738937	0.204819	0.62694	0.219406	3.60776	0.000308857	0.0231539	6324.81	5553.77	7860.15	5740.95	4399.79	3884.07	3541.7	3441.03
NCL	ENSG00000115053	protein_coding	nucleolin [Source:HGNC Symbol;Acc:HGNC:7667]	4691	80504.6	0.74474	0.195832	0.64308	0.20814	3.80296	0.000142976	0.0137865	100787	87501.8	115029	100020	47686.1	87009.4	46166.5	59837.5
CAVIN1	ENSG00000177469	protein_coding	caveolae associated protein 1 [Source:HGNC Symbol;Acc:HGNC:9688]	284119	8588.68	0.745695	0.224317	0.606761	0.244761	3.32429	0.000886437	0.0492089	10613.2	11218.3	9866.51	11343.2	4098.7	7813.94	5560.24	8195.28
TMEM161A	ENSG00000064545	protein_coding	transmembrane protein 161A [Source:HGNC Symbol;Acc:HGNC:26020]	54929	9903.33	0.748437	0.182003	0.662749	0.191418	4.11223	3.91853e-05	0.00625986	12375.1	11937.5	10091.6	15259.9	7824.4	6416.39	7782.12	7539.7
RPA1	ENSG00000132383	protein_coding	replication protein A1 [Source:HGNC Symbol;Acc:HGNC:10289]	6117	5783.16	0.762733	0.213414	0.641343	0.229621	3.57397	0.000351613	0.0250973	7474.36	8142.92	8069.61	5422.63	4356.04	5047.7	3434.49	4317.55
PYGL	ENSG00000100504	protein_coding	glycogen phosphorylase L [Source:HGNC Symbol;Acc:HGNC:9725]	5836	18206.3	0.778565	0.196477	0.6863	0.207593	3.96263	7.4129e-05	0.00904307	22810.8	20912.8	27952.4	20336.3	9137.15	15625.9	13322.6	15552.2
POLR2A	ENSG00000181222	protein_coding	RNA polymerase II subunit A [Source:HGNC Symbol;Acc:HGNC:9187]	5430	10326.1	0.781474	0.1818	0.694963	0.190669	4.29854	1.71926e-05	0.00352454	12699.4	13183.6	11542.2	14800.1	9441.38	6779.71	7621.92	6540.33
BIN3	ENSG00000147439	protein_coding	bridging integrator 3 [Source:HGNC Symbol;Acc:HGNC:1054]	55909	2992.17	0.782418	0.221415	0.656167	0.239485	3.53372	0.000409748	0.0279107	3253.9	4176.52	3473.49	4233.11	2193.13	2386.98	2104.81	2115.41
PUS1	ENSG00000177192	protein_coding	pseudouridine synthase 1 [Source:HGNC Symbol;Acc:HGNC:15508]	80324	7073.36	0.792954	0.211534	0.678505	0.226336	3.74858	0.000177836	0.0159092	8238.01	9209.04	6929.67	11502.4	4211.22	6089.89	5281.74	5124.89
HSPA1B	ENSG00000204388	protein_coding	heat shock protein family A (Hsp70) member 1B [Source:HGNC Symbol;Acc:HGNC:5233]	3304	8740.81	0.796959	0.188816	0.710632	0.198424	4.22082	2.43416e-05	0.00447451	9847.75	13969.5	11121.6	9442.6	7194.08	5646.94	6549.8	6154.21
HSPA1A	ENSG00000204389	protein_coding	heat shock protein family A (Hsp70) member 1A [Source:HGNC Symbol;Acc:HGNC:5232]	3303	7297.82	0.797565	0.2069	0.690688	0.220454	3.85483	0.000115809	0.0121905	6994.25	11932.6	9693.4	8440.17	6080.32	4738.13	5390.18	5113.53
NPM1	ENSG00000181163	protein_coding	nucleophosmin 1 [Source:HGNC Symbol;Acc:HGNC:7910]	4869	196848	0.798344	0.201441	0.674927	0.213571	3.96316	7.39642e-05	0.00904307	276100	153308	263269	307179	145339	176679	114979	137927
HNRNPU	ENSG00000153187	protein_coding	heterogeneous nuclear ribonucleoprotein U [Source:HGNC Symbol;Acc:HGNC:5048]	3192	36649.9	0.803311	0.204859	0.6959	0.217524	3.92128	8.80808e-05	0.00998227	50141.9	36288	55019.3	44942.9	23373.2	38936.3	22477.6	22020.3
VARS1	ENSG00000204394	protein_coding	valyl-tRNA synthetase 1 [Source:HGNC Symbol;Acc:HGNC:12651]	7407	14715.4	0.804133	0.207563	0.700485	0.220928	3.87416	0.000106991	0.0115589	17545.9	17705.4	15205.3	24398.1	12145	10249.7	7609.6	12863.8
SGTA	ENSG00000104969	protein_coding	small glutamine rich tetratricopeptide repeat containing alpha [Source:HGNC Symbol;Acc:HGNC:10819]	6449	15817.1	0.842288	0.190203	0.752138	0.199674	4.42837	9.49496e-06	0.00212355	20292.5	19700.9	15478.8	25758	12692	9020.37	11734.2	11860.3
RHOB	ENSG00000143878	protein_coding	ras homolog family member B [Source:HGNC Symbol;Acc:HGNC:668]	388	8347.43	0.852107	0.17231	0.786181	0.178594	4.94521	7.60637e-07	0.000329258	10718.3	10774.4	10720.8	10760.6	5664.62	6239.2	4976.12	6925.42
GAR1	ENSG00000109534	protein_coding	GAR1 ribonucleoprotein [Source:HGNC Symbol;Acc:HGNC:14264]	54433	3085.21	0.854687	0.248749	0.7008	0.272926	3.43594	0.000590499	0.0370276	3427.82	4297.06	4121.79	4046.96	2286.89	2206.81	1530.55	2763.77
KLC3	ENSG00000104892	protein_coding	kinesin light chain 3 [Source:HGNC Symbol;Acc:HGNC:20717]	147700	3536.79	0.855026	0.199804	0.762554	0.210246	4.27932	1.87464e-05	0.00369938	4744.06	4212.36	4622.09	4642.65	2567.15	2492.5	2304.44	2709.05
MVD	ENSG00000167508	protein_coding	mevalonate diphosphate decarboxylase [Source:HGNC Symbol;Acc:HGNC:7529]	4597	5830.97	0.856876	0.236033	0.720345	0.255644	3.63032	0.000283069	0.0217017	7034.1	6522.97	5723.95	10772.7	4899.89	3449.08	4367.35	3877.74
JMJD4	ENSG00000081692	protein_coding	jumonji domain containing 4 [Source:HGNC Symbol;Acc:HGNC:25724]	65094	8291.07	0.860203	0.233273	0.72659	0.252069	3.68753	0.000226439	0.0186416	10834.2	10293.9	7266.37	14373.8	7354.52	4655.51	6457.37	5092.89
RB1CC1	ENSG00000023287	protein_coding	RB1 inducible coiled-coil 1 [Source:HGNC Symbol;Acc:HGNC:15574]	9821	21114.6	0.86492	0.242758	0.72039	0.264102	3.56288	0.000366804	0.0255349	35718.6	16159.6	22881.9	34283.8	18225.3	11138.6	12676.9	17831.8
DOHH	ENSG00000129932	protein_coding	deoxyhypusine hydroxylase [Source:HGNC Symbol;Acc:HGNC:28662]	83475	4417.02	0.865113	0.253504	0.705689	0.27904	3.41262	0.000643422	0.0388922	4217.75	6395.1	4245.57	7953.38	2950.56	2852.83	3729.01	2991.93
CBX3	ENSG00000122565	protein_coding	chromobox 3 [Source:HGNC Symbol;Acc:HGNC:1553]	11335	20092.6	0.881503	0.184778	0.800348	0.192699	4.77061	1.83667e-06	0.000596499	27814.8	21343.6	24892.6	30136.3	18052.4	11368.5	14404.6	12727.6
RFC5	ENSG00000111445	protein_coding	replication factor C subunit 5 [Source:HGNC Symbol;Acc:HGNC:9973]	5985	3731.19	0.897817	0.239292	0.769368	0.257867	3.75198	0.000175446	0.0158773	4340.94	4470.54	6214.72	4398.79	3009.95	2635.83	1919.96	2858.75
PUSL1	ENSG00000169972	protein_coding	pseudouridine synthase like 1 [Source:HGNC Symbol;Acc:HGNC:26914]	126789	5619.98	0.922593	0.233775	0.799517	0.250088	3.9465	7.93031e-05	0.0094002	7339.38	8736.66	5961.97	7394.92	5388.52	3557.58	2871.31	3709.45
PLEKHM2	ENSG00000116786	protein_coding	pleckstrin homology and RUN domain containing M2 [Source:HGNC Symbol;Acc:HGNC:29131]	23207	3783.65	0.930628	0.2416	0.800734	0.259624	3.85193	0.00011719	0.0121905	6409.05	4243.31	4283.65	4917.23	3118.3	2297.4	2923.07	2077.21
RPS7	ENSG00000171863	protein_coding	ribosomal protein S7 [Source:HGNC Symbol;Acc:HGNC:10440]	6201	67080.4	0.932127	0.1474	0.882217	0.150528	6.32378	2.55246e-10	3.42515e-07	73342.2	98708.7	82762.2	97295.5	47370.5	49951.5	45260.8	41952
PSMD12	ENSG00000197170	protein_coding	proteasome 26S subunit, non-ATPase 12 [Source:HGNC Symbol;Acc:HGNC:9557]	5718	5410.09	0.946798	0.275692	0.758163	0.307136	3.43426	0.000594169	0.0370845	7951.75	4165.12	9323.81	7057.05	4756.11	4277.26	2489.29	3260.36
COQ5	ENSG00000110871	protein_coding	coenzyme Q5, methyltransferase [Source:HGNC Symbol;Acc:HGNC:28722]	84274	2663.32	0.952609	0.270449	0.786358	0.297456	3.52232	0.000427786	0.0286103	2873.43	4271.82	3962.53	2940.28	1485.7	2438.74	1746.2	1587.85
TAB1	ENSG00000100324	protein_coding	TGF-beta activated kinase 1 (MAP3K7) binding protein 1 [Source:HGNC Symbol;Acc:HGNC:18157]	10454	7983	0.954958	0.204322	0.866135	0.213631	4.6738	2.95675e-06	0.000793532	9687.41	10846.1	9487.4	12109.2	6671.06	4775.96	6172.71	4114.16
CSTF2	ENSG00000101811	protein_coding	cleavage stimulation factor subunit 2 [Source:HGNC Symbol;Acc:HGNC:2484]	1478	3072.7	0.96861	0.288802	0.777197	0.323138	3.35389	0.000796832	0.0457134	2878.86	5801.36	4074.19	3513.63	2422.34	1360.72	2229.27	2301.25
NAA50	ENSG00000121579	protein_coding	N-alpha-acetyltransferase 50, NatE catalytic subunit [Source:HGNC Symbol;Acc:HGNC:29533]	80218	7329.26	0.976437	0.233519	0.859619	0.248121	4.18141	2.89711e-05	0.00495697	11154	6098.64	10912.1	10712.2	5154.1	5815.16	3678.49	5109.41
DNAH14	ENSG00000185842	protein_coding	dynein axonemal heavy chain 14 [Source:HGNC Symbol;Acc:HGNC:2945]	127602	3168.09	0.982105	0.284516	0.795205	0.316282	3.45184	0.000556773	0.0352422	4473.2	2577.75	5199.42	4576.57	2867.21	1861.41	1624.2	2164.97
ARL6IP1	ENSG00000170540	protein_coding	ADP ribosylation factor like GTPase 6 interacting protein 1 [Source:HGNC Symbol;Acc:HGNC:697]	23204	4931.98	0.993474	0.290414	0.812999	0.322201	3.42089	0.000624164	0.038245	9835.06	3903.68	7739.83	4785.99	3092.25	4409.65	2919.37	2769.96
D2HGDH	ENSG00000180902	protein_coding	D-2-hydroxyglutarate dehydrogenase [Source:HGNC Symbol;Acc:HGNC:28358]	728294	3105.46	1.01	0.272242	0.849858	0.296635	3.70993	0.000207313	0.018226	3924.24	4007.93	3663.91	5004.72	2843.25	1345.79	1823.84	2230.01
SET	ENSG00000119335	protein_coding	SET nuclear proto-oncogene [Source:HGNC Symbol;Acc:HGNC:10760]	6418	47330.7	1.02107	0.156928	0.946718	0.1611	6.50662	7.68596e-11	1.14598e-07	71545	49189	65400	67523.2	30189.1	32365.6	28094.5	34339
MED22	ENSG00000148297	protein_coding	mediator complex subunit 22 [Source:HGNC Symbol;Acc:HGNC:11477]	6837	3247.7	1.0223	0.268668	0.866023	0.291418	3.80507	0.000141762	0.0137865	5132.68	4174.08	3153.23	4949.8	2256.68	1397.55	2406.73	2510.83
LIMK1	ENSG00000106683	protein_coding	LIM domain kinase 1 [Source:HGNC Symbol;Acc:HGNC:6613]	3984	3218.35	1.03069	0.226708	0.928902	0.23832	4.54634	5.45869e-06	0.00133182	5083.76	4778.41	3624.1	3799.38	2184.79	1865.39	2154.1	2256.85
REST	ENSG00000084093	protein_coding	RE1 silencing transcription factor [Source:HGNC Symbol;Acc:HGNC:9966]	5978	4426.61	1.0464	0.24019	0.927904	0.254319	4.35654	1.32133e-05	0.00277046	7531.43	3906.13	5721.35	6701.5	2660.92	2642.8	2988.38	3260.36
WDR4	ENSG00000160193	protein_coding	WD repeat domain 4 [Source:HGNC Symbol;Acc:HGNC:12756]	10785	6028.94	1.05885	0.261645	0.910928	0.280897	4.0469	5.19003e-05	0.00748872	7035.01	8237.4	5663.36	11652.2	4282.06	3520.75	5114.14	2726.6
KLRG2	ENSG00000188883	protein_coding	killer cell lectin like receptor G2 [Source:HGNC Symbol;Acc:HGNC:24778]	346689	2637.39	1.06249	0.298083	0.874052	0.329931	3.56442	0.000364655	0.0255349	4445.12	3558.35	2689.29	3574.13	1325.25	1648.39	2592.81	1265.74
BMS1	ENSG00000165733	protein_coding	BMS1 ribosome biogenesis factor [Source:HGNC Symbol;Acc:HGNC:23505]	9790	6190.82	1.09179	0.271389	0.945932	0.291596	4.02297	5.74688e-05	0.00771173	7461.68	7120.78	10249.1	8879.49	3207.9	6610.49	3130.1	2867.01
GPBP1	ENSG00000062194	protein_coding	GC-rich promoter binding protein 1 [Source:HGNC Symbol;Acc:HGNC:29520]	65056	3776.26	1.13137	0.282661	0.980563	0.304247	4.00258	6.26556e-05	0.00822198	5741.42	2778.11	4759.71	7462.87	2522.35	2484.53	2316.77	2144.32
POLA2	ENSG00000014138	protein_coding	DNA polymerase alpha 2, accessory subunit [Source:HGNC Symbol;Acc:HGNC:30073]	23649	4750.57	1.16401	0.218837	1.08115	0.226831	5.31907	1.04301e-07	6.99808e-05	5775.85	5960.18	6502.95	8039.01	3748.63	2728.41	2575.56	2673.95
GATD1	ENSG00000177225	protein_coding	glutamine amidotransferase like class 1 domain containing 1 [Source:HGNC Symbol;Acc:HGNC:26616]	347862	3138.64	1.17143	0.247514	1.05632	0.259852	4.73277	2.21474e-06	0.000646079	3988.56	4773.52	4661.9	3965.05	1511.75	1892.27	1703.07	2613.03
PPAN	ENSG00000130810	protein_coding	peter pan homolog [Source:HGNC Symbol;Acc:HGNC:9227]	56342	1949.33	1.18432	0.346578	0.950569	0.391924	3.41719	0.000632716	0.0385928	2311.79	3132.39	2245.26	3139.47	588.654	1413.48	1730.18	1033.44
CCND2	ENSG00000118971	protein_coding	cyclin D2 [Source:HGNC Symbol;Acc:HGNC:1583]	894	2787.2	1.2854	0.274107	1.16353	0.288408	4.68941	2.73998e-06	0.000750362	3498.48	4335.34	5138.83	2838.83	1526.33	1964.93	1227.39	1767.49
JUN	ENSG00000177606	protein_coding	Jun proto-oncogene, AP-1 transcription factor subunit [Source:HGNC Symbol;Acc:HGNC:6204]	3725	21268.1	1.34402	0.192806	1.28683	0.196979	6.97084	3.1505e-12	8.45532e-09	26507.7	35512.7	31174.9	28867.6	9593.49	13927.7	9391.54	15169.2
CCDC167	ENSG00000198937	protein_coding	coiled-coil domain containing 167 [Source:HGNC Symbol;Acc:HGNC:21239]	154467	1878.82	1.36823	0.37964	1.12692	0.424313	3.60402	0.000313333	0.0232299	2379.73	3511.93	2977.52	1963.91	1243.99	459.878	1643.92	849.675
IQGAP2	ENSG00000145703	protein_coding	IQ motif containing GTPase activating protein 2 [Source:HGNC Symbol;Acc:HGNC:6111]	10788	1313.25	1.39468	0.399307	1.13548	0.451242	3.49274	0.000478086	0.0312948	3325.46	921.149	1879.13	1485.5	797.027	613.17	744.323	740.239
EN2	ENSG00000164778	protein_coding	engrailed homeobox 2 [Source:HGNC Symbol;Acc:HGNC:3343]	2020	1391.29	1.40058	0.361663	1.19253	0.395481	3.87262	0.000107673	0.0115589	1357	2113.51	3247.58	1354.26	689.714	751.531	865.091	751.596
COQ3	ENSG00000132423	protein_coding	coenzyme Q3, methyltransferase [Source:HGNC Symbol;Acc:HGNC:18175]	51805	1432.36	1.56097	0.442756	1.26815	0.502051	3.52557	0.000422567	0.0284946	1406.82	1395.98	3296.92	2459.08	626.161	1388.59	398.04	487.298
PODXL	ENSG00000128567	protein_coding	podocalyxin like [Source:HGNC Symbol;Acc:HGNC:9171]	5420	741.923	1.98774	0.532773	1.6564	0.596885	3.73093	0.000190778	0.0169539	1280	872.281	1628.12	959.618	193.787	471.822	439.939	89.8198
SCN8A	ENSG00000196876	protein_coding	sodium voltage-gated channel alpha subunit 8 [Source:HGNC Symbol;Acc:HGNC:10596]	6334	154.577	3.20637	0.90365	2.57625	1.06405	3.54825	0.000387806	0.026687	297.126	247.594	462.209	108.899	33.3397	11.9449	13.5556	61.9447
SAXO2	ENSG00000188659	protein_coding	stabilizer of axonemal microtubules 2 [Source:HGNC Symbol;Acc:HGNC:33727]	283726	87.4857	5.14337	1.52121	3.92522	2.0122	3.3811	0.000721959	0.0426783	29.8938	84.7033	293.425	272.714	0	17.9173	1.23232	0
SETD9	ENSG00000155542	protein_coding	SET domain containing 9 [Source:HGNC Symbol;Acc:HGNC:28508]	133383	82.3807	5.16418	1.55361	3.85032	2.14656	3.32398	0.000887441	0.0492089	105.081	35.836	9.52116	490.513	1.04186	0	16.0202	1.03241
H4C5	ENSG00000276966	protein_coding	H4 clustered histone 5 [Source:HGNC Symbol;Acc:HGNC:4790]	8367	74.3476	6.12691	1.57939	5.12771	1.84593	3.8793	0.000104758	0.0114289	202.01	151.489	111.657	120.999	0	0	8.62626	0
OLFML2B	ENSG00000162745	protein_coding	olfactomedin like 2B [Source:HGNC Symbol;Acc:HGNC:24558]	25903	60.7718	6.51864	1.80854	5.23566	2.2329	3.60436	0.000312928	0.0232299	91.4932	71.672	6.92448	310.875	5.20932	0	0	0
CNBD2	ENSG00000149646	protein_coding	cyclic nucleotide binding domain containing 2 [Source:HGNC Symbol;Acc:HGNC:16145]	140894	40.4759	7.24456	1.90229	6.08513	2.14319	3.80834	0.000139901	0.0137865	55.2583	152.303	90.0182	24.1999	0	0.995406	0	1.03241
MEGF10	ENSG00000145794	protein_coding	multiple EGF like domains 10 [Source:HGNC Symbol;Acc:HGNC:29634]	84466	40.7118	7.96318	1.99171	6.74476	2.41826	3.99817	6.38343e-05	0.00822198	24.4586	44.795	121.178	134.03	0	0	1.23232	0
GNRH1	ENSG00000147437	protein_coding	gonadotropin releasing hormone 1 [Source:HGNC Symbol;Acc:HGNC:4419]	2796	43.1901	8.04961	1.92586	7.07309	2.28522	4.17975	2.91826e-05	0.00495697	139.504	97.7346	46.7402	60.4997	1.04186	0	0	0
DRP2	ENSG00000102385	protein_coding	dystrophin related protein 2 [Source:HGNC Symbol;Acc:HGNC:3032]	1821	44.1422	8.08128	1.91234	7.16045	2.25996	4.22586	2.38029e-05	0.004437	53.4465	75.7443	67.5136	155.438	0	0.995406	0	0
TGFA	ENSG00000163235	protein_coding	transforming growth factor alpha [Source:HGNC Symbol;Acc:HGNC:11765]	7039	56.9044	8.44839	1.79519	7.7024	2.07723	4.70613	2.52469e-06	0.000705808	124.105	29.3204	134.162	166.607	1.04186	0	0	0
PTPRZ1	ENSG00000106278	protein_coding	protein tyrosine phosphatase receptor type Z1 [Source:HGNC Symbol;Acc:HGNC:9685]	5803	76.3171	8.87283	1.69718	8.30138	1.94682	5.22799	1.7136e-07	8.51661e-05	154.904	19.5469	241.491	193.599	0	0.995406	0	0
INPP4B	ENSG00000109452	protein_coding	inositol polyphosphate-4-phosphatase type II B [Source:HGNC Symbol;Acc:HGNC:6075]	8821	85.5393	9.03766	1.63667	8.5145	1.87613	5.52198	3.35203e-08	3.21293e-05	100.552	55.3829	400.754	126.584	1.04186	0	0	0
SLC9B1	ENSG00000164037	protein_coding	solute carrier family 9 member B1 [Source:HGNC Symbol;Acc:HGNC:24244]	150159	55.9102	9.1476	2.09692	9.68751	3.60768	4.3624	1.28641e-05	0.00274006	0.905873	38.2794	105.598	302.498	0	0	0	0
EBI3	ENSG00000105246	protein_coding	Epstein-Barr virus induced 3 [Source:HGNC Symbol;Acc:HGNC:3129]	10148	57.8425	9.19662	1.85421	10.0073	3.38062	4.95985	7.05482e-07	0.000315562	97.8343	39.9083	109.061	215.937	0	0	0	0
KLHL14	ENSG00000197705	protein_coding	kelch like family member 14 [Source:HGNC Symbol;Acc:HGNC:29266]	57565	64.2229	9.34761	1.78647	10.249	3.33407	5.23245	1.6728e-07	8.51661e-05	106.893	48.0528	154.07	204.768	0	0	0	0
