# Supplementary material for: Deficiency of the Ribosomal Protein uL5 Leads to Significant Rearrangements of the Transcriptional and Translational Landscapes in Mammalian Cells
Source: Int J Mol Sci. 2021 Dec 15;22(24):13485. doi: 10.3390/ijms222413485 (PMC8706191; doi:10.3390/ijms222413485)
Supplement: Supplementary file 1 [file ijms-22-13485-s001.zip › Table S5.xlsx]

## Sheet: DESeq2
hgnc_symbol	ensembl	description	baseMean	log2FoldChange	lfcSE	LFC_Shrunken	lfcSE_Shrunken	stat	pvalue	padj	uL5_KD_T_rep1	uL5_KD_T_rep2	uL5_KD_T_rep3	uL5_KD_T_rep4	NC_T_rep1	NC_T_rep2	NC_T_rep3	NC_T_rep4	uL5_KD_R_rep1	uL5_KD_R_rep2	uL5_KD_R_rep3	uL5_KD_R_rep4	NC_R_rep1	NC_R_rep2	NC_R_rep3	NC_R_rep4
SCN8A	ENSG00000196876	sodium voltage-gated channel alpha subunit 8 [Source:HGNC Symbol;Acc:HGNC:10596]	585.678	3.99232	0.671221	3.75157	0.693626	33.2159	8.24741e-09	1.11033e-05	706.593	644.025	772.788	808.144	981.6	1677.47	1163.03	1227.24	343.304	277.226	507.086	126.784	38.872	12.9834	15.1331	68.5674
EPB41L4A	ENSG00000129595	erythrocyte membrane protein band 4.1 like 4A [Source:HGNC Symbol;Acc:HGNC:13278]	558.859	1.97824	0.559272	1.58593	0.644899	12.287	0.000456114	0.0819633	865.101	672.299	659.123	562.976	1015.74	896.301	663.113	648.838	573.57	377.538	853.69	478.962	128.764	310.519	79.7928	155.419
NPHP4	ENSG00000131697	nephrocystin 4 [Source:HGNC Symbol;Acc:HGNC:19104]	839.307	1.42104	0.38524	1.17072	0.433516	13.4899	0.000239848	0.0522339	652.348	785.396	884.436	950.401	738.334	1272.14	1143.28	1170.8	782.902	861.771	1033.16	1222.33	487.115	591.825	547.544	305.125
LPIN3	ENSG00000132793	lipin 3 [Source:HGNC Symbol;Acc:HGNC:14451]	781.54	1.30217	0.310001	1.13492	0.335184	17.5148	2.85083e-05	0.0120623	823.537	955.827	857.533	1006.4	1143.78	1072.33	1099.54	1282.75	546.357	546.244	837.547	889.656	376.573	378.681	337.056	350.837
CRTC1	ENSG00000105662	CREB regulated transcription coactivator 1 [Source:HGNC Symbol;Acc:HGNC:16062]	1285.2	1.16983	0.287757	1.00832	0.313177	16.4379	5.02707e-05	0.0177252	888.349	649.523	698.132	870.949	938.922	1123.71	1279.67	1345.25	1725.94	1588.58	2517.39	1798.82	1290.06	1222.6	1385.37	1239.93
FMNL3	ENSG00000161791	formin like 3 [Source:HGNC Symbol;Acc:HGNC:23698]	1119.87	1.18594	0.324479	0.971464	0.365786	13.2719	0.000269417	0.0554138	1102.51	873.36	1094.95	1018.5	1335.83	1393.93	1458.38	1439.95	944.087	1139.91	1627.61	1395.71	620.737	623.201	1046.94	802.239
KLC3	ENSG00000104892	kinesin light chain 3 [Source:HGNC Symbol;Acc:HGNC:20717]	3019.87	1.01264	0.196971	0.931439	0.205847	26.3214	2.89064e-07	0.000267547	1629.46	1818.98	2086.33	2270.07	1907.72	2040.94	2342.06	2274.9	5481.36	4716.49	5070.86	5405.12	2993.14	2709.2	2572.63	2998.68
UTP25	ENSG00000117597	UTP25 small subunit processor component [Source:HGNC Symbol;Acc:HGNC:28440]	1787.6	1.0057	0.289748	0.800808	0.3335	11.9939	0.000533739	0.0878239	2477.66	3322.23	3200.11	3175.82	2650.32	3138.96	2727.7	2596.29	1075.97	720.422	1116.73	739.032	513.839	433.861	375.577	337.123
CCND2	ENSG00000118971	cyclin D2 [Source:HGNC Symbol;Acc:HGNC:1583]	3039.45	0.976448	0.272387	0.794122	0.308465	12.7902	0.000348431	0.0670118	2763.67	3534.28	3598.27	3189.44	2829.57	2848.75	2527.35	2258.57	4042.2	4854.19	5637.77	3305.06	1779.61	2135.76	1370.24	1956.46
NACC1	ENSG00000160877	nucleus accumbens associated 1 [Source:HGNC Symbol;Acc:HGNC:20967]	4241.78	0.881422	0.200275	0.781164	0.213718	19.309	1.11183e-05	0.00628804	2427.64	2358.54	2430.01	2823.96	2752.75	2758.36	3546.01	3759.62	6965.52	6119.03	6519	6959.04	4952.54	4242.31	4116.21	5137.98
ARHGAP35	ENSG00000160007	Rho GTPase activating protein 35 [Source:HGNC Symbol;Acc:HGNC:4591]	4513.45	0.735055	0.181989	0.632412	0.197115	16.2717	5.4878e-05	0.0188819	5867.61	6188.14	6074.69	6239.66	6811.45	6762.22	6406.8	6253.76	3023.8	3832.83	3171.66	3097	1829.41	2003.77	2059.48	2592.99
POLR2A	ENSG00000181222	RNA polymerase II subunit A [Source:HGNC Symbol;Acc:HGNC:9187]	14724.3	0.74593	0.209252	0.609312	0.23521	12.6736	0.00037086	0.0695198	17161.8	17881.9	17626.8	19689.8	15009.9	16555.9	18248.8	19959.6	14673.1	14761.4	12662.9	17230.7	11008.1	7369.14	8508.94	7239.57
MED25	ENSG00000104973	mediator complex subunit 25 [Source:HGNC Symbol;Acc:HGNC:28845]	3545.87	0.72415	0.211376	0.576843	0.241724	11.7106	0.000621442	0.0989562	2633.35	2686.84	2602.86	2515.99	2586.3	2608.03	2961.43	3031.49	6043.42	5446.94	4632.15	5159.14	2780.56	3394.07	4362.47	3288.95
NOP14	ENSG00000087269	NOP14 nucleolar protein [Source:HGNC Symbol;Acc:HGNC:16821]	5906.6	0.58255	0.158004	0.488626	0.173779	13.5679	0.000230085	0.0516261	7018.73	7572.79	8134.79	7900.59	11220.1	9427.34	9102.05	9059.01	3341.99	3500.89	3175.46	3569.46	2503.6	3045.68	2934.45	2998.68
NPTX1	ENSG00000171246	neuronal pentraxin 1 [Source:HGNC Symbol;Acc:HGNC:7952]	3331.77	-0.820951	0.235356	-0.657636	0.268518	12.1289	0.000496468	0.0845079	3542.83	3165.15	2521.48	2752.08	3055.76	3032.39	3230.44	3498.88	2583.16	2179.51	2586.71	2511.84	5816.22	3754.36	5064.09	4013.48
NUDT3	ENSG00000272325	nudix hydrolase 3 [Source:HGNC Symbol;Acc:HGNC:8050]	4086.7	-0.782307	0.192254	-0.67605	0.208166	16.5097	4.84025e-05	0.0174827	2445.95	2109.57	2477.09	2211.8	2641.79	2688.9	2691.49	2523.05	3449.79	4334.39	3522.07	4089.6	6477.05	6709.15	8250.31	8765.2
CKS2	ENSG00000123975	CDC28 protein kinase regulatory subunit 2 [Source:HGNC Symbol;Acc:HGNC:2000]	3833.53	-0.857417	0.207545	-0.744404	0.224335	17.0022	3.73375e-05	0.0145508	6405.13	5715.33	5322.08	5532.91	4417.2	3777.41	3843.23	3594.5	1965.63	2760.4	2840.25	2621.29	2796.36	3035.94	3074.78	3634.07
PITPNA	ENSG00000174238	phosphatidylinositol transfer protein alpha [Source:HGNC Symbol;Acc:HGNC:9001]	4618.54	-0.961197	0.274959	-0.768686	0.315018	12.1671	0.000486388	0.0837548	4853.16	4537.23	4391.91	4629.42	3755.69	3795.48	4311.17	4156.11	3006.01	5144.18	3470.79	3024.4	4381.6	5829.53	7042.41	7567.56
RPLP1	ENSG00000137818	ribosomal protein lateral stalk subunit P1 [Source:HGNC Symbol;Acc:HGNC:10372]	99636.7	-0.905676	0.220677	-0.783798	0.239046	16.7751	4.20819e-05	0.0155798	79392.1	71967.4	82025.8	74581.5	64247.9	65096	70173.8	72932	91683.2	104264	78642.1	106896	216029	117663	159560	139034
RPLP0	ENSG00000089157	ribosomal protein lateral stalk subunit P0 [Source:HGNC Symbol;Acc:HGNC:10371]	123503	-0.886941	0.169183	-0.818204	0.176393	27.3766	1.67445e-07	0.000165313	141558	134132	138672	129348	104203	104276	106276	109041	101045	115385	103685	92976.1	187492	119563	145032	143356
PIGM	ENSG00000143315	phosphatidylinositol glycan anchor biosynthesis class M [Source:HGNC Symbol;Acc:HGNC:18858]	2717.17	-0.938457	0.221335	-0.825253	0.238057	17.8958	2.33333e-05	0.010471	2412.14	2829	2336.52	2520.53	2573.5	2518.59	2218.84	2255.77	2477.44	1784.64	1929.59	2272.36	4592.97	3646.16	3891.96	3214.67
RPL12	ENSG00000197958	ribosomal protein L12 [Source:HGNC Symbol;Acc:HGNC:10302]	66566.9	-0.900646	0.153032	-0.846171	0.157965	34.4989	4.2649e-09	6.31589e-06	58368.3	54075.3	59707.1	53161.2	60624.5	63650.7	64022.4	63898.2	41277.1	57676.6	48413.4	42794.5	97822.6	93563.5	110252	95762.4
FAM210B	ENSG00000124098	family with sequence similarity 210 member B [Source:HGNC Symbol;Acc:HGNC:16102]	2423.29	-0.969041	0.220357	-0.855716	0.235598	19.2504	1.14645e-05	0.00628804	2671.39	2512.48	2430.01	2342.71	2334.5	2383.48	2175.57	2116.77	1521.84	1778.26	2105.26	1743.55	2620.22	3497.93	3743.39	2795.26
DTNB	ENSG00000138101	dystrobrevin beta [Source:HGNC Symbol;Acc:HGNC:3058]	1796.47	-1.26117	0.358742	-1.00863	0.412329	12.2737	0.00045938	0.0819633	1562.54	1220.51	1470.25	1315.88	857.833	796.395	1150.81	1283.22	1684.08	2472.23	1366.47	1381.62	3350.28	2827.13	2085.62	3918.63
TRIM38	ENSG00000112343	tripartite motif containing 38 [Source:HGNC Symbol;Acc:HGNC:10059]	1465.41	-1.19093	0.281285	-1.04002	0.303668	17.7883	2.46897e-05	0.0107538	1361.06	1257.42	1261.75	1133.52	1719.93	1093.26	1273.08	1242.17	1066.55	1095.22	935.356	740.116	2294.66	1889.08	2356.64	2726.7
ZNF391	ENSG00000124613	zinc finger protein 391 [Source:HGNC Symbol;Acc:HGNC:18779]	1178.07	-1.33191	0.376498	-1.06934	0.431897	12.4115	0.000426693	0.0780111	1907.03	1814.26	2207.39	1897.78	1416.92	1459.58	1279.2	1422.69	271.085	464.171	605.845	607.914	723.991	917.491	649.349	1204.5
SLC35A3	ENSG00000117620	solute carrier family 35 member A3 [Source:HGNC Symbol;Acc:HGNC:11023]	1754.04	-1.45501	0.401587	-1.18401	0.456244	12.9872	0.000313632	0.0619277	1993.68	2209.32	2139.46	2033.98	2774.09	2417.73	1699.17	1585.48	730.569	600.96	437.765	1206.07	2325.03	2169.3	2243.83	1498.2
FUCA1	ENSG00000179163	alpha-L-fucosidase 1 [Source:HGNC Symbol;Acc:HGNC:4006]	1497.43	-1.41107	0.29255	-1.28236	0.308646	23.048	1.58008e-06	0.00120602	1594.24	1456.12	1104.37	1039.69	1613.24	1431.04	1531.74	1494.05	688.702	1025.92	794.815	581.907	2615.36	2348.91	2208.06	2430.71
