# Supplementary material for: Deficiency of the Ribosomal Protein uL5 Leads to Significant Rearrangements of the Transcriptional and Translational Landscapes in Mammalian Cells
Source: Int J Mol Sci. 2021 Dec 15;22(24):13485. doi: 10.3390/ijms222413485 (PMC8706191; doi:10.3390/ijms222413485)
Supplement: Supplementary file 1 [file ijms-22-13485-s001.zip › Table S6.xlsx]

## Sheet: Sheet1
ID	Description	GeneRatio	BgRatio	pvalue	p.adjust	qvalue	geneID	Count
R-HSA-445095	Interaction between L1 and Ankyrins	13/487	31/10704	2.97121e-10	3.48821e-07	3.40595e-07	SCN3B/SCN2B/SCN3A/SPTBN4/NFASC/ANK1/SCN4B/SPTB/SCN2A/SCN8A/SCN4A/KCNQ2/ACTB	13
R-HSA-373760	L1CAM interactions	20/487	119/10704	3.62867e-07	0.000213003	0.00020798	SCN3B/SCN2B/SCN3A/SPTBN4/NFASC/RPS6KA2/ANK1/SCN4B/SPTB/SCN2A/CNTN1/SCN8A/SCN4A/NRP1/DLG4/DPYSL2/KCNQ2/MAP2K1/ACTB/NCAM1	20
R-HSA-1474244	Extracellular matrix organization	32/487	301/10704	6.55294e-06	0.00256438	0.00250391	LTBP2/COL5A1/LOXL4/COL7A1/SERPINH1/SPARC/LOXL1/PCOLCE2/TIMP2/LAMA5/SDC3/HSPG2/JAM3/DAG1/BMP4/FN1/FURIN/ITGA7/COL4A1/LAMB2/COLGALT2/LTBP4/ITGA3/LTBP3/CAPN1/AGRN/COL3A1/NCAM1/PLEC/F11R/COL4A5/BSG	32
R-HSA-3000178	ECM proteoglycans	13/487	76/10704	3.35928e-05	0.00981224	0.00958086	COL5A1/SPARC/LAMA5/HSPG2/DAG1/FN1/ITGA7/COL4A1/LAMB2/AGRN/COL3A1/NCAM1/COL4A5	13
R-HSA-3000157	Laminin interactions	8/487	30/10704	4.17898e-05	0.00981224	0.00958086	COL7A1/LAMA5/HSPG2/ITGA7/COL4A1/LAMB2/ITGA3/COL4A5	8
R-HSA-3000171	Non-integrin membrane-ECM interactions	11/487	59/10704	5.94483e-05	0.011632	0.0113577	COL5A1/LAMA5/SDC3/HSPG2/DAG1/FN1/COL4A1/LAMB2/AGRN/COL3A1/COL4A5	11
R-HSA-216083	Integrin cell surface interactions	13/487	85/10704	0.000111828	0.0187551	0.0183129	COL5A1/COL7A1/HSPG2/JAM3/FN1/ITGA7/COL4A1/ITGA3/AGRN/COL3A1/F11R/COL4A5/BSG	13
R-HSA-3656237	Defective EXT2 causes exostoses 2	5/487	14/10704	0.000271592	0.0354277	0.0345923	GPC5/GPC2/SDC3/HSPG2/AGRN	5
R-HSA-3656253	Defective EXT1 causes exostoses 1, TRPS2 and CHDS	5/487	14/10704	0.000271592	0.0354277	0.0345923	GPC5/GPC2/SDC3/HSPG2/AGRN	5
