# Supplementary material for: Deficiency of the Ribosomal Protein uL5 Leads to Significant Rearrangements of the Transcriptional and Translational Landscapes in Mammalian Cells
Source: Int J Mol Sci. 2021 Dec 15;22(24):13485. doi: 10.3390/ijms222413485 (PMC8706191; doi:10.3390/ijms222413485)
Supplement: Supplementary file 1 [file ijms-22-13485-s001.zip › Table S7.xlsx]

## Sheet: Sheet1
ID	Description	GeneRatio	BgRatio	pvalue	p.adjust	qvalue	geneID	Count
R-HSA-191859	snRNP Assembly	14/426	53/10704	1.1736e-08	5.89148e-06	5.29973e-06	GEMIN5/NUP155/NUP43/CLNS1A/WDR77/SNRPG/NUP58/NUP88/SNRPE/NCBP2/GEMIN8/NUP37/GEMIN2/NUP54	14
R-HSA-194441	Metabolism of non-coding RNA	14/426	53/10704	1.1736e-08	5.89148e-06	5.29973e-06	GEMIN5/NUP155/NUP43/CLNS1A/WDR77/SNRPG/NUP58/NUP88/SNRPE/NCBP2/GEMIN8/NUP37/GEMIN2/NUP54	14
R-HSA-72203	Processing of Capped Intron-Containing Pre-mRNA	26/426	244/10704	4.46605e-06	0.00149464	0.00134452	DHX15/NUP155/USP39/NUP43/EFTUD2/CHTOP/SNRPC/SF3B1/TXNL4A/HNRNPC/SNRPG/NUP58/NUP88/WTAP/HNRNPU/SNRPE/BCAS2/ALYREF/SNRPA1/NCBP2/NUP37/POLDIP3/NUP54/SF3B6/CSTF2/PPIL1	26
R-HSA-177243	Interactions of Rev with host cellular proteins	9/426	36/10704	8.31521e-06	0.00208712	0.00187749	RANBP1/NUP155/NUP43/NPM1/NUP58/NUP88/NUP37/RCC1/NUP54	9
R-HSA-4570464	SUMOylation of RNA binding proteins	10/426	47/10704	1.23712e-05	0.00227873	0.00204986	UBE2I/NUP155/NUP43/PHC3/SCMH1/HNRNPC/NUP58/NUP88/NUP37/NUP54	10
R-HSA-72766	Translation	28/426	291/10704	1.36179e-05	0.00227873	0.00204986	RPLP0/KARS1/RPL35A/MRPS22/EIF3B/RPS13/MRPL43/RPS15A/RPN1/RPL36/MRPL13/RPL35/MRPL50/SRP14/MRPL34/MRPL48/EIF4H/MTRF1L/MRPL58/MRPL32/FARSB/EIF3J/RPS7/MRPL40/MRPL36/MRPS34/MRPS10/EIF2S1	28
R-HSA-180746	Nuclear import of Rev protein	8/426	33/10704	3.40252e-05	0.00431362	0.00388036	NUP155/NUP43/NPM1/NUP58/NUP88/NUP37/RCC1/NUP54	8
R-HSA-5419276	Mitochondrial translation termination	13/426	87/10704	3.6529e-05	0.00431362	0.00388036	MRPS22/MRPL43/MRPL13/MRPL50/MRPL34/MRPL48/MTRF1L/MRPL58/MRPL32/MRPL40/MRPL36/MRPS34/MRPS10	13
R-HSA-159227	Transport of the SLBP independent Mature mRNA	8/426	34/10704	4.29644e-05	0.00431362	0.00388036	NUP155/NUP43/NUP58/NUP88/ALYREF/NCBP2/NUP37/NUP54	8
R-HSA-165054	Rev-mediated nuclear export of HIV RNA	8/426	34/10704	4.29644e-05	0.00431362	0.00388036	RANBP1/NUP155/NUP43/NUP58/NUP88/NUP37/RCC1/NUP54	8
R-HSA-159230	Transport of the SLBP Dependant Mature mRNA	8/426	35/10704	5.37801e-05	0.00490866	0.00441563	NUP155/NUP43/NUP58/NUP88/ALYREF/NCBP2/NUP37/NUP54	8
R-HSA-9615933	Postmitotic nuclear pore complex (NPC) reformation	7/426	27/10704	6.689e-05	0.00559646	0.00503435	UBE2I/NUP155/NUP43/NUP58/NUP37/RCC1/NUP54	7
R-HSA-5368287	Mitochondrial translation	13/426	93/10704	7.46035e-05	0.00576168	0.00518298	MRPS22/MRPL43/MRPL13/MRPL50/MRPL34/MRPL48/MTRF1L/MRPL58/MRPL32/MRPL40/MRPL36/MRPS34/MRPS10	13
R-HSA-5368286	Mitochondrial translation initiation	12/426	87/10704	0.00015989	0.0104568	0.00940655	MRPS22/MRPL43/MRPL13/MRPL50/MRPL34/MRPL48/MRPL58/MRPL32/MRPL40/MRPL36/MRPS34/MRPS10	12
R-HSA-5389840	Mitochondrial translation elongation	12/426	87/10704	0.00015989	0.0104568	0.00940655	MRPS22/MRPL43/MRPL13/MRPL50/MRPL34/MRPL48/MRPL58/MRPL32/MRPL40/MRPL36/MRPS34/MRPS10	12
R-HSA-611105	Respiratory electron transport	13/426	101/10704	0.000175765	0.0104568	0.00940655	NDUFAF7/ETFDH/TMEM126B/NDUFB8/NDUFAF4/NDUFAF2/NDUFB4/UQCR11/CYCS/NUBPL/COX11/NDUFA6/NDUFA12	13
R-HSA-159231	Transport of Mature mRNA Derived from an Intronless Transcript	8/426	41/10704	0.000177058	0.0104568	0.00940655	NUP155/NUP43/NUP58/NUP88/ALYREF/NCBP2/NUP37/NUP54	8
R-HSA-159234	Transport of Mature mRNAs Derived from Intronless Transcripts	8/426	42/10704	0.000211225	0.011501	0.0103459	NUP155/NUP43/NUP58/NUP88/ALYREF/NCBP2/NUP37/NUP54	8
R-HSA-3108214	SUMOylation of DNA damage response and repair proteins	11/426	77/10704	0.000217649	0.011501	0.0103459	UBE2I/NUP155/MDC1/NUP43/PHC3/SCMH1/NUP58/NUP88/NUP37/NSMCE1/NUP54	11
R-HSA-8868773	rRNA processing in the nucleus and cytosol	19/426	194/10704	0.000263704	0.0132379	0.0119083	RPLP0/DDX21/RPL35A/RPS13/NIP7/RPS15A/NAT10/BMS1/RPL36/WDR43/WDR3/RPL35/UTP20/WDR12/RPS7/PNO1/EBNA1BP2/DIS3/GAR1	19
R-HSA-6799198	Complex I biogenesis	9/426	55/10704	0.000287191	0.0137305	0.0123514	NDUFAF7/TMEM126B/NDUFB8/NDUFAF4/NDUFAF2/NDUFB4/NUBPL/NDUFA6/NDUFA12	9
R-HSA-4085377	SUMOylation of SUMOylation proteins	7/426	34/10704	0.000318391	0.0145302	0.0130708	UBE2I/NUP155/NUP43/NUP58/NUP88/NUP37/NUP54	7
R-HSA-4615885	SUMOylation of DNA replication proteins	8/426	45/10704	0.000347476	0.0151681	0.0136446	UBE2I/NUP155/NUP43/NUP58/NUP88/AURKA/NUP37/NUP54	8
R-HSA-4551638	SUMOylation of chromatin organization proteins	10/426	71/10704	0.000470195	0.0196698	0.0176942	UBE2I/NUP155/NUP43/PHC3/SCMH1/NUP58/NUP88/NUP37/NUP54/H4C3	10
R-HSA-72312	rRNA processing	19/426	204/10704	0.000497926	0.0199967	0.0179882	RPLP0/DDX21/RPL35A/RPS13/NIP7/RPS15A/NAT10/BMS1/RPL36/WDR43/WDR3/RPL35/UTP20/WDR12/RPS7/PNO1/EBNA1BP2/DIS3/GAR1	19
R-HSA-3232142	SUMOylation of ubiquitinylation proteins	7/426	38/10704	0.000651077	0.0251416	0.0226164	UBE2I/NUP155/NUP43/NUP58/NUP88/NUP37/NUP54	7
R-HSA-159236	Transport of Mature mRNA derived from an Intron-Containing Transcript	10/426	75/10704	0.000732765	0.027248	0.0245112	NUP155/NUP43/CHTOP/NUP58/NUP88/ALYREF/NCBP2/NUP37/POLDIP3/NUP54	10
R-HSA-168276	NS1 Mediated Effects on Host Pathways	7/426	40/10704	0.000898101	0.0322034	0.0289688	NUP155/NUP43/NUP58/NUP88/NUP37/KPNA4/NUP54	7
R-HSA-168273	Influenza Viral RNA Transcription and Replication	14/426	135/10704	0.000949732	0.0328804	0.0295779	RPLP0/RPL35A/NUP155/NUP43/RPS13/RPS15A/RPL36/NUP58/RPL35/NUP88/RPS7/NUP37/NUP54/HSP90AA1	14
R-HSA-72163	mRNA Splicing - Major Pathway	17/426	183/10704	0.00099881	0.0334268	0.0300694	DHX15/USP39/EFTUD2/SNRPC/SF3B1/TXNL4A/HNRNPC/SNRPG/HNRNPU/SNRPE/BCAS2/ALYREF/SNRPA1/NCBP2/SF3B6/CSTF2/PPIL1	17
R-HSA-6791226	Major pathway of rRNA processing in the nucleolus and cytosol	17/426	184/10704	0.00106123	0.0337563	0.0303658	RPLP0/DDX21/RPL35A/RPS13/NIP7/RPS15A/BMS1/RPL36/WDR43/WDR3/RPL35/UTP20/WDR12/RPS7/PNO1/EBNA1BP2/DIS3	17
R-HSA-72306	tRNA processing	12/426	107/10704	0.00109189	0.0337563	0.0303658	NUP155/NUP43/ADAT2/TRDMT1/NUP58/NUP88/ALKBH8/WDR4/NUP37/NUP54/METTL1/CSTF2	12
R-HSA-168271	Transport of Ribonucleoproteins into the Host Nucleus	6/426	31/10704	0.00121039	0.0337563	0.0303658	NUP155/NUP43/NUP58/NUP88/NUP37/NUP54	6
R-HSA-168333	NEP/NS2 Interacts with the Cellular Export Machinery	6/426	31/10704	0.00121039	0.0337563	0.0303658	NUP155/NUP43/NUP58/NUP88/NUP37/NUP54	6
R-HSA-170822	Regulation of Glucokinase by Glucokinase Regulatory Protein	6/426	31/10704	0.00121039	0.0337563	0.0303658	NUP155/NUP43/NUP58/NUP88/NUP37/NUP54	6
R-HSA-5619107	Defective TPR may confer susceptibility towards thyroid papillary carcinoma (TPC)	6/426	31/10704	0.00121039	0.0337563	0.0303658	NUP155/NUP43/NUP58/NUP88/NUP37/NUP54	6
R-HSA-168255	Influenza Infection	15/426	156/10704	0.00137864	0.036772	0.0330786	RPLP0/RPL35A/NUP155/NUP43/RPS13/RPS15A/RPL36/NUP58/RPL35/NUP88/RPS7/NUP37/KPNA4/NUP54/HSP90AA1	15
R-HSA-163200	Respiratory electron transport, ATP synthesis by chemiosmotic coupling, and heat production by uncoupling proteins.	13/426	125/10704	0.00139177	0.036772	0.0330786	NDUFAF7/ETFDH/TMEM126B/NDUFB8/NDUFAF4/NDUFAF2/NDUFB4/UQCR11/CYCS/NUBPL/COX11/NDUFA6/NDUFA12	13
R-HSA-72172	mRNA Splicing	17/426	191/10704	0.00159814	0.0393632	0.0354096	DHX15/USP39/EFTUD2/SNRPC/SF3B1/TXNL4A/HNRNPC/SNRPG/HNRNPU/SNRPE/BCAS2/ALYREF/SNRPA1/NCBP2/SF3B6/CSTF2/PPIL1	17
R-HSA-168274	Export of Viral Ribonucleoproteins from Nucleus	6/426	33/10704	0.00170241	0.0393632	0.0354096	NUP155/NUP43/NUP58/NUP88/NUP37/NUP54	6
R-HSA-180910	Vpr-mediated nuclear import of PICs	6/426	33/10704	0.00170241	0.0393632	0.0354096	NUP155/NUP43/NUP58/NUP88/NUP37/NUP54	6
R-HSA-1428517	The citric acid (TCA) cycle and respiratory electron transport	16/426	176/10704	0.00174558	0.0393632	0.0354096	NDUFAF7/LDHA/ETFDH/TMEM126B/NDUFB8/NDUFAF4/NDUFAF2/NDUFB4/UQCR11/GLO1/CYCS/NUBPL/COX11/NDUFA6/LDHB/NDUFA12	16
R-HSA-5696399	Global Genome Nucleotide Excision Repair (GG-NER)	10/426	84/10704	0.00177672	0.0393632	0.0354096	UBE2I/COPS4/COPS8/USP45/RFC5/RUVBL1/UBE2V2/MNAT1/INO80D/RFC3	10
R-HSA-72202	Transport of Mature Transcript to Cytoplasm	10/426	84/10704	0.00177672	0.0393632	0.0354096	NUP155/NUP43/CHTOP/NUP58/NUP88/ALYREF/NCBP2/NUP37/POLDIP3/NUP54	10
R-HSA-9027284	Erythropoietin activates RAS	4/426	14/10704	0.00180134	0.0393632	0.0354096	CRKL/LYN/JAK2/RAPGEF1	4
R-HSA-73894	DNA Repair	25/426	334/10704	0.0018035	0.0393632	0.0354096	UBE2I/MAPK8/MDC1/XRCC3/CHEK2/COPS4/USP1/COPS8/USP45/RAD18/CDK2/PRKDC/RFC5/HMGN1/DCLRE1A/NEIL3/XRCC2/RUVBL1/UBE2V2/MNAT1/BRCC3/HUS1/INO80D/H4C3/RFC3	25
R-HSA-9633012	Response of EIF2AK4 (GCN2) to amino acid deficiency	11/426	101/10704	0.00220534	0.0471098	0.042378	RPLP0/RPL35A/RPS13/RPS15A/RPL36/RPL35/ATF2/CEBPG/RPS7/ATF3/EIF2S1	11
R-HSA-3301854	Nuclear Pore Complex (NPC) Disassembly	6/426	35/10704	0.00233301	0.0487988	0.0438974	NUP155/NUP43/NUP58/NUP88/NUP37/NUP54	6
