# Supplementary material for: Deficiency of the Ribosomal Protein uL5 Leads to Significant Rearrangements of the Transcriptional and Translational Landscapes in Mammalian Cells
Source: Int J Mol Sci. 2021 Dec 15;22(24):13485. doi: 10.3390/ijms222413485 (PMC8706191; doi:10.3390/ijms222413485)
Supplement: Supplementary file 1 [file ijms-22-13485-s001.zip › Table S8.xlsx]

## Sheet: GATEs UP
hgnc_symbol	ensembl	tr.ids	T.NC.mean.TPM	fiveUTRseq	CDSseq	threeUTRseq	fiveUTRlen	CDSlen	threeUTRlen	tr_length	fiveUTR_GC	fiveUTR_structure	fiveUTR_MFE	fiveUTR_MFE_per_nucl	threeUTR_GC	threeUTR_structure	threeUTR_MFE	threeUTR_MFE_per_nucl
ARHGAP35	ENSG00000160007	ENST00000672722	19.003	GCCCCGAGGGAGAGCCGCGGCGCGGCGGCAGGAGGAGGTGGAGGAGGCGGAGGAGGGAACCCGCGAGGGAGGGTCCGCCCGGCCCCCCGCCGCCGGAGCCGCCGCCGCCGCCTCAGCCGCCGCTGGACTAGGAGCAGGGGAACATGGCGCCGGGGCCCCCGTCGTTGCTGCCGGGATTTTGGAGGCCGGGGCCGCGCTGAGGGCGCCCAGCTGGAAGAAATGTTGGCTATTTGGCGATGAGAGGTGGTGAACAGTGACCATACTGGTATACAACACTATGGGACCTGGCATTTTTGCTGCATGTCCAGCCCACCCCCACTAATAATGTAGGAAGCTGTCTGGTCCATTGGAAACACTAATCTGATCTCAGAAGTGGCTGATCGTGGCAGGATGTGTCGA…	ATGATGATGGCAAGAAAGCAAGATGTCCGAATTCCCACCTACAACATCAGTGTGGTGGGATTATCTGGGACCGAGAAGGAAAAGGGCCAGTGTGGGATTGGAAAGTCTTGTTTGTGCAACCGCTTCGTGCGCCCGAGTGCTGACGAGTTTCACTTGGACCATACCTCCGTCCTCAGCACCAGTGACTTTGGAGGGCGAGTGGTCAATAATGACCACTTTCTCTACTGGGGAGAAGTTAGCCGCTCCCTGGAGGATTGTGTGGAATGTAAGATGCACATTGTGGAGCAGACTGAATTTATTGATGATCAGACTTTTCAACCTCATCGAAGCACGGCCCTGCAGCCCTATATCAAGAGAGCTGCTGCGACCAAGCTTGCATCAGCTGAAAAACTCATGTAC…	GCCACCAAGACCTGGGGCGACAGGAGAACCGGTCCTCTCTCTGACGGGGTGGCATTTGGCCTTGAACAAAACCAAGTCCACTGGGGACAGAGGCAGGGGCAAGTGGCTCTCCCCATTACCTTCTCAAGACCTCAGTGGGAGCACCAGCCAATGGTACCATCGGCTGGGCTGCCAGGTACCCTGGGCCTGGCGCTGCAGACCTGAGCTGGCTTGGACCCATTTGAGGACTGAACTAGGCAGGCAATGGCTCCAGTGCCCTCCCTCTGTTCCCTGGACCACCACCCCACGTAGCTGCTCACACCAGCCTCCGGGTGCCTCCCTCTGCTTGTACAGAGCCCATGGTCGGGACAGTGCCCTGGCCTTTGCCGGGGAGGAGGATGCTCTGAGATTCAGGGTGGG…	401	4500	4389	9290	65.0873	(((.(((((.....))(((((((((((((....((.(((((.((.(((.(.((..(((.(((.(....).)))))).))).)))))))))).))...))))))).)))))).((((((.(((.((((((((((((.((((....(((.(((((((((((..(((((((((((((.(((((...(((.((((((........))).))).)))....))))).))))).....))))))))..)).))).........(((((.((........)).)))))..))))))......((((......))))))).)))).(((......)))...))).))))))))).)))....(((..((((....)))))))))))))))).)))............…	-175.2	-0.436908	56.8011	(((.(((.....)))))).((((((...((.(((........))).))((((.((((((............)))))))))).(((((((((((..((((((..(((......(((((.((((((..((.(((((((((((((.((((((.(((....))).)))))))))(((((((.......)))))))(((((........)).))).....)))).)))))).)).....))).))).)))))..))).)))))).)))))))))))....((.((((((((((((..((((((((((........))))((((((((((......)))))(((......)))......(((((((....))))))).)))))..(((((((...)))))))(((…	-1835.3	-0.418159
CCND2	ENSG00000118971	ENST00000261254	11.9484	AGAGCGGAGAAGAGCGAGCAGGGGAGAGCGAGACCAGTTTTAAGGGGAGGACCGGTGCGAGTGAGGCAGCCCCGAGGCTCTGCTCGCCCACCACCCAATCCTCGCCTCCCTTCTGCTCCACCTTCTCTCTCTGCCCTCACCTCTCCCCCGAAAACCCCCTATTTAGCCAAAGGAAGGAGGTCAGGGGAACGCTCTCCCCTCCCCTTCCAAAAAACAAAAACAGAAAAACCTTTTTCCAGGCCGGGGAAAGCAGGAGGGAGAGGGGCCGCCGGGCTGGCC	ATGGAGCTGCTGTGCCACGAGGTGGACCCGGTCCGCAGGGCCGTGCGGGACCGCAACCTGCTCCGAGACGACCGCGTCCTGCAGAACCTGCTCACCATCGAGGAGCGCTACCTTCCGCAGTGCTCCTACTTCAAGTGCGTGCAGAAGGACATCCAACCCTACATGCGCAGAATGGTGGCCACCTGGATGCTGGAGGTCTGTGAGGAACAGAAGTGCGAAGAAGAGGTCTTCCCTCTGGCCATGAATTACCTGGACCGTTTCTTGGCTGGGGTCCCGACTCCGAAGTCCCATCTGCAACTCCTGGGTGCTGTCTGCATGTTCCTGGCCTCCAAACTCAAAGAGACCAGCCCGCTGACCGCGGAGAAGCTGTGCATTTACACCGACAACTCCATCAAGCCT…	GGATGCCAGTTGGGCCGAAAGAGAGAGACGCGTCCATAATCTGGTCTCTTCTTCTTTCTGGTTGTTTTTGTTCTTTGTGTTTTAGGGTGAAACTTAAAAAAAAAATTCTGCCCCCACCTAGATCATATTTAAAGATCTTTTAGAAGTGAGAGAAAAAGGTCCTACGAAAACGGAATAATAAAAAGCATTTGGTGCCTATTTGAAGTACAGCATAAGGGAATCCCTTGTATATGCGAACAGTTATTGTTTGATTATGTAAAAGTAATAGTAAAATGCTTACAGGAAAACCTGCAGAGTAGTTAGAGAATATGTATGCCTGCAATATGGGAACAAATTAGAGGAGACTTTTTTTTTTCATGTTATGAGCTAGCACATACACCCCCTTGTAGTATAATTTCA…	279	870	5344	6493	61.2903	((((.(((((((...(((((((((((.(((((............(((.((...((.((((((..((.((((....)))))))))))))).)).)))....))))))))))..))))))...)))))))))))(((....((((((((((......((((......(((...((((((.((..((((((......))))))))))))))..............(((((....)))))..))).))))......)).))))))))((((....))))))).	-122	-0.437276	42.7021	....(((.....))).(((((((((((((..(........)..)))))))..)))))).(((.((((((((((....(((((((((((((((...(((((((.................(((((.........)))))...(((((.(((((((((((((((.((((((((...(((((...((((((((.....(((((.....(((...(((((((...)))))))(((..((((((.....))))))..)))))).....)))))..))))))))..(((....)))((((.(((..((.......))..)))))))....(((((.......((((((((..........((((((((((((...((..(((((...(((((...........))…	-1561	-0.292103
CRTC1	ENSG00000105662	ENST00000321949	7.151	GAGGAGGAGGTGGCGGCGAGAAG	ATGGCGACTTCGAACAATCCGCGGAAATTCAGCGAGAAGATCGCGCTGCACAATCAGAAGCAGGCGGAGGAGACGGCGGCCTTCGAGGAGGTCATGAAGGACCTGAGCCTGACGCGGGCCGCGCGGCTCCAGCTCCAGAAATCCCAGTACCTGCAACTGGGCCCCAGCCGAGGCCAGTACTATGGCGGGTCCCTGCCCAACGTGAACCAGATCGGGAGTGGCACCATGGACCTGCCCTTCCAGACCCCCTTCCAATCCTCGGGCCTGGACACCAGCCGGACCACCCGGCACCATGGGCTGGTGGACAGGGTGTACCGGGAGCGTGGCCGGCTCGGCTCCCCACACCGCCGGCCCCTGTCAGTGGACAAACACGGACGGCAGGCCGACAGCTGCCCCTAT…	GCGGGCACGCCGGCACCCTGCCGCTCAGCCGTCCCGACGGCGCCTCCCCAGCCCGGGGACGGCCGTGCTCCGTCCCTCGCCAACGGCCGAGCTTGTGATTCTGAGCTTGCAATGCCGCCAAGCGCCCCCCGCCAGCCCGCCCCCGGTTGTCCACCTCCCGCGAAGCCCAATCGCGAGGCCGCGAGCCGGGCCGTCCACCCACCCGCCCGCCCAGGGCTGGGCTGGGATCGGAGGCCGTGAGCCTCCCGCCCCTGCAGACCCTCCCTGCACTGGCTCCCTCGCCCCCAGCCCCGGGGCCTGAGCCGTCCCCTGTAAGATGCGGGAAGTGTCAGCTCCCGGCGTGGCGGGCAGGCTCAGGGGAGGGGCGCGCATGGTCCGCCAGGGCTGTGGGCCGTGGCG…	23	1905	4951	6879	69.5652	.......................	0	0	60.4726	(((((((((.(((((...)))))....(((((....)))))((((((((.....))))).)))))))).)))).........(((((((((..((((.((((((.........((((((....((((((.....((((((...(((((((((((..((((((..((((..(((((....)))))...))))(((((.(((((((((((.....)))).))).))))..((((((((((((((.(((.((((((((...(((((((....((((...(((.(((((((.(.((((((.((((..(.(((((........).)))).)..)))).)))))).)))).))))))).)))))))))))((((.((((((((((.......)))))))))))))…	-2250.1	-0.454474
EPB41L4A	ENSG00000129595	ENST00000261486	15.2237	AGTTCCGCCGGCGCTTCCCCGGCGGCTCCCGGGCGCTGACTCTCCCGGGCTTTTCCGCCTTTCTCGCTCCCGCCCCGCCGGGCGGTTCGGCGGCCGGTCCCCGGACCCCGCCGGGAGCTGCTCGTCTCACCCTCGCCACGGCGCGGACAATAAATTAATGCATCGCGCTTGAGTGGAGGGGGCGGCTGGGCGCCTCGGTGGTAGCTTTCTCTCCTGGCTGGAGACGACCACAACCGAC	ATGGGCTGTTTCTGCGCTGTTCCGGAAGAATTTTACTGCGAAGTTTTGCTCCTGGATGAATCCAAGTTAACCCTTACCACCCAGCAGCAGGGCATCAAGAAGTCAACGAAAGGTTCCGTTGTCCTTGACCACGTATTCCATCACGTAAACCTTGTGGAGATAGATTATTTTGGGCTACGTTACTGTGACAGAAGCCATCAGACGTATTGGCTGGATCCTGCAAAAACCCTTGCTGAACACAAAGAACTGATCAACACTGGACCTCCATATACTTTGTATTTTGGTATTAAATTCTATGCTGAAGATCCATGTAAACTTAAAGAAGAAATAACCAGATATCAGTTTTTCTTGCAGGTGAAGCAAGATGTCCTTCAGGGCCGTCTGCCCTGTCCCGTCAAC…	TCCTGATGAAGGGTCAAGGGTAGGGGTGGGAAGGTTGTGTGCGCCACTGGTACTTTTGAAACTGTGAAATAGGTATCTTAATTCAAATCTCAGACCTGCAAGTATTTCTTCAGCATGAGAAAATACATTATCTTTTGCTTCTTTTTTTTTTTTTTTTTGAGATGTTATCACTCTGTCGCCCAGGCTGGAGTGCAGCGGCACCGTGTCAGCTCACCGCAGCCTCCACTTACTGGGTTAAGCGATTCTCCTGTCTCAGGCTCCCGAGCAGCTGGGATTACAGGCGTGCACCACAACACCCGGCTAATTCTTTTTGTATTTTTAGTAGAGACAGGGCTTTGCCATGTTGGAGGCTGGTCTCGAACTCCTGACCTCAAGTGATCCGCCTGCCTCAGCCTCCCA…	238	2061	2371	4670	71.0084	((((((((((((((((.((((((((...(((((.((((........((((......))))...(((((.((((((....))))))...))))).)))).)))))...))))))))((((((((.((((.(.((((....(((((((...((......))...))))))))))).))))))))))))))))))))..))))).)))).(((((((.....))))).))...........	-112.9	-0.47437	41.5015	...((((((.((((...(((..(((((..(..((((((((((.......)))).(((((.....((((.((((...)))).))))....)))))...(((((....(((..(((.(((((.(((((((((............................(((.((....)))))........((((((.((.((((((((((...(((((.....(((((((((((...((..(((.((((......((((((((..(((.....((((..((((((((.((.(((........))))).).)))))))..))))......))).)))))))))))).)))..)))))))))))....)).....))))).....)))..))).))))))))))))...(…	-558.4	-0.235512
FMNL3	ENSG00000161791	ENST00000335154	6.03451	GCCTCCGTCCGCCTTGCTTCGGTGCGGCTGTCCGCTACGCTGCCTCCGCCCTCGCCGCGCGCCCCCGCCAGCGGGACTCCAGGGAACCCCCGGCGCCCTCGACGGGGCCGAGGAGTCGGGACTCGGGGAGCCGGCGCTGAGGGAGGAGCCTGGTCGGAGCCGCGGAGCCGAAAGCTCCGGAGCGTGGAGGTGGGGGGCCGAGGCCCCTGAGGGGGCCCCGCCGCG	ATGGGCAACCTGGAGAGCGCCGAGGGGGTCCCGGGAGAGCCCCCCTCTGTCCCGTTGTTGCTGCCGCCCGGCAAGATGCCGATGCCTGAGCCCTGTGAGCTGGAGGAAAGGTTCGCCCTGGTGCTGAGCTCCATGAACCTGCCTCCAGACAAGGCCCGGCTCCTGCGGCAGTATGACAATGAGAAGAAATGGGATCTGATCTGTGACCAGGAACGATTCCAGGTGAAGAATCCTCCCCACACTTACATTCAGAAACTCCAGAGCTTCTTGGACCCCAGTGTAACTCGGAAGAAGTTCAGGAGGAGGGTGCAGGAGTCAACCAAAGTACTAAGGGAGCTGGAGATCTCTCTTCGCACCAACCACATTGGGTGGGTGCGGGAATTTCTGAATGATGAAAAC…	GACCCTCTCGGAGGCAGAAGCACTTCACCCCTCAGAGTCCTACAAGTCCAACCAGTGGACCTGGAATTGGCCAAGGGCTCAGGAGAGGGCTGTGTTGCTCTCTCAACCATGTCCGCCCCAGCTCTTGAGGCTGGATCTTTCTACTTGTGCCACTATGGGCACTAGGTCTGTAGGTCCCTGGTGCTTCCAGTACTGCACTTTGCCCCCAAGGTCTTTGACTTCATTTCCTGAAGGGTCACCAAGGGTCAGCTCAGGGCTAGGAAAAACCATTTCCAGCCTTAGCCTAAACAGGGCACATAGATCTCTCCCACTAGAGCCCAGAGGGATGAGAGGAGAGAGCAACTGTTCTTTCTTTTTTTTTCCCTTCCTTTTTGCAGGCCCATGGTCAGCTCTGGTCTA…	225	3084	9316	12625	79.1111	.((((((.((.((.((((((...(((((..(((((((.(((.(((((..(..(((((.((..(((((..(((..((((((..((...(((((.((....)).)))))))..))))))..).))))))).)))))))..)..)))))))).))).)))))))))(((((.....))))))))))).)).))))))))((((.((((((....)))))).))..)).	-126.1	-0.560444	50.2147	GGGAGGGGGGCCUGGCGGGCGGCAGCUUCCCAAGGCCUGGGGGCUGGGCCGAGGACAGGAGCCGGUAGUAGGGGGUGCAGAGAGGCUGGCAGGGCAGGAAGCCAGGCCAGAGAAGGGGGAGCCUGGCUGCCUUACCCGGCUGGCCCAGCAUGUUGGCAAAGCGGACAUCAGUGCUGACUGCUGGAUAUAGCUCCAUCCAGGUGGACAUAGAGUGCAGCUGCCCUGUCUCAUGCAGCUCGUCCAGGAAGGUCUGAGCAGGGAGAGGCCAGUUAUAGGGAGAGUGAGACAGGGAGGCAGAGCCACAGACUGAGGGGGAAGAGAGGGAAUGGCAGAGGAAGAGGCAGGGACAAUCAAGAUUGAGGAAAUGCAGGCAAGAGAGGCAGAGAUGAAGAGAUGCAG…
KLC3	ENSG00000104892	ENST00000391946	32.5439	AGACGCCCGGCGCAGCGGGAGCGGCGGGGCGTGCCTGGCCTGCGGGACGCGACTGATCGCAGTGGGGCGAAGCGGGGCCGGAGCCGCCCGCGGTCAGGAGCAGCA	ATGTCTGTGCAGGTAGCGGCTCCTGGAAGTGCAGGGCTGGGCCCAGAGCGCCTGAGCCCTGAGGAGCTGGTGCGGCAGACGCGGCAAGTGGTCCAGGGGCTGGAGGCGCTGCGGGCAGAGCACCATGGCCTGGCTGGGCACCTGGCGGAGGCCCTGGCGGGACAGGGCCCGGCAGCCGGCTTGGAGATGCTGGAGGAAAAGCAGCAGGTGGTGAGCCACTCGCTGGAGGCCATCGAGCTGGGGCTGGGCGAGGCCCAGGTGCTGCTGGCCCTGTCGGCACATGTGGGTGCACTGGAGGCAGAGAAGCAGCGGCTGCGCTCGCAGGCCCGGCGGCTGGCCCAGGAGAACGTGTGGCTGCGGGAGGAACTGGAGGAGACGCAGCGGCGGCTTCGGGCCAGC…	CGTCCAGTGAACTGCGCTGGCCGCAGCTTCTTGGGAACAGTGCAGGAGGGATGGGCTGGTGGGGTGAGAGGGGGTCTATCATCTCCTGGCCCCCCCTTGCCTCTGGGTACCTGGTGGATAGCTGCCTTCTCCTGCGATTAAAGGCTGTGGACGTGACAGTGA	105	1515	162	1782	79.0476	..((((((.((.(.((....))))).)))))).(((((((.(((((.(((.((((....)))).)(((........))).....)))))))))))))).......	-51.6	-0.491429	61.1111	...((((((.....))))))(((((((((.(((....)))((((((((((..(((((.(.((((((((.(((((((...........))))))).))))))))).))).)).(((((....))))))))))))))).....)))))))))............	-68	-0.419753
LPIN3	ENSG00000132793	ENST00000373257	9.91798	AGATTGGGGCCTGTGGAGGCCGCACTAGGATCGTAGAAGGAGTGGAGCCGTGCTCTCACCCTGTCTTAGAGGACCCGGAAGCGCCAAGTGACTGAGGGCCGAAGACACTCACCTGTGGAGCCTGTGCACGTAGGTAGAGGCGGCGGCTCTGAGTCCAGGAGCTCCAGTGGGCAGCTCCCCAGCACCAGCC	ATGAACTACGTGGGGCAGCTGGCGGAGACGGTGTTTGGGACGGTGAAGGAGCTGTACCGGGGCCTGAACCCAGCCACACTGAGCGGCGGCATTGACGTGCTGGTGGTGAAGCAGGTGGACGGCTCGTTCCGGTGCTCACCCTTCCACGTGCGTTTTGGCAAGCTGGGCGTCCTGCGGTCGCGGGAGAAGGTGGTAGACATTGAGCTCAATGGGGAGCCTGTGGACTTGCACATGAAGCTTGGGGACAGCGGGGAGGCCTTCTTTGTTCAGGAGCTGGAGAGCGATGATGAACATGTGCCTCCCGGCCTGTGCACCTCACCCATCCCTTGGGGGGGTCTGTCTGGCTTCCCCTCGGACTCCCAGCTGGGCACTGCCAGTGAGCCTGAGGGCCTCGTCATG…	ACCTGCCCTGGCTGGCTCCTCCTCCCTGGCCCGGCCCAGGACTGGCTAGGTGTCCTGGGGTATAGGAGGGTGGGAATTGGAGTGTCATGGGGCAAACCCACTGAAGGGGAAGGAGGAGGCTGCAGGTTGGTTGGCAGCTAGAGAGACTCCCCCATCTTCCCCGTCATATTTTTGCCAGCTAAGCTGCAGCTGCTCCAGGCGTCAGTGTGGCACTGTCCTGGGGCAATTAGCTTGTCATCTGGGCCCTTGCAGGGTTCTTTTTTTTTTTTTTTTTTTTTTTTTCCTGAGACAGGGTCTTGTTCTGTTGCCCAGGCTGGAGTGCAGTGGCATGATCTCTCGGCTCACTGCAACCTCCGCCTCCCGGGTTCAAGCGATTCACCTGCCTCAGCCTCCCAAGTA…	190	2556	1716	4462	63.6842	...((((.((.((.(((((((.((((.((.((..((((((.(((((((...)))).)))))).)))..))...)).(((.((.((..(.((((.(((((((..(.(.((((((((((..((....)).))))))).)))))..))))))).))))).)).))))))))))))..)))).)))).))))..	-77	-0.405263	56.0023	(((((((((((((((((...((.....))...)))...((((((.(((((((..((((((....(.((((((((...((..(((((((((((((((..((((...(((..(((((((((((((((.(((((((((((..(((..(((...............)))...)))))))))))))).)))))))(((((((((...(((((...))))).)))))))))(((((((((((....(((((((...)))))))..........................(((((.(((((..(((((.((..((((((((.(((((((((((((.(((....))))).)))))))..))))))))...)))).)))))))..).)))).)))))..(((((....…	-712.2	-0.415035
MED25	ENSG00000104973	ENST00000312865	23.1859	ATTCCGCGGCGTCGGCTGCGGCTGCAGTGGTGGTGGCGGGTACCGCACGGGGT	ATGGTCCCCGGGTCCGAGGGCCCGGCCCGCGCCGGGAGCGTGGTGGCCGACGTGGTGTTTGTGATTGAGGGTACGGCCAACCTGGGACCCTACTTCGAGGGGCTCCGCAAGCACTACCTGCTCCCGGCCATCGAGTATTTTAATGGTGGTCCTCCTGCTGAGACGGACTTCGGGGGAGACTATGGGGGGACCCAGTACAGCCTCGTGGTGTTCAACACAGTGGACTGCGCTCCCGAGTCCTACGTACAATGTCACGCTCCCACCAGCAGCGCCTATGAGTTTGTCACCTGGCTCGATGGCATTAAGTTCATGGGCGGGGGTGGTGAGAGCTGCAGCCTCATCGCGGAAGGACTCAGCACAGCCTTGCAGCTGTTTGATGACTTCAAGAAGATGCGCGAG…	ATCCCCAACACCCAATAAAGTTCCTTTTTAACACA	53	2244	35	2332	73.5849	...((.(((((..(.((((.(((((....))))).)))).)..))).)).)).	-24.3	-0.458491	37.1429	...................................	0	0
NACC1	ENSG00000160877	ENST00000292431	20.6857	GCTCGGCTGGGGCGGCCTGGCCCACAATGAATGGCCGCCGCGGCTGCCGCTGCTGCTGAGGCGGAGGCCGCGGAGGCCGCGGAGGCGGAGGCCGAGGCCCCGGCGCAGCGGGGCGCGCCCCGGGCCCAGGCCCGGCCCCAGCCGCCGCTGCGGAGCCCGCCGGGACCCCCCGGAGCGCGGCCACGGCGCAGCCGCTGCC	ATGGCCCAGACACTGCAGATGGAGATCCCGAACTTCGGCAACAGCATCCTGGAGTGCCTCAATGAACAGCGGCTGCAGGGCCTGTACTGTGACGTGTCAGTGGTGGTCAAGGGCCATGCCTTCAAGGCCCACCGGGCCGTGCTTGCTGCCAGCAGCTCCTACTTCCGGGACCTGTTCAACAACAGCCGCAGCGCCGTGGTGGAGCTGCCGGCGGCTGTGCAGCCCCAGTCTTTCCAGCAGATCCTCAGCTTCTGCTACACGGGCCGGCTGAGCATGAACGTGGGCGACCAGTTCCTGCTCATGTACACGGCTGGCTTCCTGCAGATCCAGGAGATCATGGAGAAGGGCACCGAGTTCTTCCTCAAGGTGAGCTCCCCGAGCTGCGACTCCCAGGGCCTG…	CCCGCCCAGCCTCCCGCGGGGCCACACACTTCCCCTCCCAACACACACACACACCTGCCATCTTGGTCATGAGCTACTGTCTGTCCCTCCCCAGGACCCGCGGTGGGTGCTGCATGTTCCCGGCCCTCTGCCCCTCCTGTCCTACCCCCTTTCCCCACCGAGAGCTGGGCCGGGAGAGGACCGCAGGGCAGGTGGCGTGAGGTCCGTGTTGCCTTCTTTAACACACACTCGTGCAGTGGGGGAGTTCTGGCTCCCCAACCTAACCCCTAGCCGTCATCTCCACACTCACCAGGCCCACCAGGGGAGGGGGCTGGCCTGGGGGTCTTGGGAAGGCCCCTCCCCAGGCCCTAGGCCACCTCGCGGAAGCCTTCAGCCTCCGCCCCTCACTGCAGCCCCTTG…	199	1584	2741	4524	84.9246	....(((((((((((((((((((.........((((.((((((((.(((((.(....).))))).)))))))).))))((....))((.(((.(..((((((......)))))).))))))))).)))))))..)))))))))((.((((((..((((((((((....))))..))).))).....)))))).))....	-131.9	-0.662814	61.4009	(((((((((((.(((((((((((.((((.....(((....((((((.(((((((((((((((((((....(((((.((.(((((((.(((...((((((.(((((((.((.....)).)))((.((((((((...((((((((....((((((((..((........))..)))))))).....)))))))).)))).)))).))((((((.......))))))...((.(((.(((((((((....(((((................)))))...))))).))))))).))((((.((((((((.(((((((((((((((..((((((.((....)).))))))))))))))).....(((((.((.....)).)))))((((((....(((((...)…	-1229.3	-0.448486
NOP14	ENSG00000087269	ENST00000416614	80.1083	GGTTCCGCGGCCCGGCACGTGTCTTAGGGTAGCGCGCGCCTGTCTCTCTTCGGGTCTCGGGCCCTTGGGCGCAGCGGGGCGCGCGCC	ATGGCGAAGGCGAAGAAGGTCGGGGCGCGAAGGAAGGCCTCCGGGGCGCCGGCGGGAGCGCGAGGGGGCCCGGCGAAGGCCAACTCCAATCCGTTCGAGGTGAAAGTTAACAGGCAGAAGTTCCAGATCCTGGGCCGGAAGACGCGCCACGACGTGGGACTGCCCGGGGTGTCTCGCGCACGGGCCCTCAGGAAGCGTACACAGACTTTACTAAAAGAGTACAAAGAAAGGGATAAATCCAATGTATTCAGAGATAAACGCTTCGGAGAATACAACAGCAACATGAGCCCCGAGGAGAAGATGATGAAGAGGTTTGCTCTGGAACAGCAGCGACATCATGAGAAAAAAAGCATCTACAATCTAAATGAAGATGAAGAATTGACTCATTATGGCCAGTCT…	ATTACATTTTATAAATAAGGCAAGGAACTGGACATTACCTCACATCTGCAATTCCAACCCTCTGGGAGGCCAAGGCAGGAAGATTGCTTCAGCCCAGGAGTTCGAGACCAGCCTGGGCAACACAGGAAGACCCCGTCTCTACCAAAAAAACATAAAAATTAGCCAAGTGTGGTGGCACGCACCTGTAGTCCCAACTACTCGGGAGGCTGAAGCAGGAGGACTGCTTGAGCTGAGTCCAAGGTTACAGTGAGCCGTGATTGAGCCACTGCACTCCAGCCTCGGCCACAGTGCAAGACTGTGTCGCTTAAAAAAAAATTTTTTTTTTTGAGACGGAGTTTTGCTCTTGTTGCCCAGGCTGGAGTGCAATGGCACAACCTCCACCTCCTGGGTTCAAGCGAT…	87	2574	895	3556	75.8621	(((..((((.((((....((((((.(((((..((.(.(((((........)))))).)).))))).))))))..)))).)))).)))	-44.1	-0.506897	48.0447	.....((((((((.((((((((((((.(((((......((((((((((.(((..........((((.((((((((((((..((((((((.((..(.((((((((((((((((((((.(((((..((((((((((((((((((.(((((.(((...((((((((...(((((((((((((...(((((((((((.((((((((((((((((.(((((((((.((((((((((.((..((.((((......)))).)).(((.((((.(((((((((((((.(((.((((.((((((((.((((..((((((((((....)))))))))))))).))))))))..)))).))).))))))))))))).)))).)))..........)).)))))))))).)…	-413.5	-0.462011
NPHP4	ENSG00000131697	ENST00000378156	6.77913	CTTCCGAGGCTCCTCCCGCGGGTGGCAGCGGACGGGGCGCGCCCCTCGGCCAGTCCTCGGTCCTCAGGCTTGTGGCTCCGTTGAGCACCGGCCGCCGGGCCTCTGGGTCCGTCGAGTGGAGACTCTCTGAAAAGCGTGGGCTCCGTGGCCTCCGGCGCGGCCGCGGCGGGTCGGTCTCCTAGATCATCCGGGAAGCCCACGGGACCCTCAGGCGGGCAGG	ATGAACGACTGGCACAGGATCTTCACCCAAAACGTGCTTGTCCCTCCCCACCCACAGAGAGCGCGCCAGCCTTGGAAGGAATCCACGGCATTCCAGTGTGTCCTCAAGTGGCTGGACGGACCGGTAATTAGGCAGGGCGTGCTGGAGGTACTGTCAGAGGTTGAATGCCATCTGCGAGTGTCTTTCTTTGATGTCACCTACCGGCACTTCTTTGGGAGGACGTGGAAAACCACAGTGAAGCCGACGAAGAGACCGCCGTCCAGGATCGTCTTTAATGAGCCCTTGTATTTTCACACATCCCTAAACCACCCTCATATCGTGGCTGTGGTGGAAGTGGTCGCTGAGGGCAAGAAACGGGATGGGAGCCTCCAGACATTGTCCTGTGGGTTTGGAATTCTT…	GGGCTTGAGGGTGACGTCCTTCCTGCGGCACCCAGCTGGGGCCTGTCTGTGCCCCTCCTGCCCTGCAGGCTGTCCTCCCCGCCTCTCTGCAGCCTTTCACTTCAGTGCCCACCTGGCTGACCTGTGCACTTGGCTGAGGAAGCAGAGACCGAGCGCTGGTCATTTTGTAGTACCTGCATCCAGCTTAGCTGCTGCTGACACCCAGCAGGCCTGGGTTCCGTGAGCGCGAACTCCGTGGTGGTGGGTCTGGCTCTGGTGCTGCCATCTACGCATGTGGGACCCTCGTTATCGCTGTTGCTCAAAATGTATTTTATGAATCATCCTAAATGAGAAAATTATGTTTTTCTTACTGGATTTTGTACAAACATAATCTATTATTTGCTATGCAATATTTTATGC…	220	4281	454	4955	73.6364	...((((((((....(((.(((.(((.(((.......))))))))))))..)).))))))......((((.(((.(((....)))))).))))(((..((((..((((((...((((....)))).........((((((((((((((((........))))))))(((((.(((((...))))))))))...))))))))))))))..)))).)))...	-108	-0.490909	49.3392	((((...(((((((((....((((((((((((.((((((((((.....).))))).(((((...)))))........(((((((((((((..((((...((..(((((.((...((....)))).))))).))..))))..)))))))...((((((((......(((((...))))).)))))...))).((((((.....))))))((((((((((((....)).)))).))).)))))))))...))))..)))))))).............))))....))))))).))...)))).....((((((................((((((((......)))))))).((((((.(((....))).)))))).....(((((.(((........)))…	-138.5	-0.305066
SCN8A	ENSG00000196876	ENST00000627620	4.66683	GGGGAGCGCTCCAAGATGGCGCCCACCGCAGTCCCGCCCGCCGCATCCTCGGCGCCTTTGCAGTCCGGCCGCGCCTCCCGGGCCCCGCGTTAGGGCCGCCGCTGCCTCCCTCGCCGCCGCCGCTGCCAGCTGACCTGTCCTGGACGCAGCATAACTAACGAAGCTGCTGCAGGATGAGAAG	ATGGCAGCGCGGCTGCTTGCACCACCAGGCCCTGATAGTTTCAAGCCTTTCACCCCTGAGTCACTGGCAAACATTGAGAGGCGCATTGCTGAGAGCAAGCTCAAGAAACCACCAAAGGCCGATGGCAGTCATCGGGAGGACGATGAGGACAGCAAGCCCAAGCCAAACAGCGACCTGGAAGCAGGGAAGAGTTTGCCTTTCATCTACGGGGACATCCCCCAAGGCCTGGTTGCAGTTCCCCTGGAGGACTTTGACCCATACTATTTGACGCAGAAAACCTTTGTAGTATTAAACAGAGGGAAAACTCTCTTCAGATTTAGTGCCACGCCTGCCTTGTACATTTTAAGTCCTTTTAACCTGATAAGAAGAATAGCTATTAAAATTTTGATACATTCAGTA…	AGGAGAACAAAAATTCAGTATTATACAGATCTAAAACTCGCAAGTGAAAGATTGTTTACAAACTTCCTGAATATTATCAATGCAGAACAGCTGTGGAGACTCTAACCTGAAGATCTATACCAAACGTCGTCTGCTTACCACGTAACACAGCTGCATCTTGAGCAGTGACCTGCCAAGGGCAAAGGACCCCGCTCCCTAGACTTACAGATTTTCTAATGCTTGGGCAGGTGGTTACTGCATGTTCCACATCAGTCAATGCAACTTAGGACAAAACTAACCAGATACAGAAACAGAAGAGAGGCTGCCGGGACCAGCATATTTCCGTTGCAGCCAAATGGATTTTATTTTTTCATTTTATTGATTCTCAGAAGCAGAAAGCATCACTTTAAAAGTTCGTTT…	181	5943	5435	11559	72.3757	((((.(((((.......))))))).))...(((..((..((.((.....(((((.....((((..((((.((.(((..((.(...).))..))))).))))))))......))))).....)).))..)).)))((((((((.(.(((((............)))))).)))))).))...	-66.9	-0.369613	44.379	..((((((((.(((((..((((...(((((((((........((((((((..(((....(((((((((((......)))....(((.((((((((.(((.(((.......)))))).......((((.((......)).))))..))))))))..))).((((((((...((((...))))..(((((.((((((((..(((((......(((((((((...(((..((((..((.....)).))))....)))...)))..))))))...........................(((((((((((((((.........)))))..))))))(((((((.........))))))).......)))).((.((.....)).))((((...))))..((((…	-1641.4	-0.302006
UTP25	ENSG00000117597	ENST00000491415	9.05709	GCAGTCAGCGAGCCCACGTGCTTGTGTTGACTGGACAACTTCCTGGTGGAAAACCGCGACTCTTGCAAGTGGGCAAACTTGACGTTTTCGCT	ATGGGCAAACGCGGGAGCCGGAGCCAGAGCCAGCTACTCAACACCCTAACTAAAAAGCAGAAGAAACATCTTCGAGATTTCGGCGAGGAGCATCCCTTCTATGACAGGGTTTCCAGAAAGGAAGCAAAGCCACAGATTTGTCAACTGTCAGAGAGTTCAGATTCTTCAGATTCTGAAAGCGACTCAGAGAGTGAACCACAACAAGTTTCTGGCTACCACAGACTACTTGCTACATTAAAGAATGTTTCTGAGGAAGAAGAGGAAGATGAGGAGGAGGAAGAGGAAGAAGACAGTATTGTAGATGATGCAGAAATGAACGATGAAGATGGTGGTAGCGATGTCAGTGTGGAAGAAGAGATGGCTGCAGAGTCTACTGAAAGTCCAGAGAATGTAGCTTTA…	AATTTTGTTGGGCAGGAAGTGGTATTTGGCATGATACATAATGTTTGATTCTATGCCATTTGGACCCAATTCTGATTACTTACAGAAGAAGGACTGATACAAAGAAAGTGCATGAGGCAATGTCAGTATTATCTGACATCTTTCTTTTCAGGTCATGTGTCCCTGAAAAGTTAAATGTAAACCAGATTTTGGTAAATCCCATCTTTCAGAAGTGAAGAGGGGGCTAGAAGGACTCTGAGAAGTTGGTAGAAGAAAACTCCCACTTGTGAATATTTTTGTGAGACATAAATTCTTTTATTACGATTTACCTCTAATTTATTACACTTAGTAAATTCTTCCAGATTTTTCTATTTGTTTGACACTTCCTTAAAGTAAGGAATACACATTGCTTGCGAGAAC…	92	2271	6118	8481	54.3478	...(((((...((((((.(((..(.((((.(.((.....((((....))))..))))))).)..))).))))))....))))).........	-29.3	-0.318478	42.4485	......(((((((...((((((....((((((((..((.......))..)).)))))).(((((......)))))...(((.((((((.(((((((((.....((((((((.....)).(((((((......)))))))....(((((((((.........)))))))))..........((((.....))))..((((((((...(((((((.....(((((((....(((.(((((((((.((((((..(((((...((((((.(((.((((((.....(((((.....(((((.((((((.........(((((((((....))))))))).....(((....)))(((((((((((...........(((((.(((....))).)))))((((((…	-1747.3	-0.2856
						mean:	176.385	2722.15	3379

## Sheet: GATEs DOWN
hgnc_symbol	ensembl	tr.ids	T.NC.mean.TPM	fiveUTRseq	CDSseq	threeUTRseq	fiveUTRlen	CDSlen	threeUTRlen	tr_length	fiveUTR_GC	fiveUTR_structure	fiveUTR_MFE	fiveUTR_MFE_per_nucl	threeUTR_GC	threeUTR_structure	threeUTR_MFE	threeUTR_MFE_per_nucl
CKS2	ENSG00000123975	ENST00000314355	249.655	GTTAGTCTCCGGCGAGTTGTTGCCTGGGCTGGACGTGGTTTTGTCTGCTGCGCCCGCTCTTCGCGCTCTCGTTTCATTTTCTGCAGCGCGCCAGCAGG	ATGGCCCACAAGCAGATCTACTACTCGGACAAGTACTTCGACGAACACTACGAGTACCGGCATGTTATGTTACCCAGAGAACTTTCCAAACAAGTACCTAAAACTCATCTGATGTCTGAAGAGGAGTGGAGGAGACTTGGTGTCCAACAGAGTCTAGGCTGGGTTCATTACATGATTCATGAGCCAGAACCACATATTCTTCTCTTTAGACGACCTCTTCCAAAAGATCAACAAAAATGA	AGTTTATCTGGGGATCGTCAAATCTTTTTCAAATTTAATGTATATGTGTATATAAGGTAGTATTCAGTGAATACTTGAGAAATGTACAAATCTTTCATCCATACCTGTGCATGAGCTGTATTCTTCACAGCAACAGAGCTCAGTTAAATGCAACTGCAAGTAGGTTACTGTAAGATGTTTAAGATAAAAGTTCTTCCAGTCAGTTTTTCTCTTAAGTGCCTGTTTGAGTTTACTGAAACAGTTTACTTTTGTTCAATAAAGTTTGTATGTTGCATTTA	98	240	278	616	61.2245	...(((((..(((((....))))).)))))((.((((((.......)))))).))(((...(((((((..............).))))))..)))...	-30	-0.306122	32.3741	.......(((((..((.........((((((.((((.((((((....)))))).))))(((((((...)))))))))))))(((((((.................)))))))..(((((.......)))))....)).))))).(((((((((((((((.......((((.((((..(((......)))..)))).))))((.((........)).)).((((((.((....)).))))))...(((((........)))))))))).))))))))))	-53.6	-0.192806
DTNB	ENSG00000138101	ENST00000406818	15.5834	GGGCGCGCGCCCGCCCATCCGCCCTCCGCCCTCCGCCCTCGCGCCCTCGCGCCGGGGGCGGGCGCTGCGCGTGCCGGGCGGAGAAGCGGCGCGAGCCGGGCGCTGCGAACGTTCGCCGCGGGGGTGGCTCCGGGGCCTGAGTAGGCGCTGCCGCTGCCTCAGCCGAGGGGGCTGGGCCGGAGCGTGCGGAGGAGTGAGGCCGCAGGAGACCTTCCCGACGACCCCTGCTCCGGCGGGGAAGTGAGCAAGG	ATGATTGAGGAAAGTGGGAACAAGCGGAAGACCATGGCAGAGAAGAGGCAGCTGTTCATAGAAATGCGTGCTCAGAATTTTGATGTCATACGACTATCAACTTACAGAACAGCCTGCAAATTACGATTTGTACAAAAACGATGCAACCTTCATCTTGTTGATATCTGGAACATGATTGAAGCCTTCCGAGACAATGGCCTTAATACACTGGACCATACCACCGAGATCAGTGTGTCCCGCCTCGAAACTGTCATCTCCTCCATCTACTATCAGTTGAACAAGCGCCTTCCTTCTACTCACCAAATTAGTGTGGAACAATCTATCAGCCTCCTCCTCAACTTTATGATTGCTGCATATGACAGTGAGGGCCGAGGCAAGTTGACGGTATTTTCAGTTAAA…	CAGAGGAGCCGGACACAGAGGAAGCTCAGGCACAGAGGACGAGGAGCAAGCTGGCGCCGACATGGCGAAGGCAAGGTCTTCCCCCAGAGGCACATTCCTCTCCATCTTTCCACCGCACACCTGGACCAGGCTTGCAGGCTGCCAGACGTCACTCCACCCGCCAGGGAGAGGGGAGCCAGAGCCGGTGGGAAGCGGGGAGGGGCTGCGTGGCACAGCTAGTGGGCCTCCCCCTGCACAGCCCTGCATGTACTAGCACCTTCATCACTCCCCTCAGGGCATGGTCTCATCTCCGCATCAGGAATTCACCTGGAGGTTGAAAAGAGAAAAGAAAAAGCACCAA	250	1884	340	2474	80	(..((((((((((....((((((((((((((..(((((((((((....))).))))))))(((((.....)))))))))))))....)))).))..))))))).)))..)((((((((((((((.(((((((.(((((.(.(.....(((((((((((.(((((.....))))))))...)))).))))...).).))))).).)))).)))))))).))..((((((....))))))..))))))....	-151.6	-0.6064	61.1765	..((((....(((....((((..(((...((((((.((..(((((.(..(((..((((.....))))..)))..).)))))....(((((......))))).....(((((((((((..((((...))))..))).((((.((........(((..(((....))).))))).))))......))))))))((((((.((((((...((((...))))...)))))).))))))....)))))..)))...)))..)))).....))))))).((((....(((..((((..(((((((......)))))....))....))))..)))....)).))..	-118.8	-0.349412
FAM210B	ENSG00000124098	ENST00000371384	19.9829	AGCGGCGCGGGTGCTGCGCCTAGCTGCGCACC	ATGGCCGGGTTGCTGGCGTTGCTGGGTCCGGCAGGCAGGGTGGGCGCCCGGGTCCGGCCTCGCGCCACCTGGCTCCTGGGCGCCACCGCCCCCTGCGCCCCGCCGCCCCTGGCCCTGGCCCTGCTCCCGCCCAGGCTAGACGCCCGGCTGCTCCGCACGGCGCGCGGGGACTGCCGCGGCCACCAGGACCCCAGCCAGGCCACGGGGACAACAGGCAGCAGCGTCAGCTGCACAGAGGAGAAAAAGCAAAGCAAGTCACAGCAACTGAAAAAGATTTTTCAAGAGTATGGCACTGTTGGCGTGTCATTGCACATTGGAATCTCATTAATTTCCTTGGGCATATTTTACATGGTTGTGTCAAGTGGTGTGGACATGCCTGCAATCCTGCTGAAACTCGGA…	TGAACTCTTCAGTCGTACACACTGAAAACCTATTTCTTCTAAATTACATGATTTGGATTGGTTTTAGGGTTTTAGGGTTGTAGGGTTTCTTTTGGAGAGGTAGGGGGCTAATTGCTATGTTCTCATGGATAAACTTTGCCAGCAAAAATCAGGCTTTTGAACAATTTTAATTTTTTGCCTCATAAATTTTGTGAATGCTATTCATTATAGGGCTTGTATATATAATCTAAAATGTCAGCAAGGCATCGGAGATGGGTTAACATCTCAAAACAAAATAGCCTACAAATGTTCCTTGTGGGAGACTTTGGCGAGGGTCTGTGGGTAAAAGCACCAGGGGGTTAATCTTGGCTCAGTTTCCTAAAAAGCATTGATTAATTTAACTGGCTTTTAAATATCCCC…	32	579	2376	2987	78.125	.(((((..(((((...))))).))))).....	-13.7	-0.428125	42.298	....((((((((((.(((((.(((((..((((...((((((((((....))))))))..))...))))..))))).).)))).))......))))))))(((((.......((((((.((((.((((((..(((..((..((((.....((((((((((.(((.........((((((........(((((((((((((...........(.(((((..((((........))))..))))).)....((((((......))))))............(((((((.......)))))))(((((((....)))))))(((((((........(((((((.......(((.(((((.......................)))))))).......))))))…	-676.97	-0.28492
FUCA1	ENSG00000179163	ENST00000374479	20.5352	AGCG	ATGCGGGCTCCGGGGATGAGGTCGCGGCCGGCGGGTCCCGCGCTGTTGCTGCTGCTGCTCTTCCTCGGAGCGGCCGAGTCGGTGCGTCGGGCCCAGCCTCCGCGCCGCTACACCCCAGACTGGCCGAGCCTGGATTCTCGGCCGCTGCCGGCCTGGTTCGACGAAGCCAAGTTCGGGGTGTTCATCCACTGGGGCGTGTTCTCGGTGCCCGCCTGGGGCAGCGAGTGGTTCTGGTGGCACTGGCAGGGCGAGGGGCGGCCGCAGTACCAGCGCTTCATGCGCGACAACTACCCGCCCGGCTTCAGCTACGCCGACTTCGGACCGCAGTTCACTGCGCGCTTCTTCCACCCGGAGGAGTGGGCCGACCTCTTCCAGGCCGCGGGCGCCAAGTATGTAGTT…	TCATTTGAGTGCAAGAAGAAAGAGGCGCTGCTCACTGTTTTCCTGCTTCAGTTTTTCTCTTATAGTACCATCACTATAATCAACGAACTTCTCTTCTCCACCCAGAGATGGCTTTTCCAACACATTTTAATTAAAGGAACTGAGTACATTACCCTGATGTCTAAATGGACCAAAGATCTGAGATCCATTGTGATTATATCTGTATCAGGTCAGCAGAAGAAGGAACTGAGCAGTTGAACTCTGAGTTCATCAATTGTAATATTTGGAAATTATCTACAATGGAATCTTCCCTCTGTTCTCTGATAACCTACTTGCTTACTCAATGCCTTTAAGCCAAGTCACCCTGTTGCCTATGGGAGGAGGTGGAAGGATTTGGCAAGCTCAACCACATGCTATTTA…	4	1401	638	2043	75	....	0	0	38.7147	....(((((.(((.(((((..(((......)))....))))).))))))))......((((((((((...(((((.(((.((.(((((((.((((.(((.((((((((((............))))))..(((((((...((((((.........((((((..(((((((((......)).).))))))..)))...)))..(((((((..((((((.(((((((((.((.(((...))))).))))).((.(((((((((.........))).)))))).))..))))..)))))).)))))))...........))))))...)))))))((((((((..(((.((.((...)).)).)))......))))))))((((((......((((((....…	-150.2	-0.235423
NPTX1	ENSG00000171246	ENST00000306773	16.9208	GGCAGTGGGGGCCTGATAGCGCGGCGGTGTGGACCGCGCGGCCGAAGAGCGCGGCGCCCAGAGCGCGGGCCGCTCGCGGAGCCACAGCCCGAGCCGGGTCCCAGCCGGAGCCGAGCCCCAGCCGAGCCGAGCCGGGCCCGGAGCGCCCGGTGCCCGCAGCC	ATGCCGGCCGGCCGCGCCGCGCGCACCTGTGCGCTGCTCGCCCTCTGCCTCCTGGGCGCCGGGGCCCAGGATTTCGGGCCGACGCGCTTCATCTGCACCTCGGTGCCCGTGGACGCCGACATGTGCGCCGCGTCCGTGGCCGCCGGCGGCGCCGAGGAGCTCCGGAGCAGCGTGCTGCAGCTCCGCGAGACGGTGCTGCAGCAGAAGGAGACCATCCTGAGCCAGAAGGAGACCATCCGCGAGCTGACCGCCAAGCTGGGCCGCTGCGAGAGCCAGAGCACGCTGGACCCCGGAGCCGGCGAGGCCCGGGCGGGCGGCGGCCGCAAGCAGCCCGGCTCGGGCAAGAACACCATGGGCGACCTGTCCCGGACACCGGCCGCCGAGACGCTCAGCCAACTC…	GCACGGCAGGCCAGGCTGAGCCCGCCCGCCCTCGCCCCCTGCTTGTGCGGCGATGATCTGTTTTGTGCGTCTCTTCTCTCCCTTTTCCCCAGGAATGAACCGAGGCCGTCGCCCCTGCACACGCACACGCACACAGCCTGGTTTTGTCCTCATGCACACGAAGCAGCCCCTGCTCCCATCTGTCCCTGAGGAAGCCCCACTTCTCTGTAGGAGCCCGGACTCTCTCAGGCATGCCCCATTCACAGCTGAAGTGGGTGCTGCAACGTCTTGAACAAGGCAGAAGTTGGTGAGAGGATCTGTGTGTGCGTGTCTACATGTGTGTGTCTACGTGTGTGCGTGCGTGGCTGGGGGAGGCCTTTTCTTTGAGGACGTACCTCATTTCCTTCTTTCTTCTGGCTT…	161	1299	3979	5439	81.9876	(((.(((((.(((.....((((...((.(((..((((((.........)))))))))))...))))((((.((((.(((.......(((((.(((((.((...((.((.((...)).)).)).)).))).))))))))))))))))))))).))))).)))	-87.1	-0.540994	52.2242	((((((((((...(((.(((..(....)..)))))).))))).)))))((((((((......)))).))))((((.(((((.((((((((((((..(((..((((((.((.((((.((.(((((((.((((((((((.......(((...(((((((((...((((..(((.((((((((((((.((((((.((((...(((((....)))))...)).)).))))))(((.((((((((((....)).)))))).)))))..............))))))...))).))))))..)))))))))))))...))).......).))..))))))).))))))))).)))))))))))))))..(((((.....)))))............))))))...…	-1473.7	-0.370369
NUDT3	ENSG00000272325	ENST00000607016	11.4634	ACGCCGCTGACGCATCGCGCCCAAGATGGCGGCGCGGTCGTCGTCGGGGGTGGCGGCGGCAGAGGGGGCGGCGGCCCTGGCGGCAGCGGAGACGGCAGCCGTGACGGTGGCAGCGGCGGCGCGGGACCTGGGCCTGGGGGAATGAGGCGGCCGCGGCGGGCCAGCGGCGGAGCCGTGTAGCGGAGAAGCTCCCCCTCCCTGCTTCCCTTGGCCGAGCCGGGGGCGCGCGCGCACGCGGCCGTCCAGAGCGGGCTCCCCACCCCTCGACTCCTGCGACCCGCACCGCACCCCCACCCGGGCCCGGAGG	ATGATGAAGCTCAAGTCGAACCAGACCCGCACCTACGACGGCGACGGCTACAAGAAGCGGGCCGCATGCCTGTGTTTCCGCAGCGAGAGCGAGGAGGAGGTGCTACTCGTGAGCAGTAGTCGCCATCCAGACAGATGGATTGTCCCTGGAGGAGGCATGGAGCCCGAGGAGGAGCCAAGTGTGGCAGCAGTTCGTGAAGTCTGTGAGGAGGCTGGAGTAAAAGGGACATTGGGAAGATTAGTTGGAATTTTTGAGAACCAGGAGAGGAAGCACAGGACGTATGTCTATGTGCTCATTGTCACTGAAGTGCTGGAAGACTGGGAAGATTCAGTTAACATTGGAAGGAAGAGGGAATGGTTTAAAATAGAAGACGCCATAAAAGTGCTGCAGTATCACAAA…	CTGAAGACTTCCTGTAAGAGAAATGGAAATTGGAAACTAGACTGAAGTGCAAATCTTCCCTCTCACCCTGGCTCTTTCCACTTCTCACAGGCCTCCTCTTTCAAATAAGGCATGGTGGGCAGCAAAGAAAGGGTGTATTGATAATGTTGCTGTTTGGTGTTAAGTGATGGGGCTTTTTCTTCTGTTTTTATTGAGGGTGGGGGTTGGGTGTGTAATTTGTAAGTACTTTTGTGCATGATCTGTCCCTCCCTCTTCCCACCCCTGCAGTCCTCTGAAGAGAGGCCAACAGCCTTCCCCTGCCTTGGATTCTGAAGTGTTCCTGTTTGTCTTATCCTGGCCCTGGCCAGACGTTTTCTTTGATTTTTAATTTTTTTTTTTTATTAAAAGATACCAGTATGA…	307	519	9074	9900	79.8046	.((((((((.(.((((((((((..(((((((((...)))))))))..)))))((....))....(((((....))))).(((((.((.......)).)))))..))))))))))))))...((((.((((((..((((((..((.(((((((((((((.((..(((((...)))))((((.((((.........))))))))..((((((((...))))))))...)).))).))))))))))))(((.(((.......))))))......((((........))))))))))))))))))))....	-170.5	-0.555375	43.1783	AUCUCCUGUUUAGAGAGUGUGUUCAUAAUUGUAGAAAGGGAUAGAAAAUGGAAUAACCAAGAGGCUGUGUCAUUUUUUAAGAGGAUGGCAAGGAUGACCUCAAAUGAGCUCAACAAAACUGGGAAUCCAAGGAAUGGUGCUUGUAGGGAAAGAGAGGUCAGUUGUGGUCCUUAAACCUCUUGGCACCUUGUGCGGGUUAUAAAACAAGGAGCUGGAGUAAAAUUGCCCUUACCCCCAAUCCAAAUGCUGUCCAGGAUUUAGGAGCUACCCAACCUGUGGUUAUAUGGUGUUGGUUUCCAUUUUUUGUUUGUUUGCUUGUUUCCAAAAUAGCCUUGCUUGGUACUGCAUGGAAAGUUCAAGCUUUUCUUCUUGCCCGCUCAGGGCUGGCCUCUUCCCCGU…
PIGM	ENSG00000143315	ENST00000368090	8.14789	GGAAGCGAGACCGTCCATCCAGAGGAAGGCAAGTTTTTGGCTCGGGCGGCTGAGAAGACCGCGCGGGGCTGGAGACAGGTAGCAGTACGGGGGCGGGGCTTCATGCCGGATGTGATAGTCTGCAGTCGTTTCGGTTGGCAGCCTGGCGGGTGGGAGATGCGGCGGCCACCTGCTGCAAAGAACCGAAGGGAAGGTTAGAAGTACGAAGGCAGTTTGGAGCTGGGGCTAAGCAGCTGTCGCACGGTCAGATC	ATGGGCTCCACCAAGCACTGGGGCGAATGGCTCCTGAACTTGAAGGTGGCTCCAGCCGGCGTCTTTGGTGTGGCCTTTCTAGCCAGAGTCGCCCTGGTTTTCTATGGCGTCTTCCAGGACCGGACCCTGCACGTGAGGTATACGGACATCGACTACCAGGTCTTCACCGACGCCGCGCGCTTCGTCACGGAGGGGCGCTCGCCTTACCTGAGAGCCACGTACCGTTACACCCCGCTGCTGGGTTGGCTCCTCACTCCCAACATCTACCTCAGCGAGCTCTTTGGAAAGTTTCTCTTCATCAGCTGCGACCTCCTCACCGCTTTCCTCTTATACCGCCTGCTGCTGCTGAAGGGGCTGGGGCGCCGCCAGGCTTGTGGCTACTGTGTCTTTTGGCTTCTT…	TGTATGTTCCACACCCTCTGCTACTGTGTTACATTCTGATTGTCTTGTATGGACCAGAAGAGAGCTTTGGGACATTTTTTCTGAACATTCTAAGCATTCTAGTGAAAGTTCCCATGTTCCAACAGAACTTAAAAGCAATGTTTGCCTTATATATAAAAGGGACACAATAATTGAGGTCCACCTTCTAGGAAATCCTAGGACTCGTTTATTTGGGACATGGTGGGAATAAAGGTCACATATTGGAAAATGGAAAGGCTGATGAAACTATCAGATACTAAAACATTCTTAAAATAGAGGAATATAGTTAGAGACATCAGGTTTAAGCCAGTATTTGTTCCTGTTTTACAATGCTTCTGTCTTAAGCTGTGTCTTAACTTTTAACACCCATCTTTTCTTTCT…	251	1272	5515	7038	61.753	........((((((((.(((...))).))...(((((((((((.(((((((....)).)))).).)))))))))))..((.(((((.....(((..(((((((((((...((((....(((((..((.((((((((....((..(((((((((..(......)..)))))))))))....)))))))).))..).))))..))))..))))...)))))))...))).....))))).)))))))).....	-97.7	-0.389243	36.5911	.....((((((....((((.((.(((.(((.(((.(..........).))))))))).))))))...))))))((((((((.((((.(((.............))).))))(((((((((((..((((......((((...))))(((........)))((((.(((...)))..))))...(((((((....)))))))...))))..))))))))))).(((((.((((((......(((((...((((..((((((((....))))))..........((((((.......))))))...((.(((((((((((.....((((((((((.(((((((((((.........(((((..(((((((((...........))))...............…	-1491.37	-0.270421
PITPNA	ENSG00000174238	ENST00000313486	54.2004	GCGCGGCGCTGCGGAACCGGAGCTCCGGGCGGCGTCGGCAGCGGCGCGAGAGGCGACGAGGCCCGGGCGGCAGGAGCCGGCGCGGCGACCGCGGCGAGGGCGGCGGGGACGGAGCAGAGCACGACGAAGACGCACAGGCAGCCGGGCCGGGCCGGGCCACGGGGAGAGCGGCCGGCGGGCAGCGGGCGGGAGGCCGGGCGGGCCGCGGGCAGCCACCGAGCCGCGAAGCGAC	ATGGTGCTGCTCAAGGAGTATCGAGTAATCCTGCCTGTGTCTGTAGATGAGTATCAAGTGGGGCAGCTGTATTCTGTGGCTGAGGCCAGTAAAAATGAAACGGGTGGTGGCGAAGGCGTGGAGGTCCTGGTGAATGAGCCCTACGAGAAGGACGGTGAGAAAGGCCAGTACACACACAAGATCTACCACCTGCAGAGCAAAGTACCCACGTTTGTTCGAATGCTGGCCCCAGAGGGAGCCCTGAATATACACGAGAAAGCCTGGAATGCTTACCCCTACTGCAGAACCGTTATTACAAATGAGTACATGAAAGAAGACTTTCTGATTAAAATTGAAACCTGGCACAAACCAGATCTTGGCACGCAGGAGAATGTGCATAAGCTGGAGCCTGAGGCGTGG…	AGCCGCCTTTCCCCTCTGCACTTTTTGCAAGACAGTGGTCAACAGGAAGACCCAGCAGCTCCACCCTCCCAAGTGACAGGCCATTTTCGGACGCAGCCGTTCTGTGCCCATTCTTCAGGCAACTTTCGATTCCTTACTGTAGCTAATTCTAGATGCCCTTCAGTATTGTGAACAAATAGACCGTCTGGTGTCACAGAGCCCGCGTGTGCAGGAGCCTGCTCCTCCGAGATACGTGGCGTGTAGGTTGCTGTAGTTACAGCGCCTCCGTCTCTCTCCATTGTGTTCCGATCCATTTCTGTGTGTTCCCCCAACCTTTATTTCCAAGTGACATTTTCAGTCTTTCAAATAGCTGCCTTTTGTGATGTGGTGATTTAAATGATTTAAGTTCATTTGTTCTCA…	232	813	2843	3888	83.6207	((.(((((((((....((((....))))))))))))))).(((((.((.(.(((..((.(((((((.((((....)))(((.((((..((((.((....)).))))...((..((...)).))........((....)).)))).))).).))))))).)).........(((.((((.(.((.(((.....)))..)).).)))).))).))).))).)))))........	-120	-0.517241	48.083	..............((((((.....))).)))..((((.....(((((((....((((...((.......(((.(((((((((((((((((((((.((....((((((.......(((((..((.....((((.(((((..((...........))....)))))..).))).....))...)))))(((.((((..(((((((.(((((((((....)))))..((((.(((.(((((((((.(......).))))).))))..))).))))...(((.(((((((..((.((((((((((.........(((((((......(((.((.((((((...((((....((((((((((((((((.((((...(((((((.......)))))))...(((…	-876.5	-0.308301
RPL12	ENSG00000197958	ENST00000361436	3725.43	CCTCTCGGCTTTCGGCTCGGAGGAGGCCAAGGTGCAACTTCCTTCGGTCGTCCCGAATCCGGGTTCATCCGACACCAGCCGCCTCCACC	ATGCCGCCGAAGTTCGACCCCAACGAGATCAAAGTCGTATACCTGAGGTGCACCGGAGGTGAAGTCGGTGCCACTTCTGCCCTGGCCCCCAAGATCGGCCCCCTGGGTCTGTCTCCAAAAAAAGTTGGTGATGACATTGCCAAGGCAACGGGTGACTGGAAGGGCCTGAGGATTACAGTGAAACTGACCATTCAGAACAGACAGGCCCAGATTGAGGTGGTGCCTTCTGCCTCTGCCCTGATCATCAAAGCCCTCAAGGAACCACCAAGAGACAGAAAGAAACAGAAAAACATTAAACACAGTGGGAATATCACTTTTGATGAGATTGTCAACATTGCTCGACAGATGCGGCACCGATCCTTAGCCAGAGAACTCTCTGGAACCATTAAAGAGATCCTG…	GCACAAAGGAAAACATTTCAATAAAGGATCATTTGACAACTGGTGGA	89	498	47	634	65.1685	......((((...)))).(((((.(((...((((.........((((..(.((((....))))..)..)))))))).))).)))))...	-32.7	-0.367416	36.1702	.(((...(..(((...(((......)))...)))..).....)))..	-1.8	-0.0382979
RPLP0	ENSG00000089157	ENST00000392514	2986.39	CCTTCTCTCGCCAGGCGTCCTCGTGGAAGTGACATCGTCTTTAAACCCTGCGTGGCAATCCCTGACGCACCGCCGTG	ATGCCCAGGGAAGACAGGGCGACCTGGAAGTCCAACTACTTCCTTAAGATCATCCAACTATTGGATGATTATCCGAAATGTTTCATTGTGGGAGCAGACAATGTGGGCTCCAAGCAGATGCAGCAGATCCGCATGTCCCTTCGCGGGAAGGCTGTGGTGCTGATGGGCAAGAACACCATGATGCGCAAGGCCATCCGAGGGCACCTGGAAAACAACCCAGCTCTGGAGAAACTGCTGCCTCATATCCGGGGGAATGTGGGCTTTGTGTTCACCAAGGAGGACCTCACTGAGATCAGGGACATGTTGCTGGCCAATAAGGTGCCAGCTGCTGCCCGTGCTGGTGCCATTGCCCCATGTGAAGTCACTGTGCCAGCCCAGAACACTGGTCTCGGGCCCGAG…	TCACCAAAAAGCAACCAACTTAGCCAGTTTTATTTGCAAAACAAGGAAATAAAGGCTTACTTCTTTAAAAAGTC	77	954	74	1105	61.039	.............(((((((....)))...(((...))).........(((((((.....))..))))).))))...	-14	-0.181818	32.4324	.....................((((...(((((((.(.......).))))))))))).................	-8	-0.108108
RPLP1	ENSG00000137818	ENST00000260379	2005.8	CCCCTTTCCTCAGCTGCCGCCAAGGTGCTCGGTCCTTCCGAGGAAGCTAAGGCTGCGTTGGGGTGAGGCCCTCACTTCATCCGGCGACTAGCACCGCGTCCGGCAGCGCCAGCCCTACACTCGCCCGCGCC	ATGGCCTCTGTCTCCGAGCTCGCCTGCATCTACTCGGCCCTCATTCTGCACGACGATGAGGTGACAGTCACGGAGGATAAGATCAATGCCCTCATTAAAGCAGCCGGTGTAAATGTTGAGCCTTTTTGGCCTGGCTTGTTTGCAAAGGCCCTGGCCAACGTCAACATTGGGAGCCTCATCTGCAATGTAGGGGCCGGTGGACCTGCTCCAGCAGCTGGTGCTGCACCAGCAGGAGGTCCTGCCCCCTCCACTGCTGCTGCTCCAGCTGAGGAGAAGAAAGTGGAAGCAAAGAAAGAAGAATCCGAGGAGTCTGATGATGACATGGGCTTTGGTCTTTTTGACTAA	ACCTCTTTTATAACATGTTCAATAAAAAGCTGAACTTTACTGCTGTTGGTCTTGTCCATAGTTTTGGAATGTGCTCTGCAAAAATGGTCTGTTTTGTAATGTTGGCTTTCAGCCTATTCTGCCATGACACAGGCTGGATTTTCCCTGCCACCATTGCCGGATGTGAGATTTAGACAATCCTGATGCTAACAAGAAGGCACCTCATGGTACAGTGTTGAAAACTGCACTGGGGTGGCAGGAGGAAGGATCAGAGCAGATGCTTTGTCCAGGTTACCTGTGTAAACTTGATGATTATAAGGTGTGTCCCCTACACTGGGGGTGGAGGGTAATACAGACCAGCTTTAGAAAGCCTCCTGGGTATTTACCCTATACAACCCTGCCTAAGAACGAACTTTGACG…	131	345	698	1174	68.7023	............(((((((....((((((.((((((((....)))).....((((.(.(((((((((...))))))))).))))))))))))))).....)))))))((..((.........))..))...	-48.6	-0.370992	39.9713	...............(((((...((((((((((((.((((.((((..((((((((..((((((((((.((((((..(((((((........)))))))..((((((.((((((..((((.(((........))).))))(((((((((((((...(((...(((.((..((((......))))..)).)))....)))(((....))).((((((........)))))).))))))))).))))(((.((((((....)))))))))(((((((((.(((((.(.....).))))))))))...((((......))))(((.((((((((((...(((((((....))))....)))))).))))))).)))......))))....(((........))…	-180.4	-0.258453
SLC35A3	ENSG00000117620	ENST00000533028	20.0909	GGAAACGCCTGGGCTGCACCGAGCTGGCGGTGGCTACGGCGACGGGAGCCGGCGGCGCTGCGGGTCAGCGGTCGCGTAGGACCCAGCGGACTCGGCAGCCTGGGGCGCCCGGCGGAGCTGAACCGCGGCCCCCGGTGGTGGGCTCAGCCGGTCGAGCTGCGCGGGAGGCAAATGAAGATAAAACA	ATGTTCGCCAACCTAAAATACGTTTCCCTGGGAATTTTGGTCTTTCAGACTACCAGTTTGGTTCTAACAATGCGTTATTCCAGAACTTTAAAAGAAGAAGGACCTCGTTATCTATCTTCTACAGCAGTGGTTGTTGCTGAACTTTTGAAGATAATGGCCTGCATTTTATTGGTCTACAAAGACAGCAAATGTAGTCTAAGAGCACTGAATCGAGTACTACATGATGAAATTCTTAATAAACCTATGGAAACACTTAAACTTGCTATTCCATCAGGGATCTATACTCTTCAGAATAATTTACTGTATGTGGCACTATCAAATCTAGATGCAGCTACTTATCAGGTCACGTATCAGTTAAAAATTCTTACAACAGCATTATTTTCTGTGTCTATGCTTAGT…	TTGTATACTATCTTTAACTGGTTTTTCACGATGGGGCACTAGGAATCTCGACATTAATCTTGCACAGAGGACTTCTACAGAGTCTGAGAAGATATCATCATGCTGAATCTGATCATACTGTTTTTTAAAAGTTTAAGGATAAGACATGTGTATATGTAACAAAACACATTGCATCTAGAAATCAAAACTTGAAAGTATTTCCAGGGATTAGGATTAGAAGGAATATTAGAGGAAACTTGAAATCTGAGTTTAAAAAGATTTTACCTTTTTGATTGCTGCAGAAATGTCCTATGCACTCTTTGCAAGAGCACACAACAAATGTCAGATACCAATTTTTGCAAATTAGATTTAATCTTATTAAATGTTTTTATCTTACTCTTTCTGTACAGATATATCAAA…	185	978	13158	14321	72.973	.......((((((((((..(((((((((((((.(..((((.......))))..).))))))(((((.(((....)))..)))))..))).))))))))))))))((..((.(((.((((..((((((((((((...)).)))))..).))))..)))).))).))..))................	-95	-0.513514	35.5829	AGCCAAAAGAUUGGACACCCCAGCUUUAAAUGUAGAGUAUUUAAGAGGUUCAGUUAAAUGUACUAAAUCAGACUUGUGUGAUUUAGACACAAAAUCUGUGUGUGUGUGUGUUUGGUCUUUUAAAAGAUACUGCAUGUACAAACAUGAUUUCUAAUAAUUGAGGGUUUAUUAAGUUUUUCCCUUUAGGCUAAAGUUUUAUUUUAUUCUGCUUGGAUAGUAAAUACAGCAUUUUAAAAUGAUGAUGCUAAGUGCUUUUUUAAUAUAUGCAUGCUGCUUCAAUAGGUCUUUUAAAUAUAGCCAAGGCAGGGUAAUAUUUCCUGAGUGAUGAUAGAAUUAUAGAAAAUCAUGAAAGAUGUGUGCCCAUGUUUCAUUUUAUAACUGUUCCAGUCAUAUUGCUAU…
TRIM38	ENSG00000112343	ENST00000357085	3.63681	GTTAACTTCCTGACCCAGGAAGTGGCAGCAACAGAGGGGACTAGCAGCGAATATACTTTACACCAAATCTCAGAAGATTCAGAACTTAGATGAGTGGGGCCCAGGACAGGAACCCTGGAGCCTTGGAAGGAGGGGAGCCCCATCTCCCCAGAAGAGCAGTGACCCCAGCAGAGAGGGGCCTGGTGTATCACTGGAGGAAATAGCCTGCCAAGGAATACACGTCTTCAGAAGAAATTCTGTGTGGCTTCAAGAGACTGATCAAATTGTGAGAGGAAAACAGCCTACCCGGTCCTCTTTTCTTCAATACAAAATGAGATAATAGGGGTTGGAAGGAAAACCTTCAAGACCTATGGAAGTCAGTTGCAGCCAGCTCATCACATAGAGGTGCAGGTGAGGTGT…	ATGGCCTCAACCACCAGCACCAAGAAGATGATGGAGGAAGCCACCTGCTCCATCTGCCTGAGCCTGATGACGAACCCAGTAAGCATCAACTGTGGACACAGCTACTGCCACTTGTGTATAACAGACTTCTTTAAAAACCCAAGCCAAAAGCAACTGAGGCAGGAGACATTCTGCTGTCCCCAGTGTCGGGCTCCATTTCATATGGATAGCCTCCGACCCAACAAGCAGCTGGGAAGCCTCATTGAAGCCCTCAAAGAGACGGATCAAGAAATGTCATGTGAGGAACACGGAGAGCAGTTCCACCTGTTCTGCGAAGACGAGGGGCAGCTCATCTGCTGGCGCTGTGAGCGGGCACCACAGCACAAAGGGCACACCACAGCTCTTGTTGAAGACGTATGC…	GGAAAAGAGCAGAAGCTCCTTGGTTTAACCAGCACAGAGAAAATAATATAAATCCCATAAGGGCAGACGTTTGGTCTGTTTTCTTCGCTGTCATTTCCTTAGTAGTTAGACTAGTGCTGAGATTTTAGTGGATATATAATTGATTTATGTTGAATATATGGACTTAGCAACTAAAAATACCACAGATGGTTAACCTGGACTGGGGCAAAGCAAGATAATAGTGATGATCGTATGTTGCTGTCTCCATCCGTCTTTAATGGGTCAGGGCTTTGATTTCCAAGGGTCTTCAGGTGATGAGTAGGGGTACCCACAAGTCAGAAGGTCTGCGTTCTCCTAGTTTGTTTGCTGCCATTTGAACTCATGTAGGGAATGAAAGAAAGCTGCAATTATCCGCCAACT…	476	1398	7544	9418	47.8992	....((((((((...))))))))(((......((((((((..((((((.((((((((((((.....(((((..(((........))).(((((((((((((((((........))))).))))).......((((((......)))))).......(((.(.((((........))))))))((((((..(((((((......))).)).))..)))))).....(((((....)))))..(((((.(((..((((..(((..(((((.((((((((..(((.....)))....))))))))..)))))..)))....(((((..(((.((((....)))))))..)))))...))))..))).)))))))))))).....)))))....)))))))))…	-157.5	-0.330882	38.6267	(((((.((((....))))...........((((...(((((((..........(((....)))(((((.....)))))))))))).))))...)))))...((((((..((((((((((((.(((..(((...((((((.....))))))....)))..))))))))).)))).....((((....))))......(((.(((((...(((((.(((.............))).)))))..))))))))(((((((((((((((((((((((....((...((.((..((((((.((...(((((((((..(((((((........(.((((((((.((((((((((((((...(((((((.((((((((((..((...((...........))...))…	-2228.2	-0.295361
ZNF391	ENSG00000124613	ENST00000244576	14.6911	AGTGTGGTCTCTGTTTTGCAACTGGTCGTCCGCGTCAGGAGACTTAGGTCCAGGCGACTGCCCAGACAATGACTGGTCCCGCATACCGAGCAGAGCATGATCAGCAGCAGTCTGAGTGGAAGAGTGCCTGTGATCTTAGGGAACCTGATGGGCGTTGGAGCAGCGGTTCGACGCATGGGTTTCTCTTTAATCCTTCCGACTTCCCCAAGCCCAGCGCACTCAGGTTCCGCTCCAAGTGCGGGACCCGCCCGGGGTGTGTCGGGGGTACTCGGCCGGAGGCGGCCGGTGAGTGAGGCTTACAGGGCCCCGGGACCAAGGAACCCCAGCATGTTAATTGAACTTGATCACCCAGTTGAAGGAAGAATAATAGTAGATGTTGGATCTTCAGGAAGCTGAAGA…	ATGGAAAGCCTCAGAGGGAATACTGCTCAGGGTCCTACAAATGAAGAAGACTATAAAAACGAAGGCCAATTATCAAGGCAAACAAAATGTCCTGCACAGAAGAAATCCTCTTTTGAGAACACAGTGGTCAGAAAAGTGTCAGTGACACTCAAAGAAATTTTCACAGGGGAGGAAGGCCCTGAATCCAGTGAATTTAGTCTAAGCCCAAACCTTGACGCACAACAGAAAATTCCAAAGGGACATGGATCCCCAATATCTAGGAAAAACTCCAAAGATAATTCAGACTTAATTAAACACCAAAGACTTTTCTCACAAAGAAAACCTTGTAAATGCAATGAATGTGAAAAAGCCTTTAGTTACCAATCAGACCTTCTTGTACACAGTAGAATTCATGGTGGA…	TATCTGAGCTTTTATTAATGTTAGCATAAGAACACATATACCTAACCTCCCACCACTGAAATATATATATTTCAAGTATATATATACTTGTTCTAATTTTCTTTTATTAGATACCTATACCCGTTTTAAGCTTTCATTCGTTCTTTCCATCCATCTATCCTTCTTTCGTCTCCCCTCCCTTCTTCCCTCCTTCCCTCCTTCCTACTTTTTCTCCCTCTCCCTGTTCTTTCTTTCTCTTTTCTCAAATAAGTTCACAATAAAACAAAGGGATGACTCAAAAAACATAACATATGAAATCTAATATTCTGAAGGGCTCCAACTTTAGAGTATAAAGCTATCTGACACCTTGTAGTTTCTCTGCTAATCTATTCCTTCAAGCGTGGGTCCCCGAACCACCAG…	504	1077	2461	4042	55.1587	.(((((((((..((((.((....((((.(((..(((((((.(..((..((..(((.(((((((...........((((((((((...((((.......(((((.(((((.(((.......))).)).))))))))....(((((((((.(.(((((((.((.(((......)))..(((((.......)))))...............))))))))).))))))))))))))...))))))))))..((((((((.(((.((...((((((((((....)))))...)))))...)).)))..))))))))...........(((((((.(..((((..(((..(((......)))...)))..))))...).))))))).(((((((....)))))))…	-187.6	-0.372222	37.627	....(((((.((((((..((((((((((((..................(((((...(((((((((((((((...)))))))))))......((((((........))))))...........(((...((((((.................................................................................((((((((((..........(((.........)))..........)))..))))).)).........((((...)))).......(((((((((((........)))))))))))))))))....))).....((((.....))))...........))))...))))).....(((((....)…	-523.5	-0.212718
							199.786	946.929	3501.79
